# Supplementary material for: Immuno-genomic landscape of osteosarcoma
Source: Nat Commun. 2020 Feb 21;11:1008. doi: 10.1038/s41467-020-14646-w (PMC7035358; doi:10.1038/s41467-020-14646-w)
Supplement: Supplementary file 2 — Supplementary Data 1 [file 41467_2020_14646_MOESM2_ESM.xlsx]

## Sheet: Suppl. Data 1
Supplemental Data 1: Clinical characteristics and assay tally
Patient No.	Sample.ID	Age at Diagnosis in Years	Gender	Race	Histologic Type of Primary Tumor (Dominant One)	Percent Tumor Necrosis (Primary Tumor)⍏	Vital Status	Tumor Specimen Source	Specimen Type	Primary vs. Lung Metatasis	Tumor Collection Timing with Respect to Chemotherapy	Matched Normal Tissue Type	WGS	RNA Seq	IHC	RPPA	TCRseq
1	WGS 12-21	29	Female	White	Extraosseous	0.6	Dead	Chest Wall	Metastasis	na	Postchemotherapy	skeletal muscle	Y	Y	Y	Y	Y
2	WGS 12-22	20	Male	Hispanic	Dedifferentiated	0	Dead	Femur	Local recurrence	Local recurrence	Prechemotherapy	skeletal muscle	Y	Y	Y	Y	Y
3	WGS 12-23	39	Female	Asian	Dedifferentiated	0.6	Dead	Lung	Metastasis	Lung mets	Postchemotherapy	lung	Y	Y		Y	Y
5	WGS 12-24	18	Female	Black	Fibroblastic	1	Dead	Lung	Metastasis	Lung mets	Postchemotherapy	lung	Y	Y		Y	Y
6	WGS 12-38	24	Female	Hispanic	Telangiectatic	0.2	Dead	Humerus	Local recurrence	Local recurrence	Postchemotherapy	skin/fat	Y	Y			Y
7	WGS 12-25	70	Female	Hispanic	Fibroblastic	0.71	Dead	Scapula	Primary	Primary	Postchemotherapy	skeletal muscle	Y	Y		Y	Y
8	WGS 12-26	14	Male	White	Chondroblastic	0.98	Dead	Lung	Metastasis	Lung mets	Postchemotherapy	lung	Y	Y			Y
9	WGS 12-27	42	Male	White	Chondroblastic	0.15	Alive	Lung	Metastasis	Lung mets	Postchemotherapy	lung	Y	Y	Y	Y	Y
10	WGS 12-28	81	Male	White	Extraosseous		Dead	Pelvis	Primary	Primary	Prechemotherapy	skeletal muscle	Y	Y		Y	Y
11	WGS 15-2	56	Male	White	Surface	0.92	Alive	Femur	Primary	Primary	Postchemotherapy	skin	Y	Y	Y
12	WGS 12-8	27	Male	Hispanic	Osteoblastic, radiation-associated	0.7	Dead	T10 Vertebra	Primary	Primary	Postchemotherapy	skeletal muscle	Y	Y		Y	Y
14	WGS 19-1	40	Male	White	Fibroblastic	1	Dead	Lung	Metastasis	Lung mets	Postchemotherapy	lung		Y	Y		Y
15	WGS 19-2	17	Male	White	Osteoblastic	0.8	Dead	Lung	Metastasis	Lung mets	Postchemotherapy	lung			Y		Y
16	WGS 19-3	33	Male	White	Dedifferentiated parosteal	0.75	Alive	Lung	Metastasis	Lung mets	Postchemotherapy	lung		Y	Y	Y	Y
17	WGS 12-11	59	Male	White	Fibroblastic	0.5	Alive	Tibia	Primary	Primary	Postchemotherapy	skeletal muscle	Y	Y		Y
18	WGS 12-12	36	Male	White	Dedifferentiated	0.8	Alive	Femur	Primary	Primary	Postchemotherapy	skeletal muscle	Y	Y	Y	Y	Y
19	WGS 19-4	52	Female	White	Fibroblastic	0.39	Dead	Lung	Metastasis	Lung mets	Postchemotherapy	lung		Y	Y
20	WGS 19-5	15	Male	White	Extraosseous		Dead	Lung	Metastasis	Lung mets	Postchemotherapy	lung		Y	Y		Y
21	WGS 12-15	47	Male	White	Chondroblastic	0.55	Dead	Scapula	Local recurrence	Local recurrence	Postchemotherapy	skeletal muscle	Y	Y	Y	Y	Y
22	WGS 12-13	27	Male	Hispanic	Osteoblastic	0.9	Dead	Femur	Primary	Primary	Postchemotherapy	skeletal muscle	Y	Y	Y	Y	Y
23	WGS 12-14	13	Female	White	Chondroblastic	0.65	Alive	Femur	Local recurrence	Local recurrence	Postchemotherapy	skeletal muscle	Y	Y	Y	Y	Y
24	WGS 19-6	58	Male	White	Extraosseous		Dead	Lung	Metastasis	Lung mets	Prechemotherapy	lung		Y	Y		Y
25	WGS 12-29	13	Male	White	Fibroblastic	0.95	Dead	Lung	Metastasis	Lung mets	Postchemotherapy	lung	Y	Y	Y	Y	Y
26	WGS 12-16	20	Male	White	Chondroblastic		Alive	Skull	Local recurrence	Local recurrence	Postchemotherapy	skin	Y	Y		Y	Y
27	WGS 12-35	15	Male	White	Osteoblastic	0.95	Alive	Lung and atrium	Metastasis	Lung mets	Postchemotherapy	blood		Y	Y	Y	Y
28	WGS 12-30	79	Female	Black	Fibroblastic, radiation-associated	0.76	Dead	Humerus	Primary	Primary	Postchemotherapy	skeletal muscle	Y	Y	Y	Y	Y
29	WGS 19-7	10	Female	White	Osteoblastic	0.9	Dead	Lung	Metastasis	Lung mets	Postchemotherapy	lung		Y	Y		Y
30	WGS 15-3	19	Male	White	high grade NOS	1	Dead	Chest Wall	Metastasis	na	Postchemotherapy	fat, skeletal muscle		Y		Y
31	WGS 12-31	30	Female	Asian	Telangiectatic	0.35	Dead	Lung	Metastasis	Lung mets	Postchemotherapy	lung	Y	Y	Y	Y	Y
32	WGS 15-1	78	Male	White	Fibroblastic	0	Alive	Femur	Local recurrence	Local recurrence	Postchemotherapy	skeletal muscle	Y	Y	Y	Y	Y
32	WGS 12-32	78	Male	White	Fibroblastic	0	Alive	Femur	Local recurrence	Local recurrence	Postchemotherapy	skeletal muscle	Y	Y		Y	Y
33	WGS 12-2	11	Female	Asian	Osteoblastic	0.42	Dead	Scapula	Metastasis	na	Postchemotherapy	skeletal muscle	Y	Y	Y	Y	Y
34	WGS 12-4	69	Female	White	Fibroblastic	0	Dead	Calf muscle	Local recurrence	Local recurrence	Postchemotherapy	lung	Y	Y		Y	Y
34	WGS 12-5	69	Female	White	Fibroblastic	0	Dead	Calf muscle	Local recurrence	Local recurrence	Postchemotherapy	lung	Y	Y		Y
35	WGS 12-3	20	Male	White	Giant Cell Rich	0.01	Dead	Lung	Metastasis	Lung mets	Postchemotherapy	lung	Y	Y	Y		Y
36	WGS 12-33	11	Female	Black	Chondroblastic	0	Alive	Lung	Metastasis	Lung mets	Postchemotherapy	lung	Y	Y	Y	Y	Y
37	WGS 12-7	23	Male	Hispanic	Osteoblastic	0.7	Dead	Humerus	Local recurrence	Local recurrence	Postchemotherapy	skeletal muscle	Y	Y	Y	Y	Y
38	WGS 12-6	36	Male	White	Extraosseous	0.4	Alive	Soft tissue	Primary	Primary	Postchemotherapy	skeletal muscle	Y	Y	Y	Y	Y
39	WGS 12-20	48	Male	Black	Extraosseous		Alive	Lung	Metastasis	Lung mets	Postchemotherapy	lung	Y	Y		Y	Y
40	WGS 12-36	55	Female	White	Osteoblastic	0.1	Dead	Lung	Metastasis	Lung mets	Postchemotherapy	skeletal muscle		Y	Y	Y
40	WGS 19-8	55	Female	White	Osteoblastic	0.1	Dead	Femur	Primary	Primary	Postchemotherapy	skeletal muscle		Y	Y		Y
40	WGS 19-15	55	Female	White	Osteoblastic	0.1	Dead	Lung	Metastasis	Lung mets	Postchemotherapy	skeletal muscle		Y
41	WGS 12-9	76	Female	White	Osteoblastic, radiation-associated		Dead	Skull	Primary	Primary	Postchemotherapy	skin	Y	Y	Y	Y	Y
42	WGS 19-9	9	Female	White	Osteoblastic	0.4	Dead	Thigh	Local recurrence	Local recurrence	Postchemotherapy	skeletal muscle		Y		Y	Y
42	WGS 19-13	9	Female	White	Osteoblastic	0.4	Dead	Thigh	Local recurrence	Local recurrence	Postchemotherapy	skeletal muscle		Y
43	WGS 12-17	37	Male	White	Dedifferentiated	0.05	Alive	Femur	Primary	Primary	Postchemotherapy	skeletal muscle	Y	Y	Y	Y	Y
44	WGS 12-18	27	Male	Hispanic	Osteoblastic	5-10%	Alive	Femur	Primary	Primary	Postchemotherapy	skeletal muscle	Y	Y	Y	Y
45	WGS 12-34	19	Male	Hispanic	high grade NOS	0.01	Dead	Lung	Metastasis	Lung mets	Postchemotherapy	lung		Y		Y	Y
45	WGS 19-10	19	Male	Hispanic	high grade NOS	0.01	Dead	Lung	Metastasis	Lung mets	Postchemotherapy	lung		Y	Y
46	WGS 19-11	23	Female	Black	Spindle Cell	0.1	Dead	Lung	Metastasis	Lung mets	Postchemotherapy	lung			Y
47	WGS 12-19	27	Male	White	Osteoblastic	0.99	Dead	Lung	Metastasis	Lung mets	Postchemotherapy	lung	Y	Y	Y	Y	Y
48	WGS 19-12	19	Male	Hispanic	high grade NOS	0.95	Alive	Lung	Metastasis	Lung mets	Postchemotherapy	lung		Y			Y
49	WGS 917168-13-T	9	Female	White	Osteoblastic	0.65	Dead	Humerus	Local recurrence	Local recurrence	Postchemotherapy	fat and muscle	Y	Y		Y
50	WGS 12-1	5	Female	Hispanic	Osteoblastic	0.6	Alive	Femur	Primary	Primary	Postchemotherapy	blood		Y		Y
												TOTAL	35	52	33	38	41
⍏Histologic treatment response for patients who received preoperative chemotherapy
WGS=whole genome sequencing
RNA Seq=RNA sequencing
IHC=Immunohistochemistry
RPPA=Reverse phase protein array
TCRseq=T cell receptor sequencing
