# Supplementary material for: Immuno-genomic landscape of osteosarcoma
Source: Nat Commun. 2020 Feb 21;11:1008. doi: 10.1038/s41467-020-14646-w (PMC7035358; doi:10.1038/s41467-020-14646-w)
Supplement: Supplementary file 3 — Supplementary Data 2 [file 41467_2020_14646_MOESM3_ESM.xlsx]

## Sheet: Suppl. Data 2
Supplemental Data 2: WGS coverage
PatientId	Sample.ID	Description		sample	total_reads(million)	mapping_rate(%)	duplicate_rate_mapped_reads(%)	Mean_Target_COV	median_Target_Cov
33	WGS 11-1	Matched normals at 30X		Daw-WGS11BCM-OSC-MDA-SMF-11-1-HT5F7CCXX-1_160809-WGS11-BCM-1-NoIndex	986.02	96.69	20.4	37.86	37.82
18	WGS 11-10	Matched normals at 30X		Daw-WGS11BCM-OSC-MDA-SMF-11-10-HT5F7CCXX-2_160809-WGS11-BCM-2-NoIndex	917.43	97.16	13.6	38.22	38.06
22	WGS 11-11	Matched normals at 30X		Daw-WGS11BCM-OSC-MDA-SMF-11-11-HTNCKCCXX-3_160809-WGS11-BCM-3-NoIndex	868.26	97	8.58	38.11	38.79
23	WGS 11-12	Matched normals at 30X		Daw-WGS11BCM-OSC-MDA-SMF-11-12-HTGTNCCXX-2_160809-WGS11-BCM-2-NoIndex	938.16	96.91	13.5	38.94	39.57
21	WGS 11-13	Matched normals at 30X		Daw-WGS11BCM-OSC-MDA-SMF-11-13-HTGTNCCXX-6_160809-WGS11-BCM-6-NoIndex	965.5	97.49	12.75	40.7	41.29
26	WGS 11-14	Matched normals at 30X		Daw-WGS11BCM-OSC-MDA-SMF-11-14-HT5F7CCXX-4_160809-WGS11-BCM-4-NoIndex	979.26	96.53	16.22	39.41	40.1
43	WGS 11-15	Matched normals at 30X		Daw-WGS11BCM-OSC-MDA-SMF-11-15-HTNCKCCXX-5_160809-WGS11-BCM-5-NoIndex	874.66	96.94	9.52	38	38.68
44	WGS 11-16	Matched normals at 30X		Daw-WGS11BCM-OSC-MDA-SMF-11-16-HTMHNCCXX-1_160809-WGS11-BCM-1-NoIndex	939.01	96.93	14.5	38.42	39.08
47	WGS 11-17	Matched normals at 30X		Daw-WGS11BCM-OSC-MDA-SMF-11-17-HTMHNCCXX-5_160809-WGS11-BCM-5-NoIndex	936.11	97.08	12.32	39.66	40.29
39	WGS 11-18	Matched normals at 30X		Daw-WGS11BCM-OSC-MDA-SMF-11-18-HT5F7CCXX-7_160809-WGS11-BCM-7-NoIndex	920.64	97.16	10.65	39.74	40.43
1	WGS 11-19	Matched normals at 30X		Daw-WGS11BCM-OSC-MDA-SMF-11-19-HTMHNCCXX-7_160809-WGS11-BCM-7-NoIndex	937.23	97.35	11	40.35	40.23
35	WGS 11-2	Matched normals at 30X		Daw-WGS11BCM-OSC-MDA-SMF-11-2-HTMKLCCXX-3_160809-WGS11-BCM-3-NoIndex	964.85	96.71	18.58	38.25	38.78
2	WGS 11-20	Matched normals at 30X		Daw-WGS11BCM-OSC-MDA-SMF-11-20-HTGTNCCXX-3_160809-WGS11-BCM-3-NoIndex	970.47	96.78	18.44	37.96	38.59
3	WGS 11-21	Matched normals at 30X		Daw-WGS11BCM-OSC-MDA-SMF-11-21-HTGTNCCXX-7_160809-WGS11-BCM-7-NoIndex	959.58	97.68	13.25	40.63	40.52
5	WGS 11-22	Matched normals at 30X		Daw-WGS11BCM-OSC-MDA-SMF-11-22-HT5F7CCXX-5_160809-WGS11-BCM-5-NoIndex	926.16	97.14	11.39	39.77	39.68
7	WGS 11-23	Matched normals at 30X		Daw-WGS11BCM-OSC-MDA-SMF-11-23-HTNCKCCXX-6_160809-WGS11-BCM-6-NoIndex	858.34	96.88	8.37	37.89	37.83
8	WGS 11-24	Matched normals at 30X		Daw-WGS11BCM-OSC-MDA-SMF-11-24-HTMHNCCXX-2_160809-WGS11-BCM-2-NoIndex	934.01	97.07	13.64	39.06	38.94
9	WGS 11-25	Matched normals at 30X		Daw-WGS11BCM-OSC-MDA-SMF-11-25-HW3MTCCXX-8_160809-WGS11-BCM-8-NoIndex	946.37	97.04	10.54	40.71	41.35
10	WGS 11-26	Matched normals at 30X		Daw-WGS11BCM-OSC-MDA-SMF-11-26-HTMHNCCXX-6_160809-WGS11-BCM-6-NoIndex	939.8	97.61	11.61	40.12	40.84
25	WGS 11-27	Matched normals at 30X		Daw-WGS11BCM-OSC-MDA-SMF-11-27-HTNCKCCXX-1_160809-WGS11-BCM-1-NoIndex	920.29	96.48	12.74	38.38	39.06
28	WGS 11-28	Matched normals at 30X		Daw-WGS11BCM-OSC-MDA-SMF-11-28-HTMHNCCXX-8_160809-WGS11-BCM-8-NoIndex	969.17	97.25	16.86	38.96	38.85
31	WGS 11-29	Matched normals at 30X		Daw-WGS11BCM-OSC-MDA-SMF-11-29-HTGTNCCXX-4_160809-WGS11-BCM-4-NoIndex	954.45	97.3	13.94	39.97	39.86
34	WGS 11-3	Matched normals at 30X		Daw-WGS11BCM-OSC-MDA-SMF-11-3-HTNCKCCXX-2_160809-WGS11-BCM-2-NoIndex	895.14	97.37	9.01	39.46	39.37
32	WGS 11-30	Matched normals at 30X		Daw-WGS11BCM-OSC-MDA-SMF-11-30-HTGTNCCXX-8_160809-WGS11-BCM-8-NoIndex	918.6	97.49	9.78	40.07	40.74
36	WGS 11-31	Matched normals at 30X		Daw-WGS11BCM-OSC-MDA-SMF-11-31-HT5F7CCXX-6_160809-WGS11-BCM-6-NoIndex	948.41	97.16	12.89	40.18	40.08
6	WGS 11-32	Matched normals at 30X		Daw-WGS11BCM-OSC-MDA-SMF-11-32-HTNCKCCXX-7_160809-WGS11-BCM-7-NoIndex	922.94	96.69	12.83	38.8	38.77
4	WGS 11-33	Matched normals at 30X		Daw-WGS11BCM-OSC-MDA-SMF-11-33-HTMHNCCXX-3_160809-WGS11-BCM-3-NoIndex	913.25	97.46	10.94	39.41	39.3
38	WGS 11-4	Matched normals at 30X		Daw-WGS11BCM-OSC-MDA-SMF-11-4-HTGTNCCXX-1_160809-WGS11-BCM-1-NoIndex	957.19	97.07	13.66	39.7	40.32
37	WGS 11-5	Matched normals at 30X		Daw-WGS11BCM-OSC-MDA-SMF-11-5-HTGTNCCXX-5_160809-WGS11-BCM-5-NoIndex	927.63	96.53	11.65	39.05	39.66
12	WGS 11-6	Matched normals at 30X		Daw-WGS11BCM-OSC-MDA-SMF-11-6-HT5F7CCXX-3_160809-WGS11-BCM-3-NoIndex	943.81	96.96	14.04	38.83	39.5
41	WGS 11-7	Matched normals at 30X		Daw-WGS11BCM-OSC-MDA-SMF-11-7-HTNCKCCXX-4_160809-WGS11-BCM-4-NoIndex	888.24	96.75	9.26	38.92	38.88
13	WGS 11-8	Matched normals at 30X		Daw-WGS11BCM-OSC-MDA-SMF-11-8-HTNCKCCXX-8_160809-WGS11-BCM-8-NoIndex	925.28	96.85	12.02	39.06	39.75
17	WGS 11-9	Matched normals at 30X		Daw-WGS11BCM-OSC-MDA-SMF-11-9-HTMHNCCXX-4_160809-WGS11-BCM-4-NoIndex	928.3	97.26	11.04	39.65	40.31
50	WGS 12-1	Tumors at 60X		Daw-WGS12BCM-OSC-MDA-SMF-12-1_160902-WGS12-BCM-1-NoIndex	1967.28	97.86	18.59	77.48	74.06
13	WGS 12-10	Tumors at 60X		Daw-WGS12BCM-OSC-MDA-SMF-12-10_160902-WGS12-BCM-1-NoIndex	1917.64	97.34	15.29	78.92	80.29
17	WGS 12-11	Tumors at 60X		Daw-WGS12BCM-OSC-MDA-SMF-12-11_160902-WGS12-BCM-1-NoIndex	1981.48	97.6	15.71	81.09	82.19
18	WGS 12-12	Tumors at 60X		Daw-WGS12BCM-OSC-MDA-SMF-12-12_160902-WGS12-BCM-1-NoIndex	1930.92	97.13	13.62	82.03	76.94
22	WGS 12-13	Tumors at 60X		Daw-WGS12BCM-OSC-MDA-SMF-12-13_160902-WGS12-BCM-1-NoIndex	1986.04	95.63	30.11	65.81	65.56
23	WGS 12-14	Tumors at 60X		Daw-WGS12BCM-OSC-MDA-SMF-12-14_160902-WGS12-BCM-1-NoIndex	1879.77	95.98	10.46	80.4	80.35
21	WGS 12-15	Tumors at 60X		Daw-WGS12BCM-OSC-MDA-SMF-12-15_160902-WGS12-BCM-1-NoIndex	1935.73	97.44	14.09	79.88	82.25
26	WGS 12-16	Tumors at 60X		Daw-WGS12BCM-OSC-MDA-SMF-12-16_160902-WGS12-BCM-1-NoIndex	1875.78	95.36	10.97	79.39	74.61
43	WGS 12-17	Tumors at 60X		Daw-WGS12BCM-OSC-MDA-SMF-12-17_160902-WGS12-BCM-1-NoIndex	1893.69	96.16	12.03	80.69	78.42
44	WGS 12-18	Tumors at 60X		Daw-WGS12BCM-OSC-MDA-SMF-12-18_160902-WGS12-BCM-1-NoIndex	1916.73	95.17	13.66	80.18	80.54
47	WGS 12-19	Tumors at 60X		Daw-WGS12BCM-OSC-MDA-SMF-12-19_160902-WGS12-BCM-1-NoIndex	1891.25	95.59	14.34	76.66	72.44
33	WGS 12-2	Tumors at 60X		Daw-WGS12BCM-OSC-MDA-SMF-12-2_160902-WGS12-BCM-1-NoIndex	1960.12	97.64	15.8	80.75	81.86
39	WGS 12-20	Tumors at 60X		Daw-WGS12BCM-OSC-MDA-SMF-12-20_160902-WGS12-BCM-1-NoIndex	1810.41	96.81	10.46	79.06	79.95
1	WGS 12-21	Tumors at 60X		Daw-WGS12BCM-OSC-MDA-SMF-12-21_160902-WGS12-BCM-1-NoIndex	1908.51	95.27	15.61	76.46	75.34
2	WGS 12-22	Tumors at 60X		Daw-WGS12BCM-OSC-MDA-SMF-12-22_160902-WGS12-BCM-1-NoIndex	1829.41	95.23	9.72	79.05	80.05
3	WGS 12-23	Tumors at 60X		Daw-WGS12BCM-OSC-MDA-SMF-12-23_160902-WGS12-BCM-1-NoIndex	2011.78	98.04	16.98	82.53	77.25
5	WGS 12-24	Tumors at 60X		Daw-WGS12BCM-OSC-MDA-SMF-12-24_160902-WGS12-BCM-1-NoIndex	1964.19	97.26	16.57	79.34	78.68
7	WGS 12-25	Tumors at 60X		Daw-WGS12BCM-OSC-MDA-SMF-12-25_160902-WGS12-BCM-1-NoIndex	1962.52	97.93	16.74	80.37	72.24
8	WGS 12-26	Tumors at 60X		Daw-WGS12BCM-OSC-MDA-SMF-12-26_160902-WGS12-BCM-1-NoIndex	1932.21	97.77	12.87	82.16	73.96
9	WGS 12-27	Tumors at 60X		Daw-WGS12BCM-OSC-MDA-SMF-12-27_160902-WGS12-BCM-1-NoIndex	1858.46	96.34	17.93	72.92	71.44
10	WGS 12-28	Tumors at 60X		Daw-WGS12BCM-OSC-MDA-SMF-12-28_160902-WGS12-BCM-1-NoIndex	1877.44	96.38	14.34	76.62	74.73
25	WGS 12-29	Tumors at 60X		Daw-WGS12BCM-OSC-MDA-SMF-12-29_160902-WGS12-BCM-1-NoIndex	1953.93	95.41	17.11	77.18	72.6
35	WGS 12-3	Tumors at 60X		Daw-WGS12BCM-OSC-MDA-SMF-12-3_160902-WGS12-BCM-1-NoIndex	1913.23	97.49	13.9	80.29	77.66
28	WGS 12-30	Tumors at 60X		Daw-WGS12BCM-OSC-MDA-SMF-12-30_160902-WGS12-BCM-1-NoIndex	1868.35	95.49	12.98	78.1	75.58
31	WGS 12-31	Tumors at 60X		Daw-WGS12BCM-OSC-MDA-SMF-12-31_160902-WGS12-BCM-1-NoIndex	1910.82	95.86	12.22	80.28	76.62
32	WGS 12-32	Tumors at 60X		Daw-WGS12BCM-OSC-MDA-SMF-12-32_160902-WGS12-BCM-1-NoIndex	1929.45	97.2	16.11	77.69	69.46
36	WGS 12-33	Tumors at 60X		Daw-WGS12BCM-OSC-MDA-SMF-12-33_160902-WGS12-BCM-1-NoIndex	1831.52	95.45	14.18	74.95	68.45
45	WGS 12-34	Tumors at 60X		Daw-WGS12BCM-OSC-MDA-SMF-12-34_160902-WGS12-BCM-1-NoIndex	1936.52	97.15	15.56	79.41	78.76
27	WGS 12-35	Tumors at 60X		Daw-WGS12BCM-OSC-MDA-SMF-12-35_160902-WGS12-BCM-1-NoIndex	1916.74	96.6	16.43	77.67	76.62
40	WGS 12-36	Tumors at 60X		Daw-WGS12BCM-OSC-MDA-SMF-12-36_160902-WGS12-BCM-1-NoIndex	2003.47	96.54	21.24	76.76	73.9
4	WGS 12-37	Tumors at 60X		Daw-WGS12BCM-OSC-MDA-SMF-12-37_160902-WGS12-BCM-1-NoIndex	1955.41	95.91	19.01	75.33	75.12
6	WGS 12-38	Tumors at 60X		Daw-WGS12BCM-OSC-MDA-SMF-12-38_160902-WGS12-BCM-1-NoIndex	1991.49	96.07	21.59	73.34	71.69
34	WGS 12-4	Tumors at 60X		Daw-WGS12BCM-OSC-MDA-SMF-12-4_160902-WGS12-BCM-1-NoIndex	1877.22	98.52	11.16	82.07	81.74
34	WGS 12-5	Tumors at 60X		Daw-WGS12BCM-OSC-MDA-SMF-12-5_160902-WGS12-BCM-1-NoIndex	1889.33	97.59	11.23	82.08	82.58
38	WGS 12-6	Tumors at 60X		Daw-WGS12BCM-OSC-MDA-SMF-12-6_160902-WGS12-BCM-1-NoIndex	1900.28	94.79	11.01	79.77	82.08
37	WGS 12-7	Tumors at 60X		Daw-WGS12BCM-OSC-MDA-SMF-12-7_160902-WGS12-BCM-1-NoIndex	1944.76	93.6	19.27	72.75	70
12	WGS 12-8	Tumors at 60X		Daw-WGS12BCM-OSC-MDA-SMF-12-8_160902-WGS12-BCM-1-NoIndex	1832.19	95.18	11.76	76.12	74.04
41	WGS 12-9	Tumors at 60X		Daw-WGS12BCM-OSC-MDA-SMF-12-9_160902-WGS12-BCM-1-NoIndex	1892.36	97.71	13.9	80.7	76.03
32	WGS 15-1	Tumors at 60X		Daw-WGS15BCM-OSC-MDA-SMF-15-1_161205-Little-WGS15-BCM-1-NoIndex	1877.65	97.06	12.71	78.78	70.57
11	WGS 15-2	Tumors at 60X		Daw-WGS15BCM-OSC-MDA-SMF-15-2_161205-Little-WGS15-BCM-1-NoIndex	1907.45	96.84	14.05	78.95	79.91
30	WGS 15-3	Tumors at 60X		Daw-WGS15BCM-OSC-MDA-SMF-15-3_161205-Little-WGS15-BCM-1-NoIndex	1928.63	96.93	15.65	78.51	78.92
49	WGS 917168-13-T	Tumors at 60X		NajatDaw-OSG-NA-917168-13-T_C99KGACXX-2-CAGAGAGGGTAAGGAG	4052.59	81	19.96	70.48	68.08
32	WGS 16-1	Matched normals at 30X		Daw-WGS16BCM-OSC-MDA-SMF-16-1-H7WYJALXX-6_161209-LL30X-WGS16-BCM-6-NoIndex	995.05	96.52	13.95	40.72	41.22
11	WGS 16-2	Matched normals at 30X		Daw-WGS16BCM-OSC-MDA-SMF-16-2-H7WYJALXX-7_161209-LL30X-WGS16-BCM-7-NoIndex	955.11	96.72	9.98	41.32	42
30	WGS 16-3	Matched normals at 30X		Daw-WGS16BCM-OSC-MDA-SMF-16-3-H7WYJALXX-8_161209-LL30X-WGS16-BCM-8-NoIndex	950.08	96.16	11.64	39.3	39.71
