# Supplementary material for: Immuno-genomic landscape of osteosarcoma
Source: Nat Commun. 2020 Feb 21;11:1008. doi: 10.1038/s41467-020-14646-w (PMC7035358; doi:10.1038/s41467-020-14646-w)
Supplement: Supplementary file 5 — Supplementary Data 3b [file 41467_2020_14646_MOESM5_ESM.xlsx]

## Sheet: Suppl. Data 3b
Supplemental Data 3b: Recurrent point mutations in at least 6 specimens
Variant_ID	chr	start	end	ref_allele	alt_allele	func.knowngene	gene.knowngene	Genecards	exonicfunc.knowngene	RegulomeDB_motif	RegulomeDB_score	Motif_breaking	network_hub	ENCODE_annotated	WGS_12-10	WGS_12-11	WGS_12-12	WGS_12-13	WGS_12-14	WGS_12-15	WGS_12-16	WGS_12-17	WGS_12-18	WGS_12-19	WGS_12-2	WGS_12-20	WGS_12-21	WGS_12-22	WGS_12-23	WGS_12-24	WGS_12-25	WGS_12-26	WGS_12-27	WGS_12-28	WGS_12-29	WGS_12-3	WGS_12-30	WGS_12-31	WGS_12-32	WGS_12-33	WGS_12-37	WGS_12-38	WGS_12-4	WGS_12-5	WGS_12-6	WGS_12-7	WGS_12-8	WGS_12-9	Frequency
:26080345:T:G	20	26080345	26080345	T	G	intergenic	FAM182A,NCOR1P1	RNA gene	.	Motifs|PWM|BCL6, Motifs|PWM|Elf3	6	.	.	.	1	0	0	0	1	1	0	0	0	0	0	0	1	1	0	0	1	1	1	0	1	1	1	1	1	0	0	0	0	1	1	0	1	1	:26080345:T:G
:75492463:A:T	X	75492463	75492463	A	T	intergenic	PBDC1,MAGEE1		.	Motifs|PWM|Foxj3	6	.	.	.	0	0	1	0	1	0	1	1	0	0	0	0	0	1	0	0	0	0	0	0	1	1	0	1	1	0	0	1	1	0	1	1	1	0	:75492463:A:T
:97842781:G:A	2	97842781	97842781	G	A	intronic	ANKRD36		.	Motifs|PWM|HNF3	6	.	.	.	1	0	0	1	0	0	1	1	0	0	0	0	1	1	0	0	0	0	1	0	1	0	0	1	0	0	0	1	0	0	0	0	0	0	:97842781:G:A
:8715200:C:T	16	8715200	8715200	C	T	upstream	METTL22		.	Motifs|Footprinting|HFH4(FOXJ1), Motifs|Footprinting|HFH3(FOXI1), Motifs|PWM|FOXO4, Motifs|PWM|HFH8(FOXF1A), Motifs|PWM|FOXI1, Motifs|PWM|Foxd3, Motifs|Footprinting|HNF3alpha, Motifs|Footprinting|HNF3, Motifs|PWM|Foxj1, Motifs|PWM|HNF3beta, Motifs|PWM|HFH4(FOXJ1), Motifs|PWM|FOXO1, Motifs|PWM|Foxj3, Motifs|Footprinting|Foxd3, Motifs|Footprinting|FOXO4, Motifs|PWM|HNF3alpha, Motifs|PWM|FOXD3, Moti…	2b	.	.	DHS(MCV-5|chr16:8715060-8715210),Enhancer(chmm/segway|chr16:8715000-8715200),TFP(E2F6|chr16:8715173-8715637),TFP(GTF2B|chr16:8715052-8715745),TFP(GTF2B|chr16:8715082-8715542),TFP(MAX|chr16:8715192-8716173),TFP(POLR3A|chr16:8715040-8715524),TFP(POLR3A|chr16:8715059-8715546),TFP(TBP|chr16:8715060-8715873),TFP(TBP|chr16:8715072-8716371),TFP(TBP|chr16:8715075-8716274),TFP(TBP|chr16:8715080-8716414),T…	0	0	0	1	0	0	0	0	1	0	1	1	0	0	0	0	0	0	1	0	0	0	1	1	1	0	1	0	0	0	0	1	0	0	:8715200:C:T
:2450820:C:G	16	2450820	2450820	C	G	ncRNA_intronic	ABCA17P		.	.	7	.	.	.	0	1	0	0	1	0	0	0	0	1	0	0	0	1	1	0	0	1	0	1	0	1	1	0	0	0	0	0	0	0	0	0	0	0	:2450820:C:G
:10841105:G:A	21	10841105	10841105	G	A	intergenic	AK311573,TPTE		.	.	7	.	.	.	0	0	1	1	0	0	0	0	0	0	0	0	0	0	1	0	0	0	0	0	1	0	1	0	1	1	1	0	0	1	0	0	0	0	:10841105:G:A
:2450826:C:G	16	2450826	2450826	C	G	ncRNA_intronic	ABCA17P		.	.	7	.	.	.	0	1	0	0	1	0	0	0	0	0	0	0	0	1	1	0	0	1	0	0	0	0	1	0	0	0	0	1	0	0	0	1	0	0	:2450826:C:G
:17263943:C:T	9	17263943	17263943	C	T	intronic	CNTLN		.	.	7	.	.	.	0	0	0	1	1	0	0	0	0	0	0	0	0	0	1	1	1	1	0	0	1	0	0	0	0	0	0	0	0	0	0	1	0	0	:17263943:C:T
:128391087:T:A	12	128391087	128391087	T	A	intergenic	FLJ37505,LINC00507		.	Motifs|PWM|Zfp128, Motifs|PWM|Six6, Motifs|PWM|Tbp, Motifs|PWM|TEF, Motifs|PWM|Oct-1	6	.	.	.	0	0	0	1	0	0	0	0	1	0	0	0	0	0	0	0	0	0	1	1	1	1	0	0	0	0	0	0	0	1	1	0	0	0	:128391087:T:A
:73321739:G:C	16	73321739	73321739	G	C	intergenic	HCCAT5,LOC100506172		.	Motifs|PWM|RREB1, Motifs|Footprinting|, Chromatin_Structure|FAIRE	6	.	.	.	0	0	0	0	0	1	1	0	1	0	1	1	0	1	0	0	0	0	1	0	0	0	0	0	0	0	0	0	0	0	1	0	0	0	:73321739:G:C
:3601984:T:C	16	3601984	3601984	T	C	intronic	NLRC3		.	.	7	.	.	.	0	1	1	0	0	0	0	0	0	1	0	0	1	0	1	0	0	0	0	0	0	1	0	0	0	0	1	0	0	1	0	0	0	0	:3601984:T:C
:61742030:C:T	X	61742030	61742030	C	T	intergenic	NONE,SPIN4		.	.	7	.	.	.	0	0	0	1	0	0	0	0	0	1	0	1	1	0	0	0	0	0	0	1	1	0	0	0	0	0	0	0	0	0	1	1	0	0	:61742030:C:T
:14106332:G:C	3	14106332	14106332	G	C	exonic	TPRXL		nonsynonymous SNV	Motifs|PWM|MYF, Motifs|PWM|Myf, Chromatin_Structure|DNase-seq	5	.	.	.	1	0	0	0	0	0	0	0	1	0	0	0	1	0	0	0	1	0	0	1	1	0	1	1	0	0	0	0	0	0	0	0	0	0	:14106332:G:C
:14106354:C:T	3	14106354	14106354	C	T	exonic	TPRXL		synonymous SNV	Chromatin_Structure|DNase-seq	5	.	.	.	1	0	0	0	1	0	0	1	1	0	0	0	1	1	0	0	1	0	0	0	0	0	0	1	0	0	0	0	0	0	0	0	0	0	:14106354:C:T
:113198217:T:C	3	113198217	113198217	T	C	intronic	SPICE1		.	Motifs|PWM|Tcf1	6	.	.	.	1	0	1	0	0	1	0	0	0	0	0	0	1	0	0	0	0	0	0	0	0	0	0	0	1	0	1	0	1	0	0	0	1	0	:113198217:T:C
:48047387:G:T	22	48047387	48047387	G	T	ncRNA_intronic	AK093107		.	Protein_Binding|ChIP-seq|GATA2	5	.	.	TFP(GATA2|chr22:48046998-48048159),TFP(GATA2|chr22:48047101-48047847)	0	0	0	0	0	0	0	1	1	0	0	0	0	0	0	0	1	1	0	0	0	1	0	0	0	0	0	0	0	1	0	0	1	0	:48047387:G:T
:5040594:C:G	6	5040594	5040594	C	G	ncRNA_intronic	AK094934,BC042032		.	Motifs|Footprinting|GABPA, Motifs|Footprinting|Eip74EF, Motifs|PWM|Cdx, Motifs|PWM|FOXP1, Motifs|Footprinting|ELK4, Motifs|Footprinting|Nrf-2	6	.	.	.	0	1	0	1	0	0	0	0	1	0	0	0	0	1	0	0	0	0	0	0	1	0	0	0	0	0	0	0	0	1	0	1	0	0	:5040594:C:G
:127720977:G:C	12	127720977	127720977	G	C	intergenic	BC032874,FLJ37505		.	Motifs|PWM|Gm397, Chromatin_Structure|FAIRE, Protein_Binding|ChIP-seq|RFX3	5	.	.	.	0	0	1	0	1	0	0	0	0	1	1	0	1	0	0	0	0	0	0	0	0	1	0	0	0	0	1	0	0	0	0	0	0	0	:127720977:G:C
:32379319:C:G	6	32379319	32379319	C	G	intergenic	BTNL2,HLA-DRA		.	.	7	.	.	.	0	1	0	0	0	0	1	0	0	0	1	0	0	0	0	0	0	0	0	0	0	1	0	1	0	1	0	1	0	0	0	0	0	0	:32379319:C:G
:111145457:T:C	13	111145457	111145457	T	C	intronic	COL4A2		.	Motifs|PWM|Roaz, Chromatin_Structure|DNase-seq	5	.	.	.	0	0	0	0	1	0	0	0	1	0	1	0	1	0	0	0	0	1	0	0	0	0	0	0	0	0	0	1	0	0	0	1	0	0	:111145457:T:C
:190604824:G:T	4	190604824	190604824	G	T	intergenic	LOC401164,BC087857		.	Motifs|Footprinting|HFH4(FOXJ1), Motifs|Footprinting|HFH3(FOXI1), Motifs|PWM|HFH8(FOXF1A), Motifs|PWM|FOXI1, Motifs|PWM|Foxd3, Motifs|Footprinting|HNF3, Motifs|PWM|HFH4(FOXJ1), Motifs|PWM|FOXD3, Motifs|PWM|FOXfactors, Motifs|PWM|HFH3(FOXI1), Motifs|PWM|HNF3, Motifs|Footprinting|FOXI1, Motifs|Footprinting|FOXD3, Motifs|PWM|FOXJ2, Motifs|Footprinting|FOXfactors, Motifs|PWM|FOXP1, Motifs|Footprintin…	6	.	.	.	0	0	1	0	1	0	0	1	0	0	0	0	0	1	0	0	0	0	0	0	1	0	0	0	0	0	0	1	0	0	0	0	0	1	:190604824:G:T
:156124594:C:T	7	156124594	156124594	C	T	intergenic	Mir_598,LOC285889		.	Motifs|PWM|Nr2f2, Motifs|PWM|Rara, Motifs|PWM|ARP-1(COUP-TF2), Chromatin_Structure|FAIRE	6	.	.	TFP(ZNF263|chr7:156124233-156125102)	0	0	0	1	0	0	0	0	0	0	0	0	0	0	1	0	0	0	0	1	0	1	0	0	0	1	0	0	0	0	1	1	0	0	:156124594:C:T
:156124595:A:G	7	156124595	156124595	A	G	intergenic	Mir_598,LOC285889		.	Motifs|PWM|Nr2f2, Motifs|PWM|Rara, Motifs|PWM|ARP-1(COUP-TF2), Motifs|PWM|REST, Chromatin_Structure|FAIRE	6	.	.	.	0	0	0	1	0	0	0	0	0	0	0	0	0	0	1	0	0	0	0	1	0	1	0	0	0	1	0	0	0	0	1	1	0	0	:156124595:A:G
:20030450:A:G	15	20030450	20030450	A	G	intergenic	NONE,DQ576041		.	Motifs|PWM|Ascl2, Motifs|PWM|Bcl6b, Motifs|PWM|RREB1	6	.	.	.	1	1	0	0	0	1	0	0	0	0	0	0	0	1	0	1	0	0	0	0	0	0	0	0	0	0	1	0	0	1	0	0	0	0	:20030450:A:G
:48715933:C:G	12	48715933	48715933	C	G	intergenic	OR10AD1,H1FNT		.	.	7	.	.	.	0	0	0	1	0	0	1	1	1	0	0	0	0	0	0	0	0	0	0	0	1	0	1	0	0	0	0	1	0	0	0	0	0	0	:48715933:C:G
:241241787:G:A	1	241241787	241241787	G	A	intronic	RGS7		.	Motifs|PWM|FOXP1	6	.	.	.	0	0	1	0	0	0	1	0	1	0	0	0	0	0	0	0	1	0	0	0	1	0	0	0	1	0	0	0	0	0	1	0	0	0	:241241787:G:A
:59638992:T:A	18	59638992	59638992	T	A	intergenic	RNF152,PIGN		.	Motifs|PWM|Sox7	6	.	.	.	0	0	0	0	1	0	1	0	1	0	0	0	0	1	0	0	0	0	0	0	0	1	0	0	0	0	0	0	0	0	0	1	0	1	:59638992:T:A
:14689325:G:A	8	14689325	14689325	G	A	intronic	SGCZ		.	Motifs|PWM|Irx-3, Motifs|PWM|Irx6, Motifs|PWM|Irx3, Motifs|PWM|Gm397, Motifs|PWM|Sox17, Motifs|PWM|Zscan4, Motifs|PWM|Irx2, Motifs|PWM|Irx5	6	.	.	.	1	0	0	0	0	0	0	0	0	1	0	0	1	0	0	0	0	0	0	0	0	1	0	1	0	1	0	0	0	1	0	0	0	0	:14689325:G:A
:74624354:T:C	17	74624354	74624354	T	C	intronic	ST6GALNAC1		.	Motifs|PWM|EWSR1-FLI1, Motifs|Footprinting|EWSR1-FLI1, Chromatin_Structure|FAIRE	6	.	.	.	0	1	0	0	0	0	0	0	0	1	1	0	1	0	0	0	0	0	0	0	0	1	1	0	0	0	1	0	0	0	0	0	0	0	:74624354:T:C
:58015311:A:T	16	58015311	58015311	A	T	intronic	TEPP		.	Motifs|PWM|FOXJ2, Motifs|PWM|Sox21, Motifs|PWM|Cart-1, Motifs|PWM|CDP, Motifs|PWM|Sox30, Motifs|PWM|Cutl1, Motifs|PWM|Sry, Motifs|PWM|Dbx1, Motifs|PWM|Sox14, Motifs|PWM|Oct-1	6	.	.	.	1	1	1	0	0	0	1	0	0	0	0	0	0	0	0	0	0	0	0	0	0	0	0	1	0	0	0	1	0	0	1	0	0	0	:58015311:A:T
:187034000:G:A	4	187034000	187034000	G	A	intergenic	TLR3,FAM149A		.	Motifs|PWM|HMGA2	6	.	.	.	0	0	0	0	0	1	1	0	0	1	1	0	0	0	0	0	0	0	1	0	1	0	0	0	0	1	0	0	0	0	0	0	0	0	:187034000:G:A
:49721372:G:A	19	49721372	49721372	G	A	intergenic	TRPM4,SLC6A16		.	Motifs|PWM|FOXP1	6	.	.	.	0	0	0	0	0	1	1	0	0	0	0	0	0	1	0	0	0	0	1	1	0	0	0	0	0	0	1	0	0	0	1	0	0	0	:49721372:G:A
:57275144:A:G	6	57275144	57275144	A	G	intronic	PRIM2		.	Motifs|PWM|Mtf1, Motifs|PWM|Nanog, Motifs|PWM|Zfp105, Motifs|PWM|IRF, Motifs|PWM|FOXP1, Motifs|PWM|Srf, Motifs|Footprinting|IRF	6	.	.	.	0	0	0	0	0	1	0	0	0	0	0	0	0	0	0	0	1	0	1	0	0	0	1	0	1	0	0	0	1	0	1	0	0	0	:57275144:A:G
:9530129:G:A	1	9530129	9530129	G	A	intergenic	5S_rRNA,SLC25A33		.	Motifs|PWM|EWSR1-FLI1	6	.	.	.	0	0	1	0	0	0	0	0	0	0	0	0	0	1	0	0	0	0	0	0	1	0	0	1	1	0	0	0	0	0	1	0	0	0	:9530129:G:A
:178468451:G:A	4	178468451	178468451	G	A	ncRNA_intronic	AK094945		.	Motifs|PWM|FOXP1	6	.	.	.	1	0	0	1	0	0	0	0	0	1	0	0	1	0	0	0	0	0	0	0	0	0	0	0	1	0	0	0	0	0	1	0	0	0	:178468451:G:A
:113426862:A:G	13	113426862	113426862	A	G	intronic	ATP11A		.	Chromatin_Structure|DNase-seq	5	.	.	.	1	0	0	1	0	0	0	1	0	0	0	0	1	0	0	0	0	1	0	0	0	0	1	0	0	0	0	0	0	0	0	0	0	0	:113426862:A:G
:143563436:C:T	8	143563436	143563436	C	T	intronic	BAI1		.	Chromatin_Structure|FAIRE, Chromatin_Structure|DNase-seq	5	.	.	.	0	1	0	0	0	0	0	0	1	0	0	0	0	0	0	0	0	0	0	1	0	1	0	1	0	0	0	0	0	1	0	0	0	0	:143563436:C:T
:143563437:A:G	8	143563437	143563437	A	G	intronic	BAI1		.	Chromatin_Structure|FAIRE, Chromatin_Structure|DNase-seq	5	.	.	.	0	0	0	0	0	0	1	0	1	0	0	0	0	0	0	0	0	0	0	1	0	1	0	1	0	0	0	0	0	1	0	0	0	0	:143563437:A:G
:50038265:G:A	22	50038265	50038265	G	A	ncRNA_intronic	BC033837		.	Motifs|PWM|RREB1, Chromatin_Structure|FAIRE	6	.	.	.	0	1	0	0	0	1	0	0	0	0	0	0	0	0	0	0	1	0	1	0	0	0	1	0	1	0	0	0	0	0	0	0	0	0	:50038265:G:A
:50038266:G:A	22	50038266	50038266	G	A	ncRNA_intronic	BC033837		.	Motifs|PWM|RREB1, Chromatin_Structure|FAIRE	6	.	.	.	0	1	0	1	0	1	0	0	0	0	0	0	0	0	0	0	1	0	0	0	0	0	1	0	1	0	0	0	0	0	0	0	0	0	:50038266:G:A
:126254394:A:G	3	126254394	126254394	A	G	intronic	CHST13		.	Motifs|Footprinting|, Chromatin_Structure|FAIRE, Chromatin_Structure|DNase-seq	5	.	.	.	0	0	0	0	0	0	0	0	0	0	0	1	0	0	0	0	0	0	0	0	1	1	0	0	0	1	0	0	0	0	0	1	0	1	:126254394:A:G
:15778765:G:T	19	15778765	15778765	G	T	intergenic	CYP4F3,CYP4F12		.	.	7	.	.	.	0	0	0	0	1	0	0	0	0	0	0	1	0	0	0	1	0	1	0	0	0	0	0	0	1	0	1	0	0	0	0	0	0	0	:15778765:G:T
:15778767:G:C	19	15778767	15778767	G	C	intergenic	CYP4F3,CYP4F12		.	.	7	.	.	.	0	0	0	0	1	0	0	0	0	0	0	1	0	0	0	1	0	1	0	0	0	0	0	0	1	0	1	0	0	0	0	0	0	0	:15778767:G:C
:122671680:A:G	9	122671680	122671680	A	G	intergenic	DBC1,MIR147A		.	.	7	.	.	.	0	0	1	0	0	0	0	0	0	0	0	0	0	0	1	1	0	0	0	0	0	0	0	1	0	0	1	0	0	0	1	0	0	0	:122671680:A:G
:122671684:A:C	9	122671684	122671684	A	C	intergenic	DBC1,MIR147A		.	.	7	.	.	.	0	0	1	0	0	0	0	0	0	0	0	0	0	0	1	1	0	0	0	0	0	0	0	1	0	0	1	0	0	0	1	0	0	0	:122671684:A:C
:95312579:G:C	X	95312579	95312579	G	C	intergenic	DQ580189,LOC643486		.	.	7	.	.	.	1	0	0	0	1	1	1	0	0	0	0	0	0	0	1	0	0	0	0	0	0	0	0	0	0	0	0	0	0	0	0	1	0	0	:95312579:G:C
:233478753:A:T	2	233478753	233478753	A	T	intronic	EFHD1		.	Motifs|PWM|HFH3(FOXI1), Motifs|PWM|FOXP1, Motifs|PWM|RREB-1, Chromatin_Structure|FAIRE, Chromatin_Structure|DNase-seq	5	.	.	DHS(MCV-1|chr2:233478720-233478870)	0	0	0	0	0	0	0	1	0	0	0	0	0	0	0	1	0	0	0	0	0	0	1	1	0	0	0	1	0	0	1	0	0	0	:233478753:A:T
:233478754:A:G	2	233478754	233478754	A	G	intronic	EFHD1		.	Motifs|PWM|HFH3(FOXI1), Motifs|PWM|FOXP1, Motifs|PWM|RREB-1, Chromatin_Structure|FAIRE, Chromatin_Structure|DNase-seq	5	.	.	.	0	0	0	0	0	0	0	1	0	0	0	0	0	0	0	1	0	0	0	0	0	0	1	1	0	0	0	1	0	0	1	0	0	0	:233478754:A:G
:44328226:G:A	13	44328226	44328226	G	A	intronic	ENOX1		.	.	7	.	.	.	0	0	1	0	0	1	1	0	0	0	0	1	0	0	0	0	0	0	0	0	0	1	0	0	0	0	0	0	0	0	0	0	0	1	:44328226:G:A
:71453277:T:C	3	71453277	71453277	T	C	intronic	FOXP1		.	Motifs|PWM|Mtf1, Motifs|PWM|Zfp105, Motifs|PWM|IRF, Motifs|PWM|FOXP1, Motifs|PWM|Srf	6	.	.	.	0	0	0	0	0	0	1	0	1	0	1	0	1	0	0	0	0	0	0	0	0	0	0	0	0	0	0	1	0	1	0	0	0	0	:71453277:T:C
:29813363:A:G	20	29813363	29813363	A	G	intergenic	FRG1B,DEFB115		.	.	7	.	.	.	1	0	0	0	1	0	0	0	1	0	0	0	0	0	0	1	0	0	0	0	1	0	0	1	0	0	0	0	0	0	0	0	0	0	:29813363:A:G
:47555276:T:A	21	47555276	47555276	T	A	downstream	FTCD		.	Chromatin_Structure|FAIRE, Chromatin_Structure|DNase-seq, Protein_Binding|ChIP-seq|POLR2A	4	.	.	.	0	1	0	0	0	1	0	0	0	1	0	0	0	0	0	0	0	0	1	1	0	1	0	0	0	0	0	0	0	0	0	0	0	0	:47555276:T:A
:95380293:C:A	8	95380293	95380293	C	A	intergenic	GEM,RAD54B		.	Motifs|PWM|FOXJ2, Motifs|PWM|FOXP1	6	.	.	.	0	0	0	0	0	1	0	0	0	0	0	0	1	1	0	0	0	0	0	0	0	1	0	1	0	0	0	0	0	1	0	0	0	0	:95380293:C:A
:95380297:C:A	8	95380297	95380297	C	A	intergenic	GEM,RAD54B		.	Motifs|PWM|FOXJ2, Motifs|PWM|FOXP1	6	.	.	.	0	0	0	0	0	1	0	0	0	0	0	0	1	1	0	0	0	0	0	0	0	1	0	1	0	0	0	0	0	1	0	0	0	0	:95380297:C:A
:87741122:C:T	6	87741122	87741122	C	T	intergenic	HTR1E,CGA		.	Motifs|PWM|RREB1	6	.	.	.	0	0	0	0	0	1	0	0	0	0	0	0	1	0	0	1	0	0	1	0	0	0	0	0	0	0	1	0	0	0	0	0	0	1	:87741122:C:T
:70509395:T:C	13	70509395	70509395	T	C	intronic	KLHL1		.	Chromatin_Structure|FAIRE, Chromatin_Structure|DNase-seq, Protein_Binding|ChIP-seq|HNF4A, Protein_Binding|ChIP-seq|RAD21, Protein_Binding|ChIP-seq|SMC3, Protein_Binding|ChIP-seq|CTCF, Protein_Binding|ChIP-seq|EBF1, Protein_Binding|ChIP-seq|HNF4G	4	.	.	.	1	0	0	0	0	0	0	0	1	0	1	0	0	0	0	0	0	1	0	0	0	0	0	0	1	0	0	0	0	0	0	0	1	0	:70509395:T:C
:146215121:G:C	1	146215121	146215121	G	C	intronic	LOC100288142,NBPF10		.	.	7	.	.	.	0	0	0	0	0	1	0	0	0	0	1	0	1	0	0	0	0	1	0	0	0	0	0	0	1	0	0	1	0	0	0	0	0	0	:146215121:G:C
:51329476:G:A	11	51329476	51329476	G	A	intergenic	LOC646813,TRNA_Lys		.	.	7	.	.	.	0	0	1	0	0	0	0	0	1	0	0	0	0	0	0	0	0	0	0	0	1	1	0	1	0	0	0	1	0	0	0	0	0	0	:51329476:G:A
:158871261:T:C	1	158871261	158871261	T	C	intergenic	MNDA,PYHIN1		.	Motifs|PWM|FOXJ2	6	.	.	.	0	0	0	0	0	0	1	0	0	0	0	0	0	1	0	1	0	1	0	0	0	0	0	0	0	0	1	1	0	0	0	0	0	0	:158871261:T:C
:77960214:G:C	13	77960214	77960214	G	C	intergenic	MYCBP2,SCEL		.	Motifs|PWM|CDP, Motifs|PWM|Sox7	6	.	.	.	1	0	1	0	0	0	0	1	0	0	0	0	1	0	0	0	0	0	0	0	0	1	0	0	1	0	0	0	0	0	0	0	0	0	:77960214:G:C
:179619067:G:A	3	179619067	179619067	G	A	intronic	PEX5L		.	Motifs|PWM|Oct-1	6	.	.	.	0	0	0	0	0	1	0	0	0	0	0	0	0	0	0	0	0	0	0	1	1	0	0	0	1	0	0	1	0	1	0	0	0	0	:179619067:G:A
:110422961:T:C	8	110422961	110422961	T	C	intronic	PKHD1L1		.	Motifs|PWM|Mtf1, Motifs|PWM|FOXP1, Motifs|PWM|Srf, Motifs|PWM|Zfp105, Motifs|PWM|IRF	6	.	.	.	0	0	1	0	0	1	0	0	0	0	0	0	0	0	0	0	1	0	0	0	0	0	0	0	0	0	0	1	0	0	0	1	1	0	:110422961:T:C
:208594133:A:T	1	208594133	208594133	A	T	intergenic	PLXNA2,MIR205HG		.	.	7	.	.	.	0	0	0	0	0	1	0	0	0	0	0	0	1	0	0	0	0	0	0	0	1	0	0	0	0	1	0	0	0	0	1	0	0	1	:208594133:A:T
:64281166:A:T	14	64281166	64281166	A	T	intergenic	SGPP1,SYNE2		.	Motifs|PWM|Six6, Motifs|PWM|Tbp, Motifs|PWM|Oct-1	6	.	.	.	0	0	0	0	0	0	0	0	0	0	1	0	1	0	0	0	0	0	0	0	1	0	0	0	1	0	0	0	0	1	0	0	0	1	:64281166:A:T
:40290971:G:A	2	40290971	40290971	G	A	ncRNA_intronic	SLC8A1-AS1		.	Chromatin_Structure|DNase-seq	5	.	.	.	1	0	0	0	0	0	0	1	0	0	0	0	0	0	1	0	0	0	0	0	1	0	0	0	0	1	0	0	0	0	0	0	0	1	:40290971:G:A
:168194146:A:G	4	168194146	168194146	A	G	intergenic	SPOCK3,ANXA10		.	.	7	.	.	.	0	0	0	0	0	1	1	0	0	0	0	0	0	0	0	1	0	0	0	1	0	1	0	1	0	0	0	0	0	0	0	0	0	0	:168194146:A:G
:74624358:T:C	17	74624358	74624358	T	C	intronic	ST6GALNAC1		.	Motifs|PWM|EWSR1-FLI1, Motifs|Footprinting|EWSR1-FLI1, Chromatin_Structure|FAIRE	6	.	.	.	0	1	0	0	0	0	0	0	0	1	1	0	0	0	0	0	0	0	1	0	0	0	1	0	0	0	1	0	0	0	0	0	0	0	:74624358:T:C
:98195023:C:T	10	98195023	98195023	C	T	intronic	TLL2		.	.	7	.	.	.	0	0	0	0	1	1	1	0	0	1	0	0	0	0	1	0	0	0	0	0	0	0	0	1	0	0	0	0	0	0	0	0	0	0	:98195023:C:T
:123033096:A:G	2	123033096	123033096	A	G	intergenic	TSN,7SK		.	Motifs|PWM|Zfp128, Chromatin_Structure|DNase-seq	5	.	.	.	0	0	0	0	0	0	0	0	0	0	1	0	0	0	1	1	1	0	1	0	0	0	0	0	0	0	0	0	0	0	0	0	1	0	:123033096:A:G
:7104596:C:G	19	7104596	7104596	C	G	intergenic	ZNF557,INSR		.	Chromatin_Structure|FAIRE, Chromatin_Structure|DNase-seq	5	.	.	.	0	0	1	1	0	0	1	1	0	0	0	0	0	0	0	0	0	0	1	0	0	0	0	0	0	0	1	0	0	0	0	0	0	0	:7104596:C:G
:33975828:G:A	1	33975828	33975828	G	A	intergenic	ZSCAN20,CSMD2		.	.	7	.	.	.	0	0	0	1	0	0	0	0	0	0	0	0	0	0	0	0	0	0	0	0	0	1	0	1	1	0	0	1	0	0	0	0	0	1	:33975828:G:A
:1279448:T:C	9	1279448	1279448	T	C	intergenic	DMRT2,SMARCA2		.	Motifs|PWM|Mtf1, Motifs|PWM|FOXP1, Motifs|PWM|Srf, Motifs|PWM|Zfp105	6	.	.	.	0	0	0	0	0	1	0	0	0	0	0	1	0	0	0	0	1	0	0	0	0	0	0	0	0	0	0	1	1	0	0	0	0	1	:1279448:T:C
:5688234:T:C	18	5688234	5688234	T	C	intergenic	EPB41L3,LOC645355		.	.	7	.	.	.	0	0	1	0	0	0	0	0	0	0	0	0	1	0	0	0	0	0	0	0	1	0	0	0	0	1	0	1	1	0	0	0	0	0	:5688234:T:C
:217669149:G:T	2	217669149	217669149	G	T	intergenic	IGFBP5,TNP1		.	Motifs|PWM|EWSR1-FLI1	6	.	.	.	0	0	0	0	0	0	0	0	0	0	0	0	0	1	0	0	0	0	1	0	1	0	1	0	0	0	0	1	1	0	0	0	0	0	:217669149:G:T
:74069436:C:T	18	74069436	74069436	C	T	downstream	ZNF516		.	Chromatin_Structure|DNase-seq	5	.	.	DHS(MCV-2|chr18:74069425-74069575)	0	0	0	0	0	0	0	0	0	0	0	0	1	1	0	0	0	0	0	0	0	1	0	0	1	0	0	0	1	0	0	0	1	0	:74069436:C:T
:16135111:A:T	5	16135111	16135111	A	T	intronic	MAR11		.	Chromatin_Structure|DNase-seq	5	.	.	TFP(EP300|chr5:16135042-16135583)	0	0	0	0	0	0	1	0	0	0	0	0	0	0	0	0	0	1	1	0	0	0	0	0	0	0	0	1	0	0	0	0	1	0	:16135111:A:T
									c
[truncated: 1 more columns]
