# Supplementary material for: Immuno-genomic landscape of osteosarcoma
Source: Nat Commun. 2020 Feb 21;11:1008. doi: 10.1038/s41467-020-14646-w (PMC7035358; doi:10.1038/s41467-020-14646-w)
Supplement: Supplementary file 6 — Supplementary Data 4a [file 41467_2020_14646_MOESM6_ESM.xlsx]

## Sheet: Suppl. Data 4a
Supplemental Data 4a: Pathways enriched in primary versus lung metastases specimens
NAME	GS<br> follow link to MSigDB	GS DETAILS	SIZE	ES	NES	NOM p-val	FDR q-val	FWER p-val	RANK AT MAX	LEADING EDGE
GO_PHAGOCYTOSIS_RECOGNITION	GO_PHAGOCYTOSIS_RECOGNITION	Details ...	27	0.840021	2.42827	0	0	0	324	tags=48%, list=1%, signal=49%
GO_MEMBRANE_INVAGINATION	GO_MEMBRANE_INVAGINATION	Details ...	43	0.804069	2.60685	0	0	0	532	tags=33%, list=2%, signal=33%
GO_PHAGOCYTOSIS_ENGULFMENT	GO_PHAGOCYTOSIS_ENGULFMENT	Details ...	33	0.845473	2.58173	0	0	0	532	tags=42%, list=2%, signal=43%
GO_RESPIRATORY_GASEOUS_EXCHANGE	GO_RESPIRATORY_GASEOUS_EXCHANGE		44	0.725783	2.33518	0	0	0	915	tags=18%, list=3%, signal=19%
GO_DIGESTION	GO_DIGESTION	Details ...	90	0.634702	2.38642	0	0	0	966	tags=24%, list=3%, signal=25%
GO_B_CELL_MEDIATED_IMMUNITY	GO_B_CELL_MEDIATED_IMMUNITY	Details ...	85	0.679883	2.42871	0	0	0	1409	tags=27%, list=5%, signal=28%
GO_ANTIMICROBIAL_HUMORAL_RESPONSE	GO_ANTIMICROBIAL_HUMORAL_RESPONSE		39	0.735208	2.31307	0	0	0	2042	tags=38%, list=7%, signal=41%
GO_COMPLEMENT_ACTIVATION	GO_COMPLEMENT_ACTIVATION	Details ...	61	0.730267	2.49182	0	0	0	2101	tags=43%, list=7%, signal=46%
GO_B_CELL_RECEPTOR_SIGNALING_PATHWAY	GO_B_CELL_RECEPTOR_SIGNALING_PATHWAY	Details ...	46	0.816128	2.67985	0	0	0	2138	tags=37%, list=8%, signal=40%
GO_POSITIVE_REGULATION_OF_B_CELL_ACTIVATION	GO_POSITIVE_REGULATION_OF_B_CELL_ACTIVATION		74	0.653243	2.35839	0	0	0	2138	tags=24%, list=8%, signal=26%
GO_EMBRYONIC_DIGESTIVE_TRACT_DEVELOPMENT	GO_EMBRYONIC_DIGESTIVE_TRACT_DEVELOPMENT		32	0.75396	2.32776	0	0	0	2180	tags=47%, list=8%, signal=51%
GO_HUMORAL_IMMUNE_RESPONSE_MEDIATED_BY_CIRCULATING_IMMUNOGLOBULIN	GO_HUMORAL_IMMUNE_RESPONSE_MEDIATED_BY_CIRCULATING_IMMUNOGLOBULIN	Details ...	55	0.778809	2.67837	0	0	0	2301	tags=47%, list=8%, signal=51%
GO_LEUKOCYTE_MEDIATED_IMMUNITY	GO_LEUKOCYTE_MEDIATED_IMMUNITY		164	0.585603	2.3466	0	0	0	2318	tags=24%, list=8%, signal=26%
GO_LYMPHOCYTE_MEDIATED_IMMUNITY	GO_LYMPHOCYTE_MEDIATED_IMMUNITY		128	0.609119	2.3408	0	0	0	2318	tags=26%, list=8%, signal=28%
GO_HUMORAL_IMMUNE_RESPONSE	GO_HUMORAL_IMMUNE_RESPONSE	Details ...	139	0.644422	2.51399	0	0	0	2365	tags=30%, list=8%, signal=33%
GO_PROTEIN_ACTIVATION_CASCADE	GO_PROTEIN_ACTIVATION_CASCADE	Details ...	81	0.697676	2.53502	0	0	0	2570	tags=42%, list=9%, signal=46%
GO_DIGESTIVE_TRACT_MORPHOGENESIS	GO_DIGESTIVE_TRACT_MORPHOGENESIS		47	0.683665	2.25644	0	0.000113	0.002	2229	tags=40%, list=8%, signal=44%
GO_REGULATION_OF_B_CELL_ACTIVATION	GO_REGULATION_OF_B_CELL_ACTIVATION		107	0.585716	2.22974	0	0.000155	0.003	2310	tags=22%, list=8%, signal=24%
GO_ADAPTIVE_IMMUNE_RESPONSE_BASED_ON_SOMATIC_RECOMBINATION_OF_IMMUNE_RECEPTORS_BUILT_FROM_IMMUNOGLOBULIN_SUPERFAMILY_DOMAINS	GO_ADAPTIVE_IMMUNE_RESPONSE_BASED_ON_SOMATIC_RECOMBINATION_OF_IMMUNE_RECEPTORS_BUILT_FROM_IMMUNOGLOBULIN_SUPERFAMILY_DOMAINS		139	0.565556	2.23496	0	0.000162	0.003	2318	tags=22%, list=8%, signal=24%
GO_LUNG_MORPHOGENESIS	GO_LUNG_MORPHOGENESIS		44	0.66787	2.17637	0	0.000365	0.008	1049	tags=27%, list=4%, signal=28%
GO_EPITHELIAL_TUBE_BRANCHING_INVOLVED_IN_LUNG_MORPHOGENESIS	GO_EPITHELIAL_TUBE_BRANCHING_INVOLVED_IN_LUNG_MORPHOGENESIS		25	0.73628	2.13033	0	0.000517	0.014	1049	tags=36%, list=4%, signal=37%
GO_ANTIGEN_RECEPTOR_MEDIATED_SIGNALING_PATHWAY	GO_ANTIGEN_RECEPTOR_MEDIATED_SIGNALING_PATHWAY		181	0.52541	2.10328	0	0.000941	0.028	2654	tags=17%, list=9%, signal=19%
GO_DOPAMINERGIC_NEURON_DIFFERENTIATION	GO_DOPAMINERGIC_NEURON_DIFFERENTIATION		23	0.747894	2.10198	0	0.000946	0.029	2229	tags=48%, list=8%, signal=52%
GO_BONE_MINERALIZATION	GO_BONE_MINERALIZATION		37	0.664149	2.08536	0	0.00144401	0.047	2292	tags=43%, list=8%, signal=47%
GO_POSITIVE_REGULATION_OF_CARDIAC_MUSCLE_TISSUE_DEVELOPMENT	GO_POSITIVE_REGULATION_OF_CARDIAC_MUSCLE_TISSUE_DEVELOPMENT		27	0.705023	2.07726	0	0.00162912	0.056	790	tags=33%, list=3%, signal=34%
GO_HINDLIMB_MORPHOGENESIS	GO_HINDLIMB_MORPHOGENESIS		33	0.673437	2.06671	0	0.0019756	0.073	1468	tags=36%, list=5%, signal=38%
GO_EMBRYONIC_DIGESTIVE_TRACT_MORPHOGENESIS	GO_EMBRYONIC_DIGESTIVE_TRACT_MORPHOGENESIS		17	0.769868	2.04478	0	0.0026866	0.102	2180	tags=59%, list=8%, signal=64%
KEGG_HEDGEHOG_SIGNALING_PATHWAY	KEGG_HEDGEHOG_SIGNALING_PATHWAY		49	0.615976	2.03243	0	0.00285926	0.124	2229	tags=33%, list=8%, signal=35%
GO_PERICARDIUM_DEVELOPMENT	GO_PERICARDIUM_DEVELOPMENT		17	0.787226	2.03603	0	0.00286003	0.115	2229	tags=35%, list=8%, signal=38%
GO_SODIUM_ION_HOMEOSTASIS	GO_SODIUM_ION_HOMEOSTASIS		24	0.706276	2.03122	0	0.00287001	0.127	1468	tags=38%, list=5%, signal=40%
GO_LUNG_EPITHELIUM_DEVELOPMENT	GO_LUNG_EPITHELIUM_DEVELOPMENT		32	0.65342	2.02281	0	0.00321055	0.146	790	tags=22%, list=3%, signal=22%
GO_FC_GAMMA_RECEPTOR_SIGNALING_PATHWAY	GO_FC_GAMMA_RECEPTOR_SIGNALING_PATHWAY		88	0.551328	2.01967	0	0.00335282	0.158	1409	tags=15%, list=5%, signal=15%
GO_KERATINOCYTE_DIFFERENTIATION	GO_KERATINOCYTE_DIFFERENTIATION		62	0.568869	1.98915	0	0.00555198	0.262	2278	tags=21%, list=8%, signal=23%
GO_EMBRYONIC_HINDLIMB_MORPHOGENESIS	GO_EMBRYONIC_HINDLIMB_MORPHOGENESIS		26	0.68027	1.97765	0	0.00642717	0.309	1361	tags=35%, list=5%, signal=36%
GO_FOREBRAIN_REGIONALIZATION	GO_FOREBRAIN_REGIONALIZATION		21	0.718086	1.97212	0.00175131	0.00653904	0.331	806	tags=29%, list=3%, signal=29%
GO_LUNG_CELL_DIFFERENTIATION	GO_LUNG_CELL_DIFFERENTIATION		24	0.68499	1.96152	0.00166667	0.00706656	0.384	790	tags=21%, list=3%, signal=21%
GO_TISSUE_HOMEOSTASIS	GO_TISSUE_HOMEOSTASIS		153	0.495529	1.95415	0	0.00783694	0.416	1245	tags=16%, list=4%, signal=17%
GO_MAMMARY_GLAND_EPITHELIAL_CELL_DIFFERENTIATION	GO_MAMMARY_GLAND_EPITHELIAL_CELL_DIFFERENTIATION		15	0.754312	1.9512	0	0.00797922	0.427	1279	tags=33%, list=5%, signal=35%
GO_EXPLORATION_BEHAVIOR	GO_EXPLORATION_BEHAVIOR		19	0.713471	1.91005	0	0.0116478	0.637	1993	tags=37%, list=7%, signal=40%
GO_NEURON_FATE_COMMITMENT	GO_NEURON_FATE_COMMITMENT		48	0.583576	1.91033	0	0.0116837	0.636	1513	tags=23%, list=5%, signal=24%
GO_KIDNEY_MORPHOGENESIS	GO_KIDNEY_MORPHOGENESIS		77	0.532891	1.91086	0	0.0118848	0.635	1361	tags=23%, list=5%, signal=24%
GO_PITUITARY_GLAND_DEVELOPMENT	GO_PITUITARY_GLAND_DEVELOPMENT		35	0.620618	1.91239	0	0.0119534	0.629	2229	tags=37%, list=8%, signal=40%
GO_MOLTING_CYCLE	GO_MOLTING_CYCLE		71	0.528073	1.8969	0	0.0125688	0.707	2676	tags=24%, list=9%, signal=26%
GO_REGULATION_OF_INTERLEUKIN_5_PRODUCTION	GO_REGULATION_OF_INTERLEUKIN_5_PRODUCTION		15	0.741281	1.90107	0.0018315	0.0125875	0.691	2179	tags=47%, list=8%, signal=51%
GO_RETINA_HOMEOSTASIS	GO_RETINA_HOMEOSTASIS		60	0.559214	1.89718	0	0.0126682	0.707	902	tags=22%, list=3%, signal=22%
GO_SPECIFICATION_OF_SYMMETRY	GO_SPECIFICATION_OF_SYMMETRY		101	0.501887	1.89118	0	0.0129167	0.736	2545	tags=22%, list=9%, signal=24%
GO_TRACHEA_DEVELOPMENT	GO_TRACHEA_DEVELOPMENT		20	0.700515	1.88725	0.00180505	0.0132631	0.772	420	tags=25%, list=1%, signal=25%
GO_POSITIVE_REGULATION_OF_CARDIAC_MUSCLE_CELL_PROLIFERATION	GO_POSITIVE_REGULATION_OF_CARDIAC_MUSCLE_CELL_PROLIFERATION		18	0.689397	1.87585	0	0.0149435	0.835	790	tags=33%, list=3%, signal=34%
GO_HAIR_CYCLE	GO_HAIR_CYCLE		71	0.528073	1.87467	0	0.0149675	0.838	2676	tags=24%, list=9%, signal=26%
BIOCARTA_INTRINSIC_PATHWAY	BIOCARTA_INTRINSIC_PATHWAY		21	0.673169	1.876	0	0.0150224	0.834	1405	tags=38%, list=5%, signal=40%
GO_REGULATION_OF_MORPHOGENESIS_OF_A_BRANCHING_STRUCTURE	GO_REGULATION_OF_MORPHOGENESIS_OF_A_BRANCHING_STRUCTURE		53	0.553995	1.87307	0	0.0150323	0.845	2229	tags=26%, list=8%, signal=29%
GO_ENDOCRINE_SYSTEM_DEVELOPMENT	GO_ENDOCRINE_SYSTEM_DEVELOPMENT		105	0.499625	1.87603	0	0.015137	0.834	2229	tags=22%, list=8%, signal=24%
GO_PHOSPHATE_ION_TRANSPORT	GO_PHOSPHATE_ION_TRANSPORT		15	0.723195	1.86508	0	0.0164974	0.871	1536	tags=20%, list=5%, signal=21%
GO_MULTICELLULAR_ORGANISM_METABOLIC_PROCESS	GO_MULTICELLULAR_ORGANISM_METABOLIC_PROCESS		82	0.512461	1.85138	0	0.0189841	0.912	1419	tags=21%, list=5%, signal=22%
REACTOME_CELL_CELL_JUNCTION_ORGANIZATION	REACTOME_CELL_CELL_JUNCTION_ORGANIZATION		48	0.561762	1.84349	0.00161551	0.020685	0.939	2697	tags=35%, list=10%, signal=39%
KEGG_COMPLEMENT_AND_COAGULATION_CASCADES	KEGG_COMPLEMENT_AND_COAGULATION_CASCADES		64	0.53329	1.84289	0	0.0207065	0.94	1958	tags=23%, list=7%, signal=25%
GO_REGULATION_OF_CARDIAC_MUSCLE_TISSUE_DEVELOPMENT	GO_REGULATION_OF_CARDIAC_MUSCLE_TISSUE_DEVELOPMENT		43	0.555214	1.83014	0	0.0225332	0.969	790	tags=23%, list=3%, signal=24%
GO_NEGATIVE_REGULATION_OF_KIDNEY_DEVELOPMENT	GO_NEGATIVE_REGULATION_OF_KIDNEY_DEVELOPMENT		17	0.698068	1.82267	0.00168634	0.0240092	0.977	1361	tags=35%, list=5%, signal=37%
GO_EMBRYONIC_FORELIMB_MORPHOGENESIS	GO_EMBRYONIC_FORELIMB_MORPHOGENESIS		31	0.589964	1.80993	0.00322061	0.0267764	0.989	2082	tags=32%, list=7%, signal=35%
GO_FORELIMB_MORPHOGENESIS	GO_FORELIMB_MORPHOGENESIS		38	0.578876	1.80726	0.00339559	0.027071	0.99	2082	tags=32%, list=7%, signal=34%
GO_REGULATION_OF_SMOOTHENED_SIGNALING_PATHWAY	GO_REGULATION_OF_SMOOTHENED_SIGNALING_PATHWAY		61	0.525685	1.80732	0	0.0271954	0.99	2177	tags=23%, list=8%, signal=25%
GO_RESPONSE_TO_SALT_STRESS	GO_RESPONSE_TO_SALT_STRESS		15	0.71112	1.7994	0.00350263	0.0281737	0.996	13	tags=7%, list=0%, signal=7%
REACTOME_CELL_JUNCTION_ORGANIZATION	REACTOME_CELL_JUNCTION_ORGANIZATION		69	0.507834	1.79779	0	0.0284289	0.996	2697	tags=28%, list=10%, signal=30%
GO_NITRIC_OXIDE_MEDIATED_SIGNAL_TRANSDUCTION	GO_NITRIC_OXIDE_MEDIATED_SIGNAL_TRANSDUCTION		16	0.673541	1.78765	0.00339559	0.0304822	0.998	1818	tags=31%, list=6%, signal=33%
GO_REGULATION_OF_SYSTEMIC_ARTERIAL_BLOOD_PRESSURE_MEDIATED_BY_A_CHEMICAL_SIGNAL	GO_REGULATION_OF_SYSTEMIC_ARTERIAL_BLOOD_PRESSURE_MEDIATED_BY_A_CHEMICAL_SIGNAL		37	0.572689	1.78502	0.00297177	0.0310156	0.998	2049	tags=24%, list=7%, signal=26%
GO_ENDOCRINE_PANCREAS_DEVELOPMENT	GO_ENDOCRINE_PANCREAS_DEVELOPMENT		34	0.582536	1.78312	0.00498339	0.0311699	0.998	1159	tags=24%, list=4%, signal=25%
GO_POSITIVE_REGULATION_OF_STEM_CELL_DIFFERENTIATION	GO_POSITIVE_REGULATION_OF_STEM_CELL_DIFFERENTIATION		46	0.549738	1.78166	0	0.0314459	0.998	2292	tags=20%, list=8%, signal=21%
GO_EPITHELIAL_STRUCTURE_MAINTENANCE	GO_EPITHELIAL_STRUCTURE_MAINTENANCE		20	0.642888	1.77648	0.00668896	0.0316287	0.998	883	tags=20%, list=3%, signal=21%
GO_ACTIVATION_OF_IMMUNE_RESPONSE	GO_ACTIVATION_OF_IMMUNE_RESPONSE		396	0.406865	1.77152	0	0.0321871	0.998	2449	tags=13%, list=9%, signal=14%
GO_REGULATION_OF_MESENCHYMAL_CELL_PROLIFERATION	GO_REGULATION_OF_MESENCHYMAL_CELL_PROLIFERATION		34	0.559101	1.76535	0.00336134	0.033257	1	2229	tags=26%, list=8%, signal=29%
GO_SMOOTH_MUSCLE_CELL_DIFFERENTIATION	GO_SMOOTH_MUSCLE_CELL_DIFFERENTIATION		29	0.597957	1.76056	0.0033389	0.0340076	1	1245	tags=28%, list=4%, signal=29%
REACTOME_TIGHT_JUNCTION_INTERACTIONS	REACTOME_TIGHT_JUNCTION_INTERACTIONS		21	0.650957	1.75283	0.00664452	0.0357908	1	2532	tags=48%, list=9%, signal=52%
GO_ARTERY_DEVELOPMENT	GO_ARTERY_DEVELOPMENT		74	0.495172	1.75339	0	0.035798	1	1513	tags=18%, list=5%, signal=19%
REACTOME_COMPLEMENT_CASCADE	REACTOME_COMPLEMENT_CASCADE		27	0.593703	1.74998	0.00980392	0.0362688	1	1958	tags=22%, list=7%, signal=24%
GO_MULTICELLULAR_ORGANISMAL_MACROMOLECULE_METABOLIC_PROCESS	GO_MULTICELLULAR_ORGANISMAL_MACROMOLECULE_METABOLIC_PROCESS		71	0.493537	1.74883	0.00288184	0.036596	1	1419	tags=20%, list=5%, signal=21%
GO_REGULATION_OF_MESONEPHROS_DEVELOPMENT	GO_REGULATION_OF_MESONEPHROS_DEVELOPMENT		26	0.590466	1.73782	0.00847458	0.0393118	1	1245	tags=23%, list=4%, signal=24%
GO_REGULATION_OF_CARDIAC_MUSCLE_CELL_PROLIFERATION	GO_REGULATION_OF_CARDIAC_MUSCLE_CELL_PROLIFERATION		27	0.599445	1.7375	0.0102215	0.0393305	1	790	tags=26%, list=3%, signal=27%
KEGG_MATURITY_ONSET_DIABETES_OF_THE_YOUNG	KEGG_MATURITY_ONSET_DIABETES_OF_THE_YOUNG		15	0.663305	1.73186	0.00543478	0.0413314	1	1159	tags=33%, list=4%, signal=35%
BIOCARTA_SHH_PATHWAY	BIOCARTA_SHH_PATHWAY		15	0.681541	1.73139	0.00528169	0.0414447	1	1697	tags=27%, list=6%, signal=28%
GO_CELLULAR_RESPONSE_TO_CALCIUM_ION	GO_CELLULAR_RESPONSE_TO_CALCIUM_ION		46	0.518926	1.72698	0.00458015	0.0423289	1	2229	tags=24%, list=8%, signal=26%
GO_NEGATIVE_REGULATION_OF_T_CELL_PROLIFERATION	GO_NEGATIVE_REGULATION_OF_T_CELL_PROLIFERATION		47	0.524088	1.71803	0.00481541	0.044777	1	2648	tags=19%, list=9%, signal=21%
GO_RETINOL_METABOLIC_PROCESS	GO_RETINOL_METABOLIC_PROCESS		27	0.584664	1.71724	0.0154905	0.0449662	1	1544	tags=19%, list=5%, signal=20%
GO_PROXIMAL_DISTAL_PATTERN_FORMATION	GO_PROXIMAL_DISTAL_PATTERN_FORMATION		30	0.563913	1.71362	0.00487013	0.046174	1	1697	tags=33%, list=6%, signal=35%
GO_MONOVALENT_INORGANIC_CATION_HOMEOSTASIS	GO_MONOVALENT_INORGANIC_CATION_HOMEOSTASIS		108	0.451433	1.71092	0.00138889	0.0470274	1	1536	tags=16%, list=5%, signal=17%
GO_RESPONSE_TO_PROGESTERONE	GO_RESPONSE_TO_PROGESTERONE		46	0.523867	1.69742	0.00643087	0.0509981	1	1787	tags=20%, list=6%, signal=21%
GO_POSITIVE_REGULATION_OF_TRANSCRIPTION_FROM_RNA_POLYMERASE_II_PROMOTER_INVOLVED_IN_CELLULAR_RESPONSE_TO_CHEMICAL_STIMULUS	GO_POSITIVE_REGULATION_OF_TRANSCRIPTION_FROM_RNA_POLYMERASE_II_PROMOTER_INVOLVED_IN_CELLULAR_RESPONSE_TO_CHEMICAL_STIMULUS		25	0.587749	1.69015	0.00500835	0.0530292	1	2628	tags=24%, list=9%, signal=26%
GO_REGULATION_OF_SYSTEMIC_ARTERIAL_BLOOD_PRESSURE_BY_RENIN_ANGIOTENSIN	GO_REGULATION_OF_SYSTEMIC_ARTERIAL_BLOOD_PRESSURE_BY_RENIN_ANGIOTENSIN		18	0.638819	1.69098	0.015411	0.0530536	1	499	tags=22%, list=2%, signal=23%
GO_CELLULAR_RESPONSE_TO_INORGANIC_SUBSTANCE	GO_CELLULAR_RESPONSE_TO_INORGANIC_SUBSTANCE		139	0.433013	1.68326	0.00264901	0.0557214	1	2229	tags=17%, list=8%, signal=19%
KEGG_CELL_ADHESION_MOLECULES_CAMS	KEGG_CELL_ADHESION_MOLECULES_CAMS		119	0.437641	1.68354	0	0.0557374	1	2697	tags=24%, list=10%, signal=26%
GO_REGULATION_OF_HUMORAL_IMMUNE_RESPONSE	GO_REGULATION_OF_HUMORAL_IMMUNE_RESPONSE		44	0.523259	1.67951	0.00811688	0.0569961	1	1210	tags=18%, list=4%, signal=19%
GO_GENITALIA_DEVELOPMENT	GO_GENITALIA_DEVELOPMENT		41	0.525321	1.67953	0.00803858	0.0571547	1	2229	tags=24%, list=8%, signal=26%
GO_FC_EPSILON_RECEPTOR_SIGNALING_PATHWAY	GO_FC_EPSILON_RECEPTOR_SIGNALING_PATHWAY		133	0.431913	1.67799	0.00138696	0.0575334	1	1025	tags=8%, list=4%, signal=9%
GO_ENDOCRINE_PROCESS	GO_ENDOCRINE_PROCESS		35	0.543626	1.67587	0.0118243	0.0580603	1	816	tags=17%, list=3%, signal=18%
GO_CELLULAR_RESPONSE_TO_NUTRIENT	GO_CELLULAR_RESPONSE_TO_NUTRIENT		38	0.522967	1.66928	0.0127796	0.0602068	1	2308	tags=18%, list=8%, signal=20%
KEGG_TASTE_TRANSDUCTION	KEGG_TASTE_TRANSDUCTION		40	0.531542	1.66632	0.00627943	0.0614257	1	2074	tags=25%, list=7%, signal=27%
GO_PROSTAGLANDIN_METABOLIC_PROCESS	GO_PROSTAGLANDIN_METABOLIC_PROCESS		26	0.567166	1.65643	0.003663	0.0648157	1	1662	tags=23%, list=6%, signal=24%
GO_CAMERA_TYPE_EYE_PHOTORECEPTOR_CELL_DIFFERENTIATION	GO_CAMERA_TYPE_EYE_PHOTORECEPTOR_CELL_DIFFERENTIATION		15	0.657964	1.6501	0.0167504	0.066698	1	463	tags=20%, list=2%, signal=20%
GO_NEGATIVE_REGULATION_OF_STEM_CELL_PROLIFERATION	GO_NEGATIVE_REGULATION_OF_STEM_CELL_PROLIFERATION		15	0.643916	1.64223	0.0178571	0.0697124	1	2229	tags=27%, list=8%, signal=29%
GO_REGULATION_OF_SYSTEMIC_ARTERIAL_BLOOD_PRESSURE_BY_HORMONE	GO_REGULATION_OF_SYSTEMIC_ARTERIAL_BLOOD_PRESSURE_BY_HORMONE		28	0.561832	1.63594	0.0205371	0.0721808	1	816	tags=18%, list=3%, signal=18%
GO_PROSTANOID_METABOLIC_PROCESS	GO_PROSTANOID_METABOLIC_PROCESS		26	0.567166	1.63515	0.0216667	0.0723449	1	1662	tags=23%, list=6%, signal=24%
GO_DENDRITIC_SPINE_ORGANIZATION	GO_DENDRITIC_SPINE_ORGANIZATION		16	0.623313	1.63191	0.016158	0.0727145	1	763	tags=19%, list=3%, signal=19%
GO_PROSTANOID_BIOSYNTHETIC_PROCESS	GO_PROSTANOID_BIOSYNTHETIC_PROCESS		18	0.601534	1.6306	0.025641	0.0731053	1	1662	tags=28%, list=6%, signal=29%
GO_NEPHRON_TUBULE_FORMATION	GO_NEPHRON_TUBULE_FORMATION		16	0.618828	1.62733	0.0244755	0.0742654	1	1361	tags=31%, list=5%, signal=33%
GO_PROSTAGLANDIN_BIOSYNTHETIC_PROCESS	GO_PROSTAGLANDIN_BIOSYNTHETIC_PROCESS		18	0.601534	1.62703	0.0159574	0.0743158	1	1662	tags=28%, list=6%, signal=29%
GO_REGULATION_OF_PROTEIN_MATURATION	GO_REGULATION_OF_PROTEIN_MATURATION		74	0.452581	1.62216	0.00449102	0.0759847	1	2493	tags=18%, list=9%, signal=19%
GO_RELEASE_OF_CYTOCHROME_C_FROM_MITOCHONDRIA	GO_RELEASE_OF_CYTOCHROME_C_FROM_MITOCHONDRIA		22	0.575719	1.62224	0.0227273	0.076089	1	2171	tags=18%, list=8%, signal=20%
GO_REGULATION_OF_HEART_GROWTH	GO_REGULATION_OF_HEART_GROWTH		40	0.503718	1.62004	0.00478469	0.0772611	1	790	tags=18%, list=3%, signal=18%
GO_MACROPHAGE_DIFFERENTIATION	GO_MACROPHAGE_DIFFERENTIATION		17	0.604787	1.61902	0.0192644	0.0776472	1	1375	tags=24%, list=5%, signal=25%
GO_ANATOMICAL_STRUCTURE_HOMEOSTASIS	GO_ANATOMICAL_STRUCTURE_HOMEOSTASIS		264	0.387082	1.61771	0	0.0783445	1	1882	tags=13%, list=7%, signal=13%
GO_POSITIVE_REGULATION_OF_CELL_JUNCTION_ASSEMBLY	GO_POSITIVE_REGULATION_OF_CELL_JUNCTION_ASSEMBLY		24	0.555464	1.61391	0.0137931	0.0802375	1	2048	tags=25%, list=7%, signal=27%
BIOCARTA_HER2_PATHWAY	BIOCARTA_HER2_PATHWAY		22	0.573779	1.61005	0.0322034	0.0812084	1	142	tags=9%, list=1%, signal=9%
GO_MAMMARY_GLAND_DEVELOPMENT	GO_MAMMARY_GLAND_DEVELOPMENT		110	0.425538	1.60674	0.00571429	0.0825301	1	1557	tags=15%, list=5%, signal=16%
GO_CELLULAR_RESPONSE_TO_VITAMIN	GO_CELLULAR_RESPONSE_TO_VITAMIN		25	0.55711	1.60434	0.016	0.0836728	1	1808	tags=20%, list=6%, signal=21%
GO_NEUROBLAST_PROLIFERATION	GO_NEUROBLAST_PROLIFERATION		27	0.54473	1.59534	0.0219224	0.0877648	1	562	tags=11%, list=2%, signal=11%
GO_FATTY_ACID_BETA_OXIDATION_USING_ACYL_COA_DEHYDROGENASE	GO_FATTY_ACID_BETA_OXIDATION_USING_ACYL_COA_DEHYDROGENASE		18	0.596392	1.57375	0.0286195	0.0960186	1	129	tags=11%, list=0%, signal=11%
GO_RENAL_WATER_HOMEOSTASIS	GO_RENAL_WATER_HOMEOSTASIS		28	0.533245	1.57422	0.0243506	0.0960314	1	2214	tags=25%, list=8%, signal=27%
REACTOME_FORMATION_OF_FIBRIN_CLOT_CLOTTING_CASCADE	REACTOME_FORMATION_OF_FIBRIN_CLOT_CLOTTING_CASCADE		26	0.542412	1.5731	0.0274914	0.0963909	1	2570	tags=35%, list=9%, signal=38%
GO_METANEPHROS_MORPHOGENESIS	GO_METANEPHROS_MORPHOGENESIS		26	0.543151	1.57133	0.0308219	0.0973757	1	685	tags=19%, list=2%, signal=20%
GO_FLUID_TRANSPORT	GO_FLUID_TRANSPORT		20	0.571618	1.56187	0.0339559	0.101624	1	2214	tags=25%, list=8%, signal=27%
GO_EMBRYONIC_HEART_TUBE_DEVELOPMENT	GO_EMBRYONIC_HEART_TUBE_DEVELOPMENT		66	0.452054	1.55986	0.0060423	0.102587	1	2545	tags=17%, list=9%, signal=18%
GO_ARTERY_MORPHOGENESIS	GO_ARTERY_MORPHOGENESIS		50	0.468027	1.55261	0.0228659	0.106501	1	2116	tags=20%, list=7%, signal=22%
GO_MONOCYTE_DIFFERENTIATION	GO_MONOCYTE_DIFFERENTIATION		16	0.592043	1.55269	0.057725	0.106609	1	2171	tags=25%, list=8%, signal=27%
GO_EYE_PHOTORECEPTOR_CELL_DIFFERENTIATION	GO_EYE_PHOTORECEPTOR_CELL_DIFFERENTIATION		37	0.485508	1.54243	0.0231125	0.112502	1	1245	tags=16%, list=4%, signal=17%
GO_TRABECULA_MORPHOGENESIS	GO_TRABECULA_MORPHOGENESIS		36	0.488205	1.53912	0.0213816	0.114547	1	1808	tags=17%, list=6%, signal=18%
GO_PROTEIN_LOCALIZATION_TO_SYNAPSE	GO_PROTEIN_LOCALIZATION_TO_SYNAPSE		15	0.59463	1.53475	0.0483005	0.116771	1	459	tags=20%, list=2%, signal=20%
GO_RESPONSE_TO_CORTICOSTERONE	GO_RESPONSE_TO_CORTICOSTERONE		22	0.535142	1.5338	0.0379965	0.117519	1	1787	tags=27%, list=6%, signal=29%
GO_OLIGODENDROCYTE_DIFFERENTIATION	GO_OLIGODENDROCYTE_DIFFERENTIATION		54	0.454164	1.53093	0.0244648	0.119373	1	2062	tags=20%, list=7%, signal=22%
GO_POSITIVE_REGULATION_OF_MUSCLE_TISSUE_DEVELOPMENT	GO_POSITIVE_REGULATION_OF_MUSCLE_TISSUE_DEVELOPMENT		52	0.452262	1.52789	0.021148	0.1207	1	790	tags=19%, list=3%, signal=20%
GO_RESPONSE_TO_ZINC_ION	GO_RESPONSE_TO_ZINC_ION		49	0.470658	1.52758	0.0193861	0.120793	1	2589	tags=24%, list=9%, signal=27%
REACTOME_REGULATION_OF_BETA_CELL_DEVELOPMENT	REACTOME_REGULATION_OF_BETA_CELL_DEVELOPMENT		22	0.54347	1.52577	0.0434028	0.121569	1	1159	tags=23%, list=4%, signal=24%
REACTOME_CELL_CELL_COMMUNICATION	REACTOME_CELL_CELL_COMMUNICATION		110	0.401827	1.52336	0.00702247	0.122701	1	2697	tags=18%, list=10%, signal=20%
GO_NEGATIVE_REGULATION_OF_ACTIN_FILAMENT_BUNDLE_ASSEMBLY	GO_NEGATIVE_REGULATION_OF_ACTIN_FILAMENT_BUNDLE_ASSEMBLY		19	0.562883	1.51929	0.0604396	0.124725	1	1901	tags=21%, list=7%, signal=23%
GO_RESPONSE_TO_MINERALOCORTICOID	GO_RESPONSE_TO_MINERALOCORTICOID		29	0.512539	1.5157	0.0307942	0.126613	1	1787	tags=24%, list=6%, signal=26%
GO_POSITIVE_REGULATION_OF_PROTEIN_MATURATION	GO_POSITIVE_REGULATION_OF_PROTEIN_MATURATION		16	0.586961	1.51571	0.0409253	0.126803	1	2493	tags=38%, list=9%, signal=41%
GO_POSITIVE_REGULATION_OF_SMOOTH_MUSCLE_CONTRACTION	GO_POSITIVE_REGULATION_OF_SMOOTH_MUSCLE_CONTRACTION		28	0.508656	1.51346	0.0330033	0.127455	1	1531	tags=21%, list=5%, signal=23%
GO_POSITIVE_REGULATION_OF_MUSCLE_CONTRACTION	GO_POSITIVE_REGULATION_OF_MUSCLE_CONTRACTION		39	0.4734	1.51165	0.0343699	0.127861	1	1531	tags=18%, list=5%, signal=19%
GO_POSITIVE_REGULATION_OF_PHOSPHATASE_ACTIVITY	GO_POSITIVE_REGULATION_OF_PHOSPHATASE_ACTIVITY		28	0.508479	1.50922	0.039604	0.129005	1	2193	tags=18%, list=8%, signal=19%
REACTOME_AMINO_ACID_TRANSPORT_ACROSS_THE_PLASMA_MEMBRANE	REACTOME_AMINO_ACID_TRANSPORT_ACROSS_THE_PLASMA_MEMBRANE		29	0.503571	1.5097	0.0289389	0.129118	1	1982	tags=21%, list=7%, signal=22%
GO_IMPORT_INTO_CELL	GO_IMPORT_INTO_CELL		37	0.475295	1.50815	0.0224	0.129409	1	1921	tags=22%, list=7%, signal=23%
GO_GLYCINE_METABOLIC_PROCESS	GO_GLYCINE_METABOLIC_PROCESS		15	0.595577	1.50541	0.03663	0.131625	1	2527	tags=27%, list=9%, signal=29%
GO_EMBRYONIC_HEART_TUBE_MORPHOGENESIS	GO_EMBRYONIC_HEART_TUBE_MORPHOGENESIS		56	0.442262	1.50259	0.0198473	0.133177	1	2545	tags=16%, list=9%, signal=18%
GO_HEART_GROWTH	GO_HEART_GROWTH		19	0.562647	1.49664	0.0535406	0.136751	1	1474	tags=16%, list=5%, signal=17%
GO_NEGATIVE_REGULATION_OF_INTERFERON_GAMMA_PRODUCTION	GO_NEGATIVE_REGULATION_OF_INTERFERON_GAMMA_PRODUCTION		29	0.493311	1.49559	0.035313	0.136765	1	2409	tags=24%, list=8%, signal=26%
GO_COGNITION	GO_COGNITION		223	0.36236	1.49326	0.00375	0.137582	1	2179	tags=17%, list=8%, signal=18%
GO_CELL_FATE_COMMITMENT_INVOLVED_IN_FORMATION_OF_PRIMARY_GERM_LAYER	GO_CELL_FATE_COMMITMENT_INVOLVED_IN_FORMATION_OF_PRIMARY_GERM_LAYER		26	0.504442	1.49213	0.0385965	0.137891	1	1702	tags=23%, list=6%, signal=25%
GO_BICELLULAR_TIGHT_JUNCTION_ASSEMBLY	GO_BICELLULAR_TIGHT_JUNCTION_ASSEMBLY		28	0.512281	1.48968	0.0585284	0.139785	1	2532	tags=21%, list=9%, signal=24%
GO_ORGAN_FORMATION	GO_ORGAN_FORMATION		32	0.487038	1.48754	0.0472175	0.141707	1	986	tags=22%, list=3%, signal=23%
GO_BODY_FLUID_SECRETION	GO_BODY_FLUID_SECRETION		57	0.439788	1.48709	0.0280811	0.141766	1	1480	tags=16%, list=5%, signal=17%
GO_ESTROUS_CYCLE	GO_ESTROUS_CYCLE		18	0.560847	1.4819	0.0577617	0.145911	1	2229	tags=28%, list=8%, signal=30%
GO_PHOTORECEPTOR_CELL_MAINTENANCE	GO_PHOTORECEPTOR_CELL_MAINTENANCE		30	0.492109	1.48172	0.0400641	0.145929	1	902	tags=13%, list=3%, signal=14%
KEGG_ALDOSTERONE_REGULATED_SODIUM_REABSORPTION	KEGG_ALDOSTERONE_REGULATED_SODIUM_REABSORPTION		38	0.461717	1.47657	0.0320513	0.150406	1	695	tags=13%, list=2%, signal=13%
REACTOME_GRB2_SOS_PROVIDES_LINKAGE_TO_MAPK_SIGNALING_FOR_INTERGRINS_	REACTOME_GRB2_SOS_PROVIDES_LINKAGE_TO_MAPK_SIGNALING_FOR_INTERGRINS_		15	0.568669	1.46666	0.0758853	0.157582	1	2570	tags=27%, list=9%, signal=29%
GO_REGULATION_OF_VASOCONSTRICTION	GO_REGULATION_OF_VASOCONSTRICTION		58	0.429188	1.45951	0.029052	0.162258	1	2049	tags=21%, list=7%, signal=22%
KEGG_RENIN_ANGIOTENSIN_SYSTEM	KEGG_RENIN_ANGIOTENSIN_SYSTEM		15	0.568786	1.45922	0.0773286	0.162368	1	2049	tags=27%, list=7%, signal=29%
GO_PHOSPHATIDYLETHANOLAMINE_METABOLIC_PROCESS	GO_PHOSPHATIDYLETHANOLAMINE_METABOLIC_PROCESS		17	0.566597	1.45687	0.0742574	0.162988	1	966	tags=24%, list=3%, signal=24%
GO_EPITHELIAL_CELL_APOPTOTIC_PROCESS	GO_EPITHELIAL_CELL_APOPTOTIC_PROCESS		24	0.509112	1.45107	0.0683333	0.167683	1	2390	tags=21%, list=8%, signal=23%
GO_HEART_TRABECULA_MORPHOGENESIS	GO_HEART_TRABECULA_MORPHOGENESIS		23	0.509919	1.44853	0.0642504	0.168829	1	1513	tags=13%, list=5%, signal=14%
GO_REGULATION_OF_ENDOTHELIAL_CELL_APOPTOTIC_PROCESS	GO_REGULATION_OF_ENDOTHELIAL_CELL_APOPTOTIC_PROCESS		38	0.462252	1.44016	0.0444079	0.174406	1	596	tags=16%, list=2%, signal=16%
BIOCARTA_NOS1_PATHWAY	BIOCARTA_NOS1_PATHWAY		19	0.531721	1.43954	0.0752137	0.174452	1	1525	tags=21%, list=5%, signal=22%
GO_TRABECULA_FORMATION	GO_TRABECULA_FORMATION		21	0.521271	1.43797	0.0684474	0.175256	1	1808	tags=19%, list=6%, signal=20%
REACTOME_P130CAS_LINKAGE_TO_MAPK_SIGNALING_FOR_INTEGRINS	REACTOME_P130CAS_LINKAGE_TO_MAPK_SIGNALING_FOR_INTEGRINS		15	0.561756	1.43828	0.0696429	0.175301	1	2570	tags=27%, list=9%, signal=29%
GO_CELL_JUNCTION_ORGANIZATION	GO_CELL_JUNCTION_ORGANIZATION		174	0.35535	1.43427	0.0134771	0.177789	1	2697	tags=16%, list=10%, signal=17%
GO_CELL_FATE_SPECIFICATION	GO_CELL_FATE_SPECIFICATION		56	0.425569	1.42739	0.036036	0.183308	1	1702	tags=21%, list=6%, signal=23%
GO_CELL_CELL_JUNCTION_ASSEMBLY	GO_CELL_CELL_JUNCTION_ASSEMBLY		67	0.406289	1.4265	0.0278207	0.183719	1	2621	tags=18%, list=9%, signal=20%
GO_OSTEOBLAST_DEVELOPMENT	GO_OSTEOBLAST_DEVELOPMENT		18	0.531365	1.42518	0.0734266	0.184919	1	986	tags=22%, list=3%, signal=23%
REACTOME_AQUAPORIN_MEDIATED_TRANSPORT	REACTOME_AQUAPORIN_MEDIATED_TRANSPORT		43	0.434725	1.42058	0.0534591	0.188075	1	2214	tags=19%, list=8%, signal=20%
GO_PEPTIDE_CROSS_LINKING	GO_PEPTIDE_CROSS_LINKING		22	0.505245	1.40979	0.075	0.19757	1	1374	tags=23%, list=5%, signal=24%
GO_NEURAL_PRECURSOR_CELL_PROLIFERATION	GO_NEURAL_PRECURSOR_CELL_PROLIFERATION		63	0.405754	1.40868	0.0441826	0.198367	1	806	tags=11%, list=3%, signal=11%
GO_NEGATIVE_REGULATION_OF_ENDOTHELIAL_CELL_MIGRATION	GO_NEGATIVE_REGULATION_OF_ENDOTHELIAL_CELL_MIGRATION		34	0.449225	1.40589	0.0731707	0.199423	1	1513	tags=15%, list=5%, signal=16%
GO_APOPTOTIC_MITOCHONDRIAL_CHANGES	GO_APOPTOTIC_MITOCHONDRIAL_CHANGES		54	0.407058	1.40319	0.064275	0.201878	1	2310	tags=11%, list=8%, signal=12%
GO_NEUROTRANSMITTER_UPTAKE	GO_NEUROTRANSMITTER_UPTAKE		15	0.543798	1.40181	0.105839	0.202834	1	1668	tags=27%, list=6%, signal=28%
GO_SMAD_PROTEIN_SIGNAL_TRANSDUCTION	GO_SMAD_PROTEIN_SIGNAL_TRANSDUCTION		49	0.425064	1.40145	0.0707692	0.202847	1	2575	tags=24%, list=9%, signal=27%
GO_ORGAN_GROWTH	GO_ORGAN_GROWTH		59	0.404519	1.39823	0.0529695	0.203768	1	1474	tags=14%, list=5%, signal=14%
KEGG_PRIMARY_BILE_ACID_BIOSYNTHESIS	KEGG_PRIMARY_BILE_ACID_BIOSYNTHESIS		15	0.536168	1.39906	0.112701	0.203819	1	1650	tags=27%, list=6%, signal=28%
GO_PHOTORECEPTOR_CELL_DIFFERENTIATION	GO_PHOTORECEPTOR_CELL_DIFFERENTIATION		45	0.432881	1.3992	0.0684292	0.203862	1	1245	tags=13%, list=4%, signal=14%
GO_HYPEROSMOTIC_RESPONSE	GO_HYPEROSMOTIC_RESPONSE		15	0.54502	1.39627	0.102113	0.205515	1	13	tags=7%, list=0%, signal=7%
GO_RESPONSE_TO_FIBROBLAST_GROWTH_FACTOR	GO_RESPONSE_TO_FIBROBLAST_GROWTH_FACTOR		107	0.368075	1.39415	0.0408759	0.207285	1	2124	tags=14%, list=7%, signal=15%
GO_ENDODERM_DEVELOPMENT	GO_ENDODERM_DEVELOPMENT		67	0.392128	1.38995	0.0410959	0.210157	1	1702	tags=13%, list=6%, signal=14%
GO_DENDRITIC_SPINE_DEVELOPMENT	GO_DENDRITIC_SPINE_DEVELOPMENT		19	0.506017	1.38452	0.0963222	0.214353	1	763	tags=16%, list=3%, signal=16%
REACTOME_ADHERENS_JUNCTIONS_INTERACTIONS	REACTOME_ADHERENS_JUNCTIONS_INTERACTIONS		27	0.470052	1.37902	0.0842607	0.219119	1	2697	tags=26%, list=10%, signal=29%
GO_POSITIVE_REGULATION_OF_INSULIN_SECRETION_INVOLVED_IN_CELLULAR_RESPONSE_TO_GLUCOSE_STIMULUS	GO_POSITIVE_REGULATION_OF_INSULIN_SECRETION_INVOLVED_IN_CELLULAR_RESPONSE_TO_GLUCOSE_STIMULUS		22	0.487823	1.37074	0.100503	0.227472	1	2681	tags=18%, list=9%, signal=20%
GO_GLUTAMATE_RECEPTOR_SIGNALING_PATHWAY	GO_GLUTAMATE_RECEPTOR_SIGNALING_PATHWAY		38	0.441739	1.37092	0.0587276	0.22792	1	2263	tags=29%, list=8%, signal=31%
REACTOME_GAP_JUNCTION_TRAFFICKING	REACTOME_GAP_JUNCTION_TRAFFICKING		20	0.502891	1.36969	0.105903	0.228037	1	1731	tags=20%, list=6%, signal=21%
GO_INTERMEDIATE_FILAMENT_ORGANIZATION	GO_INTERMEDIATE_FILAMENT_ORGANIZATION		16	0.531929	1.3668	0.112436	0.229907	1	2589	tags=38%, list=9%, signal=41%
BIOCARTA_TGFB_PATHWAY	BIOCARTA_TGFB_PATHWAY		19	0.49646	1.36288	0.113946	0.232038	1	21	tags=5%, list=0%, signal=5%
GO_CELLULAR_RESPONSE_TO_LITHIUM_ION	GO_CELLULAR_RESPONSE_TO_LITHIUM_ION		17	0.511576	1.36233	0.11014	0.232343	1	262	tags=12%, list=1%, signal=12%
GO_CHONDROITIN_SULFATE_PROTEOGLYCAN_METABOLIC_PROCESS	GO_CHONDROITIN_SULFATE_PROTEOGLYCAN_METABOLIC_PROCESS		43	0.421545	1.36313	0.0850722	0.232355	1	1096	tags=14%, list=4%, signal=14%
GO_POSITIVE_REGULATION_OF_CIRCADIAN_RHYTHM	GO_POSITIVE_REGULATION_OF_CIRCADIAN_RHYTHM		16	0.5173	1.35149	0.127586	0.241974	1	2517	tags=19%, list=9%, signal=21%
GO_MAMMARY_GLAND_ALVEOLUS_DEVELOPMENT	GO_MAMMARY_GLAND_ALVEOLUS_DEVELOPMENT		16	0.521152	1.35179	0.120135	0.242243	1	1245	tags=19%, list=4%, signal=20%
GO_MAMMARY_GLAND_LOBULE_DEVELOPMENT	GO_MAMMARY_GLAND_LOBULE_DEVELOPMENT		16	0.521152	1.35048	0.126761	0.243031	1	1245	tags=19%, list=4%, signal=20%
GO_PEPTIDE_HORMONE_PROCESSING	GO_PEPTIDE_HORMONE_PROCESSING		24	0.471693	1.34976	0.107438	0.243858	1	1657	tags=17%, list=6%, signal=18%
GO_NEPHRIC_DUCT_DEVELOPMENT	GO_NEPHRIC_DUCT_DEVELOPMENT		15	0.52446	1.34019	0.149047	0.251627	1	1361	tags=20%, list=5%, signal=21%
GO_NEGATIVE_REGULATION_OF_T_CELL_APOPTOTIC_PROCESS	GO_NEGATIVE_REGULATION_OF_T_CELL_APOPTOTIC_PROCESS		15	0.526662	1.337	0.131349	0.254272	1	550	tags=20%, list=2%, signal=20%
GO_LACTATION	GO_LACTATION		36	0.428954	1.33637	0.1056	0.25431	1	1480	tags=14%, list=5%, signal=15%
GO_MONOAMINE_TRANSPORT	GO_MONOAMINE_TRANSPORT		22	0.475075	1.33724	0.104129	0.254342	1	2425	tags=27%, list=9%, signal=30%
GO_REGULATION_OF_EXOSOMAL_SECRETION	GO_REGULATION_OF_EXOSOMAL_SECRETION		17	0.513618	1.33501	0.124361	0.256043	1	2048	tags=18%, list=7%, signal=19%
GO_SERTOLI_CELL_DIFFERENTIATION	GO_SERTOLI_CELL_DIFFERENTIATION		17	0.502628	1.3334	0.143824	0.257621	1	1843	tags=12%, list=6%, signal=13%
GO_BRANCH_ELONGATION_OF_AN_EPITHELIUM	GO_BRANCH_ELONGATION_OF_AN_EPITHELIUM		17	0.502055	1.33212	0.134106	0.258965	1	2229	tags=29%, list=8%, signal=32%
GO_RUFFLE_ORGANIZATION	GO_RUFFLE_ORGANIZATION		21	0.483604	1.32327	0.141914	0.266857	1	238	tags=10%, list=1%, signal=10%
GO_FIBROBLAST_GROWTH_FACTOR_RECEPTOR_SIGNALING_PATHWAY	GO_FIBROBLAST_GROWTH_FACTOR_RECEPTOR_SIGNALING_PATHWAY		76	0.363524	1.31481	0.0786687	0.274958	1	758	tags=11%, list=3%, signal=11%
GO_NEGATIVE_REGULATION_OF_COAGULATION	GO_NEGATIVE_REGULATION_OF_COAGULATION		44	0.404014	1.31183	0.120827	0.278104	1	2379	tags=23%, list=8%, signal=25%
GO_TRIGLYCERIDE_HOMEOSTASIS	GO_TRIGLYCERIDE_HOMEOSTASIS		24	0.451358	1.30531	0.142132	0.285722	1	2308	tags=21%, list=8%, signal=23%
GO_SECONDARY_METABOLITE_BIOSYNTHETIC_PROCESS	GO_SECONDARY_METABOLITE_BIOSYNTHETIC_PROCESS		15	0.502712	1.30494	0.167539	0.285865	1	2249	tags=20%, list=8%, signal=22%
GO_MORPHOGENESIS_OF_AN_EPITHELIAL_FOLD	GO_MORPHOGENESIS_OF_AN_EPITHELIAL_FOLD		15	0.498331	1.30504	0.166078	0.28594	1	2151	tags=33%, list=8%, signal=36%
GO_VASCULAR_PROCESS_IN_CIRCULATORY_SYSTEM	GO_VASCULAR_PROCESS_IN_CIRCULATORY_SYSTEM		142	0.330494	1.30117	0.0658436	0.288668	1	2621	tags=16%, list=9%, signal=18%
GO_UTERUS_DEVELOPMENT	GO_UTERUS_DEVELOPMENT		18	0.492368	1.30159	0.160494	0.288697	1	2229	tags=28%, list=8%, signal=30%
GO_MEMBRANE_DEPOLARIZATION_DURING_ACTION_POTENTIAL	GO_MEMBRANE_DEPOLARIZATION_DURING_ACTION_POTENTIAL		35	0.416236	1.3017	0.121711	0.289012	1	1226	tags=17%, list=4%, signal=18%
GO_RETINOIC_ACID_RECEPTOR_SIGNALING_PATHWAY	GO_RETINOIC_ACID_RECEPTOR_SIGNALING_PATHWAY		16	0.49308	1.29987	0.154529	0.290393	1	2461	tags=19%, list=9%, signal=21%
GO_REGULATION_OF_INTERLEUKIN_4_PRODUCTION	GO_REGULATION_OF_INTERLEUKIN_4_PRODUCTION		28	0.440236	1.29944	0.138385	0.290878	1	2301	tags=21%, list=8%, signal=23%
GO_NEGATIVE_REGULATION_OF_EPITHELIAL_CELL_MIGRATION	GO_NEGATIVE_REGULATION_OF_EPITHELIAL_CELL_MIGRATION		47	0.392242	1.2957	0.111111	0.295582	1	1513	tags=13%, list=5%, signal=13%
GO_RESPONSE_TO_MANGANESE_ION	GO_RESPONSE_TO_MANGANESE_ION		15	0.500267	1.29501	0.163194	0.296265	1	1680	tags=20%, list=6%, signal=21%
GO_EPITHELIAL_CELL_MATURATION	GO_EPITHELIAL_CELL_MATURATION		15	0.502035	1.29383	0.168966	0.297347	1	1159	tags=20%, list=4%, signal=21%
GO_REGULATION_OF_TOLL_LIKE_RECEPTOR_4_SIGNALING_PATHWAY	GO_REGULATION_OF_TOLL_LIKE_RECEPTOR_4_SIGNALING_PATHWAY		16	0.486792	1.29041	0.177936	0.300179	1	1484	tags=19%, list=5%, signal=20%
GO_ACYLGLYCEROL_HOMEOSTASIS	GO_ACYLGLYCEROL_HOMEOSTASIS		24	0.451358	1.28856	0.154882	0.302409	1	2308	tags=21%, list=8%, signal=23%
REACTOME_REGULATION_OF_WATER_BALANCE_BY_RENAL_AQUAPORINS	REACTOME_REGULATION_OF_WATER_BALANCE_BY_RENAL_AQUAPORINS		38	0.410339	1.28533	0.139731	0.306228	1	2214	tags=16%, list=8%, signal=17%
GO_PROTEIN_TARGETING_TO_PLASMA_MEMBRANE	GO_PROTEIN_TARGETING_TO_PLASMA_MEMBRANE		23	0.451057	1.28505	0.151316	0.306476	1	1560	tags=17%, list=5%, signal=18%
KEGG_ARRHYTHMOGENIC_RIGHT_VENTRICULAR_CARDIOMYOPATHY_ARVC	KEGG_ARRHYTHMOGENIC_RIGHT_VENTRICULAR_CARDIOMYOPATHY_ARVC		68	0.364316	1.28422	0.105422	0.307005	1	2002	tags=13%, list=7%, signal=14%
GO_INORGANIC_CATION_IMPORT_INTO_CELL	GO_INORGANIC_CATION_IMPORT_INTO_CELL		15	0.495577	1.28439	0.194991	0.307199	1	860	tags=20%, list=3%, signal=21%
GO_CARDIAC_MUSCLE_TISSUE_DEVELOPMENT	GO_CARDIAC_MUSCLE_TISSUE_DEVELOPMENT		130	0.330457	1.28271	0.0746888	0.308445	1	2229	tags=18%, list=8%, signal=20%
GO_POSITIVE_REGULATION_OF_PHOSPHOPROTEIN_PHOSPHATASE_ACTIVITY	GO_POSITIVE_REGULATION_OF_PHOSPHOPROTEIN_PHOSPHATASE_ACTIVITY		16	0.489215	1.28186	0.156415	0.309419	1	79	tags=6%, list=0%, signal=6%
GO_VENTRICULAR_CARDIAC_MUSCLE_CELL_DIFFERENTIATION	GO_VENTRICULAR_CARDIAC_MUSCLE_CELL_DIFFERENTIATION		16	0.499008	1.28151	0.168675	0.309802	1	982	tags=19%, list=3%, signal=19%
GO_AORTA_DEVELOPMENT	GO_AORTA_DEVELOPMENT		40	0.405195	1.28084	0.154351	0.310229	1	2116	tags=15%, list=7%, signal=16%
GO_INORGANIC_ION_IMPORT_INTO_CELL	GO_INORGANIC_ION_IMPORT_INTO_CELL		15	0.495577	1.27818	0.165821	0.311926	1	860	tags=20%, list=3%, signal=21%
GO_CHONDROITIN_SULFATE_BIOSYNTHETIC_PROCESS	GO_CHONDROITIN_SULFATE_BIOSYNTHETIC_PROCESS		25	0.436259	1.27192	0.153322	0.319042	1	777	tags=12%, list=3%, signal=12%
GO_RECEPTOR_CATABOLIC_PROCESS	GO_RECEPTOR_CATABOLIC_PROCESS		16	0.482767	1.27076	0.177305	0.319939	1	2337	tags=19%, list=8%, signal=20%
GO_DETECTION_OF_CHEMICAL_STIMULUS_INVOLVED_IN_SENSORY_PERCEPTION_OF_TASTE	GO_DETECTION_OF_CHEMICAL_STIMULUS_INVOLVED_IN_SENSORY_PERCEPTION_OF_TASTE		27	0.436627	1.27021	0.170034	0.320478	1	1457	tags=15%, list=5%, signal=16%
GO_NEGATIVE_REGULATION_OF_MYOTUBE_DIFFERENTIATION	GO_NEGATIVE_REGULATION_OF_MYOTUBE_DIFFERENTIATION		15	0.493676	1.26987	0.175652	0.320612	1	586	tags=13%, list=2%, signal=14%
GO_CELLULAR_IRON_ION_HOMEOSTASIS	GO_CELLULAR_IRON_ION_HOMEOSTASIS		41	0.398837	1.26875	0.148562	0.321381	1	860	tags=12%, list=3%, signal=13%
KEGG_TIGHT_JUNCTION	KEGG_TIGHT_JUNCTION		117	0.330902	1.26606	0.0990371	0.325604	1	1717	tags=15%, list=6%, signal=15%
GO_NEGATIVE_REGULATION_OF_MUSCLE_TISSUE_DEVELOPMENT	GO_NEGATIVE_REGULATION_OF_MUSCLE_TISSUE_DEVELOPMENT		33	0.414235	1.261	0.177066	0.330541	1	586	tags=15%, list=2%, signal=15%
GO_VITAMIN_BIOSYNTHETIC_PROCESS	GO_VITAMIN_BIOSYNTHETIC_PROCESS		15	0.487109	1.26119	0.185619	0.330729	1	2556	tags=27%, list=9%, signal=29%
GO_THYROID_GLAND_DEVELOPMENT	GO_THYROID_GLAND_DEVELOPMENT		23	0.440282	1.25934	0.183709	0.331582	1	1080	tags=13%, list=4%, signal=14%
GO_REGULATION_OF_PROTEIN_TYROSINE_KINASE_ACTIVITY	GO_REGULATION_OF_PROTEIN_TYROSINE_KINASE_ACTIVITY		54	0.371017	1.25679	0.139969	0.335348	1	1239	tags=9%, list=4%, signal=10%
GO_AMMONIUM_TRANSPORT	GO_AMMONIUM_TRANSPORT		55	0.368877	1.25258	0.139357	0.338977	1	2585	tags=20%, list=9%, signal=22%
GO_REGULATION_OF_HEART_MORPHOGENESIS	GO_REGULATION_OF_HEART_MORPHOGENESIS		26	0.426781	1.25308	0.180464	0.339115	1	2193	tags=15%, list=8%, signal=17%
GO_ALDITOL_PHOSPHATE_METABOLIC_PROCESS	GO_ALDITOL_PHOSPHATE_METABOLIC_PROCESS		33	0.407308	1.23693	0.18258	0.358804	1	1043	tags=15%, list=4%, signal=16%
GO_POSITIVE_REGULATION_OF_NITRIC_OXIDE_SYNTHASE_ACTIVITY	GO_POSITIVE_REGULATION_OF_NITRIC_OXIDE_SYNTHASE_ACTIVITY		20	0.453953	1.23534	0.20068	0.359693	1	475	tags=10%, list=2%, signal=10%
GO_CARDIOCYTE_DIFFERENTIATION	GO_CARDIOCYTE_DIFFERENTIATION		87	0.336375	1.23468	0.132565	0.360426	1	2193	tags=18%, list=8%, signal=20%
GO_PEPTIDYL_GLUTAMIC_ACID_MODIFICATION	GO_PEPTIDYL_GLUTAMIC_ACID_MODIFICATION		28	0.422358	1.23477	0.188406	0.360509	1	2538	tags=18%, list=9%, signal=20%
GO_NEGATIVE_REGULATION_OF_PROTEIN_PROCESSING	GO_NEGATIVE_REGULATION_OF_PROTEIN_PROCESSING		32	0.4021	1.23304	0.192953	0.362503	1	1430	tags=9%, list=5%, signal=10%
REACTOME_SIGNALING_BY_ROBO_RECEPTOR	REACTOME_SIGNALING_BY_ROBO_RECEPTOR		29	0.417927	1.2326	0.202749	0.363062	1	718	tags=7%, list=3%, signal=7%
GO_RESPONSE_TO_LITHIUM_ION	GO_RESPONSE_TO_LITHIUM_ION		26	0.41798	1.23097	0.188552	0.364565	1	1468	tags=15%, list=5%, signal=16%
GO_CELL_PROLIFERATION_IN_FOREBRAIN	GO_CELL_PROLIFERATION_IN_FOREBRAIN		23	0.42886	1.22739	0.208469	0.370105	1	806	tags=17%, list=3%, signal=18%
BIOCARTA_MTA3_PATHWAY	BIOCARTA_MTA3_PATHWAY		19	0.449904	1.22618	0.214047	0.371213	1	1492	tags=11%, list=5%, signal=11%
GO_CELL_MIGRATION_INVOLVED_IN_SPROUTING_ANGIOGENESIS	GO_CELL_MIGRATION_INVOLVED_IN_SPROUTING_ANGIOGENESIS		15	0.479263	1.22449	0.22604	0.374339	1	2017	tags=27%, list=7%, signal=29%
REACTOME_TRAFFICKING_OF_AMPA_RECEPTORS	REACTOME_TRAFFICKING_OF_AMPA_RECEPTORS		24	0.430396	1.22356	0.217252	0.375338	1	2263	tags=21%, list=8%, signal=23%
GO_NEGATIVE_REGULATION_OF_ENDOTHELIAL_CELL_APOPTOTIC_PROCESS	GO_NEGATIVE_REGULATION_OF_ENDOTHELIAL_CELL_APOPTOTIC_PROCESS		25	0.428715	1.22257	0.216478	0.376281	1	1843	tags=20%, list=6%, signal=21%
GO_REGULATION_OF_MUSCLE_TISSUE_DEVELOPMENT	GO_REGULATION_OF_MUSCLE_TISSUE_DEVELOPMENT		93	0.327377	1.21934	0.136103	0.379645	1	790	tags=12%, list=3%, signal=12%
GO_CARDIAC_MUSCLE_CELL_DIFFERENTIATION	GO_CARDIAC_MUSCLE_CELL_DIFFERENTIATION		67	0.342643	1.21787	0.15043	0.381821	1	2193	tags=21%, list=8%, signal=23%
GO_REGULATION_OF_MUSCLE_ORGAN_DEVELOPMENT	GO_REGULATION_OF_MUSCLE_ORGAN_DEVELOPMENT		93	0.324314	1.21613	0.15043	0.384275	1	790	tags=12%, list=3%, signal=12%
GO_REGULATION_OF_HAIR_CYCLE	GO_REGULATION_OF_HAIR_CYCLE		19	0.447314	1.21462	0.21466	0.386286	1	2278	tags=16%, list=8%, signal=17%
GO_PARTURITION	GO_PARTURITION		17	0.454407	1.20841	0.241796	0.393376	1	888	tags=18%, list=3%, signal=18%
GO_NEGATIVE_REGULATION_OF_PROTEIN_MATURATION	GO_NEGATIVE_REGULATION_OF_PROTEIN_MATURATION		32	0.4021	1.20642	0.209192	0.39653	1	1430	tags=9%, list=5%, signal=10%
GO_NEGATIVE_REGULATION_OF_CARDIAC_MUSCLE_TISSUE_DEVELOPMENT	GO_NEGATIVE_REGULATION_OF_CARDIAC_MUSCLE_TISSUE_DEVELOPMENT		15	0.461715	1.19385	0.239286	0.415583	1	125	tags=13%, list=0%, signal=13%
REACTOME_CHONDROITIN_SULFATE_BIOSYNTHESIS	REACTOME_CHONDROITIN_SULFATE_BIOSYNTHESIS		19	0.448256	1.19257	0.258528	0.417783	1	710	tags=11%, list=3%, signal=11%
GO_ACYLGLYCEROL_CATABOLIC_PROCESS	GO_ACYLGLYCEROL_CATABOLIC_PROCESS		18	0.44062	1.19026	0.249104	0.420571	1	1186	tags=17%, list=4%, signal=17%
GO_POSITIVE_REGULATION_OF_VASOCONSTRICTION	GO_POSITIVE_REGULATION_OF_VASOCONSTRICTION		30	0.400556	1.18934	0.228758	0.421974	1	1843	tags=17%, list=6%, signal=18%
KEGG_GLYCOSAMINOGLYCAN_DEGRADATION	KEGG_GLYCOSAMINOGLYCAN_DEGRADATION		21	0.421324	1.18547	0.248227	0.426328	1	1297	tags=14%, list=5%, signal=15%
GO_NEGATIVE_REGULATION_OF_WOUND_HEALING	GO_NEGATIVE_REGULATION_OF_WOUND_HEALING		53	0.351347	1.18501	0.194903	0.426771	1	2379	tags=19%, list=8%, signal=21%
GO_NEUTRAL_LIPID_CATABOLIC_PROCESS	GO_NEUTRAL_LIPID_CATABOLIC_PROCESS		18	0.44062	1.18501	0.233512	0.427048	1	1186	tags=17%, list=4%, signal=17%
GO_REGULATION_OF_POSTSYNAPTIC_MEMBRANE_POTENTIAL	GO_REGULATION_OF_POSTSYNAPTIC_MEMBRANE_POTENTIAL		45	0.370053	1.18437	0.245669	0.427507	1	1654	tags=18%, list=6%, signal=19%
GO_TRANSMISSION_OF_NERVE_IMPULSE	GO_TRANSMISSION_OF_NERVE_IMPULSE		43	0.36305	1.18387	0.211656	0.428386	1	1047	tags=14%, list=4%, signal=14%
GO_POSITIVE_REGULATION_OF_PATHWAY_RESTRICTED_SMAD_PROTEIN_PHOSPHORYLATION	GO_POSITIVE_REGULATION_OF_PATHWAY_RESTRICTED_SMAD_PROTEIN_PHOSPHORYLATION		42	0.361998	1.1806	0.219904	0.433211	1	2193	tags=19%, list=8%, signal=21%
GO_REGULATION_OF_TRANSCRIPTION_INITIATION_FROM_RNA_POLYMERASE_II_PROMOTER	GO_REGULATION_OF_TRANSCRIPTION_INITIATION_FROM_RNA_POLYMERASE_II_PROMOTER		22	0.422813	1.18046	0.270548	0.43325	1	86	tags=5%, list=0%, signal=5%
GO_BLASTOCYST_FORMATION	GO_BLASTOCYST_FORMATION		29	0.393744	1.17825	0.231156	0.43608	1	2545	tags=14%, list=9%, signal=15%
GO_CELLULAR_SODIUM_ION_HOMEOSTASIS	GO_CELLULAR_SODIUM_ION_HOMEOSTASIS		17	0.443899	1.17513	0.268581	0.440976	1	378	tags=12%, list=1%, signal=12%
GO_ENDOSOME_ORGANIZATION	GO_ENDOSOME_ORGANIZATION		61	0.335696	1.17454	0.23494	0.441687	1	2518	tags=10%, list=9%, signal=11%
GO_GLYCEROLIPID_CATABOLIC_PROCESS	GO_GLYCEROLIPID_CATABOLIC_PROCESS		29	0.393981	1.1592	0.257576	0.46304	1	1186	tags=14%, list=4%, signal=14%
GO_POSITIVE_REGULATION_OF_SYNAPTIC_TRANSMISSION_GLUTAMATERGIC	GO_POSITIVE_REGULATION_OF_SYNAPTIC_TRANSMISSION_GLUTAMATERGIC		17	0.439093	1.15765	0.280822	0.464465	1	455	tags=18%, list=2%, signal=18%
BIOCARTA_IL2_PATHWAY	BIOCARTA_IL2_PATHWAY		21	0.411565	1.15795	0.263339	0.464953	1	2171	tags=14%, list=8%, signal=15%
GO_LENS_FIBER_CELL_DIFFERENTIATION	GO_LENS_FIBER_CELL_DIFFERENTIATION		21	0.418023	1.15417	0.285229	0.469173	1	1467	tags=19%, list=5%, signal=20%
GO_REGULATION_OF_PATHWAY_RESTRICTED_SMAD_PROTEIN_PHOSPHORYLATION	GO_REGULATION_OF_PATHWAY_RESTRICTED_SMAD_PROTEIN_PHOSPHORYLATION		53	0.348414	1.15389	0.237952	0.469211	1	2193	tags=19%, list=8%, signal=20%
GO_REGULATION_OF_MONOCYTE_CHEMOTAXIS	GO_REGULATION_OF_MONOCYTE_CHEMOTAXIS		19	0.430253	1.15168	0.276632	0.473437	1	1410	tags=16%, list=5%, signal=17%
GO_ADHERENS_JUNCTION_ORGANIZATION	GO_ADHERENS_JUNCTION_ORGANIZATION		70	0.324907	1.15018	0.251128	0.475614	1	2697	tags=14%, list=10%, signal=16%
KEGG_LYSOSOME	KEGG_LYSOSOME		118	0.297547	1.1474	0.217452	0.479899	1	1096	tags=6%, list=4%, signal=6%
GO_PHOSPHATIDYLSERINE_METABOLIC_PROCESS	GO_PHOSPHATIDYLSERINE_METABOLIC_PROCESS		27	0.392353	1.14626	0.263423	0.481653	1	992	tags=15%, list=3%, signal=15%
GO_MUSCLE_TISSUE_DEVELOPMENT	GO_MUSCLE_TISSUE_DEVELOPMENT		251	0.273636	1.13975	0.181486	0.491906	1	2619	tags=16%, list=9%, signal=17%
GO_RESPONSE_TO_COLD	GO_RESPONSE_TO_COLD		36	0.359705	1.13376	0.279675	0.501178	1	1186	tags=11%, list=4%, signal=12%
REACTOME_YAP1_AND_WWTR1_TAZ_STIMULATED_GENE_EXPRESSION	REACTOME_YAP1_AND_WWTR1_TAZ_STIMULATED_GENE_EXPRESSION		22	0.400761	1.12802	0.334459	0.509335	1	49	tags=5%, list=0%, signal=5%
GO_CHONDROITIN_SULFATE_PROTEOGLYCAN_BIOSYNTHETIC_PROCESS	GO_CHONDROITIN_SULFATE_PROTEOGLYCAN_BIOSYNTHETIC_PROCESS		30	0.377653	1.12764	0.305	0.50965	1	777	tags=10%, list=3%, signal=10%
GO_THYMIC_T_CELL_SELECTION	GO_THYMIC_T_CELL_SELECTION		18	0.424763	1.12739	0.309154	0.509939	1	2648	tags=28%, list=9%, signal=31%
REACTOME_G_PROTEIN_ACTIVATION	REACTOME_G_PROTEIN_ACTIVATION		22	0.401625	1.12709	0.294613	0.510331	1	2074	tags=18%, list=7%, signal=20%
GO_OLIGODENDROCYTE_DEVELOPMENT	GO_OLIGODENDROCYTE_DEVELOPMENT		29	0.370667	1.1237	0.302885	0.51624	1	2062	tags=17%, list=7%, signal=19%
GO_REGULATION_OF_RECEPTOR_ACTIVITY	GO_REGULATION_OF_RECEPTOR_ACTIVITY		106	0.292922	1.11892	0.249645	0.523694	1	2040	tags=12%, list=7%, signal=13%
GO_OVARIAN_FOLLICLE_DEVELOPMENT	GO_OVARIAN_FOLLICLE_DEVELOPMENT		48	0.331477	1.11506	0.290076	0.529444	1	2121	tags=13%, list=7%, signal=13%
GO_POSITIVE_REGULATION_OF_DEPHOSPHORYLATION	GO_POSITIVE_REGULATION_OF_DEPHOSPHORYLATION		45	0.335067	1.11287	0.302548	0.53289	1	2193	tags=11%, list=8%, signal=12%
GO_CELLULAR_RESPONSE_TO_INTERLEUKIN_6	GO_CELLULAR_RESPONSE_TO_INTERLEUKIN_6		21	0.397872	1.11159	0.300676	0.534795	1	1040	tags=10%, list=4%, signal=10%
GO_REGULATION_OF_PROTEIN_INSERTION_INTO_MITOCHONDRIAL_MEMBRANE_INVOLVED_IN_APOPTOTIC_SIGNALING_PATHWAY	GO_REGULATION_OF_PROTEIN_INSERTION_INTO_MITOCHONDRIAL_MEMBRANE_INVOLVED_IN_APOPTOTIC_SIGNALING_PATHWAY		29	0.369917	1.10937	0.326599	0.538602	1	820	tags=7%, list=3%, signal=7%
REACTOME_INHIBITION_OF_VOLTAGE_GATED_CA2_CHANNELS_VIA_GBETA_GAMMA_SUBUNITS	REACTOME_INHIBITION_OF_VOLTAGE_GATED_CA2_CHANNELS_VIA_GBETA_GAMMA_SUBUNITS		23	0.384515	1.10739	0.327674	0.540896	1	1884	tags=17%, list=7%, signal=19%
GO_SOCIAL_BEHAVIOR	GO_SOCIAL_BEHAVIOR		37	0.35042	1.10442	0.322275	0.545065	1	1684	tags=16%, list=6%, signal=17%
REACTOME_INHIBITION_OF_INSULIN_SECRETION_BY_ADRENALINE_NORADRENALINE	REACTOME_INHIBITION_OF_INSULIN_SECRETION_BY_ADRENALINE_NORADRENALINE		24	0.386001	1.10297	0.327391	0.547704	1	2074	tags=21%, list=7%, signal=22%
GO_VESICLE_MEDIATED_TRANSPORT_BETWEEN_ENDOSOMAL_COMPARTMENTS	GO_VESICLE_MEDIATED_TRANSPORT_BETWEEN_ENDOSOMAL_COMPARTMENTS		20	0.399113	1.10076	0.323181	0.550677	1	2318	tags=10%, list=8%, signal=11%
GO_MATING	GO_MATING		28	0.377593	1.10008	0.356187	0.550815	1	2225	tags=18%, list=8%, signal=19%
GO_POSITIVE_REGULATION_OF_PROTEIN_INSERTION_INTO_MITOCHONDRIAL_MEMBRANE_INVOLVED_IN_APOPTOTIC_SIGNALING_PATHWAY	GO_POSITIVE_REGULATION_OF_PROTEIN_INSERTION_INTO_MITOCHONDRIAL_MEMBRANE_INVOLVED_IN_APOPTOTIC_SIGNALING_PATHWAY		29	0.369917	1.09982	0.332209	0.551091	1	820	tags=7%, list=3%, signal=7%
GO_INTRASPECIES_INTERACTION_BETWEEN_ORGANISMS	GO_INTRASPECIES_INTERACTION_BETWEEN_ORGANISMS		37	0.35042	1.09935	0.329705	0.551595	1	1684	tags=16%, list=6%, signal=17%
GO_NEGATIVE_REGULATION_OF_CHONDROCYTE_DIFFERENTIATION	GO_NEGATIVE_REGULATION_OF_CHONDROCYTE_DIFFERENTIATION		19	0.410396	1.09691	0.332727	0.554973	1	2625	tags=26%, list=9%, signal=29%
GO_RESPONSE_TO_SALT	GO_RESPONSE_TO_SALT		15	0.431748	1.09668	0.347315	0.555224	1	2409	tags=20%, list=8%, signal=22%
GO_FIBRINOLYSIS	GO_FIBRINOLYSIS		19	0.414176	1.09598	0.357143	0.556658	1	2379	tags=26%, list=8%, signal=29%
GO_MULTI_ORGANISM_BEHAVIOR	GO_MULTI_ORGANISM_BEHAVIOR		63	0.316757	1.09074	0.31934	0.563822	1	2326	tags=14%, list=8%, signal=16%
GO_REGULATION_OF_CHONDROCYTE_DIFFERENTIATION	GO_REGULATION_OF_CHONDROCYTE_DIFFERENTIATION		45	0.33571	1.0885	0.326498	0.566773	1	2625	tags=20%, list=9%, signal=22%
GO_REGULATION_OF_PHOSPHOLIPASE_ACTIVITY	GO_REGULATION_OF_PHOSPHOLIPASE_ACTIVITY		61	0.314726	1.08574	0.323923	0.570503	1	2180	tags=18%, list=8%, signal=19%
GO_POSITIVE_REGULATION_OF_LIPASE_ACTIVITY	GO_POSITIVE_REGULATION_OF_LIPASE_ACTIVITY		58	0.314213	1.08383	0.316031	0.573115	1	2461	tags=19%, list=9%, signal=21%
GO_NEGATIVE_REGULATION_OF_MUSCLE_ORGAN_DEVELOPMENT	GO_NEGATIVE_REGULATION_OF_MUSCLE_ORGAN_DEVELOPMENT		33	0.357196	1.08244	0.350671	0.575218	1	586	tags=12%, list=2%, signal=12%
KEGG_PATHOGENIC_ESCHERICHIA_COLI_INFECTION	KEGG_PATHOGENIC_ESCHERICHIA_COLI_INFECTION		55	0.317912	1.08252	0.325617	0.575344	1	2532	tags=11%, list=9%, signal=12%
BIOCARTA_PDGF_PATHWAY	BIOCARTA_PDGF_PATHWAY		32	0.34536	1.07911	0.350629	0.580645	1	2180	tags=13%, list=8%, signal=14%
GO_NEGATIVE_REGULATION_OF_NOTCH_SIGNALING_PATHWAY	GO_NEGATIVE_REGULATION_OF_NOTCH_SIGNALING_PATHWAY		25	0.371695	1.07775	0.358261	0.582853	1	2195	tags=16%, list=8%, signal=17%
GO_POSITIVE_REGULATION_OF_NF_KAPPAB_TRANSCRIPTION_FACTOR_ACTIVITY	GO_POSITIVE_REGULATION_OF_NF_KAPPAB_TRANSCRIPTION_FACTOR_ACTIVITY		127	0.275675	1.07506	0.326087	0.587853	1	695	tags=6%, list=2%, signal=6%
GO_REGULATION_OF_ESTABLISHMENT_OF_PROTEIN_LOCALIZATION_TO_MITOCHONDRION	GO_REGULATION_OF_ESTABLISHMENT_OF_PROTEIN_LOCALIZATION_TO_MITOCHONDRION		121	0.276159	1.07301	0.310044	0.590663	1	909	tags=6%, list=3%, signal=6%
GO_CELLULAR_MONOVALENT_INORGANIC_CATION_HOMEOSTASIS	GO_CELLULAR_MONOVALENT_INORGANIC_CATION_HOMEOSTASIS		87	0.294586	1.07166	0.339181	0.593425	1	1993	tags=9%, list=7%, signal=10%
GO_REGULATION_OF_CENTROSOME_DUPLICATION	GO_REGULATION_OF_CENTROSOME_DUPLICATION		32	0.349981	1.07148	0.361983	0.593547	1	298	tags=6%, list=1%, signal=6%
GO_HETEROTYPIC_CELL_CELL_ADHESION	GO_HETEROTYPIC_CELL_CELL_ADHESION		26	0.365677	1.06555	0.358766	0.602726	1	2403	tags=23%, list=8%, signal=25%
GO_POSITIVE_REGULATION_OF_MITOCHONDRIAL_OUTER_MEMBRANE_PERMEABILIZATION_INVOLVED_IN_APOPTOTIC_SIGNALING_PATHWAY	GO_POSITIVE_REGULATION_OF_MITOCHONDRIAL_OUTER_MEMBRANE_PERMEABILIZATION_INVOLVED_IN_APOPTOTIC_SIGNALING_PATHWAY		36	0.339858	1.06259	0.356918	0.607159	1	820	tags=6%, list=3%, signal=6%
GO_ERBB2_SIGNALING_PATHWAY	GO_ERBB2_SIGNALING_PATHWAY		39	0.331852	1.06189	0.341894	0.607953	1	142	tags=5%, list=1%, signal=5%
REACTOME_NEUROTRANSMITTER_RECEPTOR_BINDING_AND_DOWNSTREAM_TRANSMISSION_IN_THE_POSTSYNAPTIC_CELL	REACTOME_NEUROTRANSMITTER_RECEPTOR_BINDING_AND_DOWNSTREAM_TRANSMISSION_IN_THE_POSTSYNAPTIC_CELL		123	0.274492	1.05195	0.362093	0.624589	1	2573	tags=17%, list=9%, signal=19%
GO_NEGATIVE_REGULATION_OF_INTRINSIC_APOPTOTIC_SIGNALING_PATHWAY_IN_RESPONSE_TO_DNA_DAMAGE	GO_NEGATIVE_REGULATION_OF_INTRINSIC_APOPTOTIC_SIGNALING_PATHWAY_IN_RESPONSE_TO_DNA_DAMAGE		25	0.362657	1.05064	0.398682	0.626591	1	180	tags=8%, list=1%, signal=8%
GO_NEGATIVE_REGULATION_OF_GLIAL_CELL_DIFFERENTIATION	GO_NEGATIVE_REGULATION_OF_GLIAL_CELL_DIFFERENTIATION		23	0.365723	1.04876	0.398973	0.628749	1	1467	tags=13%, list=5%, signal=14%
GO_MULTI_ORGANISM_REPRODUCTIVE_BEHAVIOR	GO_MULTI_ORGANISM_REPRODUCTIVE_BEHAVIOR		17	0.39085	1.0458	0.388988	0.633044	1	440	tags=12%, list=2%, signal=12%
GO_GLYCEROLIPID_BIOSYNTHETIC_PROCESS	GO_GLYCEROLIPID_BIOSYNTHETIC_PROCESS		193	0.25479	1.04522	0.381137	0.634191	1	2420	tags=10%, list=9%, signal=11%
GO_PROTEOGLYCAN_BIOSYNTHETIC_PROCESS	GO_PROTEOGLYCAN_BIOSYNTHETIC_PROCESS		55	0.306183	1.04398	0.379906	0.635377	1	1439	tags=11%, list=5%, signal=11%
GO_ENDODERMAL_CELL_DIFFERENTIATION	GO_ENDODERMAL_CELL_DIFFERENTIATION		40	0.330275	1.04319	0.396825	0.636693	1	1702	tags=13%, list=6%, signal=13%
REACTOME_REGULATION_OF_INSULIN_SECRETION_BY_GLUCAGON_LIKE_PEPTIDE1	REACTOME_REGULATION_OF_INSULIN_SECRETION_BY_GLUCAGON_LIKE_PEPTIDE1		37	0.329316	1.04203	0.388889	0.63862	1	2309	tags=16%, list=8%, signal=18%
GO_NEGATIVE_REGULATION_OF_EXTRINSIC_APOPTOTIC_SIGNALING_PATHWAY_VIA_DEATH_DOMAIN_RECEPTORS	GO_NEGATIVE_REGULATION_OF_EXTRINSIC_APOPTOTIC_SIGNALING_PATHWAY_VIA_DEATH_DOMAIN_RECEPTORS		34	0.338028	1.03413	0.414125	0.653602	1	1843	tags=12%, list=6%, signal=13%
GO_MATING_BEHAVIOR	GO_MATING_BEHAVIOR		17	0.39085	1.0316	0.426948	0.656488	1	440	tags=12%, list=2%, signal=12%
KEGG_VIBRIO_CHOLERAE_INFECTION	KEGG_VIBRIO_CHOLERAE_INFECTION		52	0.30361	1.02092	0.419753	0.674186	1	695	tags=6%, list=2%, signal=6%
GO_DETECTION_OF_VISIBLE_LIGHT	GO_DETECTION_OF_VISIBLE_LIGHT		33	0.332271	1.0202	0.411955	0.675355	1	423	tags=6%, list=1%, signal=6%
BIOCARTA_PML_PATHWAY	BIOCARTA_PML_PATHWAY		17	0.390255	1.01947	0.429565	0.675529	1	77	tags=6%, list=0%, signal=6%
GO_RESPONSE_TO_ANGIOTENSIN	GO_RESPONSE_TO_ANGIOTENSIN		15	0.394885	1.01993	0.450435	0.67573	1	2049	tags=20%, list=7%, signal=22%
GO_REGULATION_OF_CHOLESTEROL_METABOLIC_PROCESS	GO_REGULATION_OF_CHOLESTEROL_METABOLIC_PROCESS		22	0.361458	1.01771	0.448873	0.679067	1	2359	tags=14%, list=8%, signal=15%
GO_PROTEIN_POLYMERIZATION	GO_PROTEIN_POLYMERIZATION		65	0.290249	1.0146	0.434389	0.682265	1	2449	tags=14%, list=9%, signal=15%
GO_POSITIVE_REGULATION_OF_PHOSPHOLIPASE_ACTIVITY	GO_POSITIVE_REGULATION_OF_PHOSPHOLIPASE_ACTIVITY		50	0.302028	1.01482	0.437309	0.682739	1	2180	tags=18%, list=8%, signal=19%
GO_NEGATIVE_REGULATION_OF_CYSTEINE_TYPE_ENDOPEPTIDASE_ACTIVITY	GO_NEGATIVE_REGULATION_OF_CYSTEINE_TYPE_ENDOPEPTIDASE_ACTIVITY		82	0.281631	1.01345	0.420268	0.684176	1	1574	tags=9%, list=6%, signal=9%
GO_NEGATIVE_REGULATION_OF_INTRACELLULAR_PROTEIN_TRANSPORT	GO_NEGATIVE_REGULATION_OF_INTRACELLULAR_PROTEIN_TRANSPORT		91	0.275755	1.01185	0.448949	0.686902	1	2409	tags=12%, list=8%, signal=13%
GO_IRON_ION_HOMEOSTASIS	GO_IRON_ION_HOMEOSTASIS		64	0.292554	1.01016	0.42145	0.689299	1	860	tags=8%, list=3%, signal=8%
REACTOME_GABA_B_RECEPTOR_ACTIVATION	REACTOME_GABA_B_RECEPTOR_ACTIVATION		36	0.32592	1.00823	0.447712	0.691885	1	2038	tags=17%, list=7%, signal=18%
GO_N_ACETYLGLUCOSAMINE_METABOLIC_PROCESS	GO_N_ACETYLGLUCOSAMINE_METABOLIC_PROCESS		15	0.393101	1.00776	0.443686	0.692435	1	1658	tags=13%, list=6%, signal=14%
GO_CALCIUM_ION_TRANSMEMBRANE_TRANSPORT	GO_CALCIUM_ION_TRANSMEMBRANE_TRANSPORT		141	0.253531	1.00619	0.434959	0.695194	1	1315	tags=9%, list=5%, signal=10%
GO_MITOCHONDRION_MORPHOGENESIS	GO_MITOCHONDRION_MORPHOGENESIS		19	0.371944	1.00418	0.463373	0.697726	1	100	tags=5%, list=0%, signal=5%
GO_REGULATION_OF_MITOCHONDRIAL_OUTER_MEMBRANE_PERMEABILIZATION_INVOLVED_IN_APOPTOTIC_SIGNALING_PATHWAY	GO_REGULATION_OF_MITOCHONDRIAL_OUTER_MEMBRANE_PERMEABILIZATION_INVOLVED_IN_APOPTOTIC_SIGNALING_PATHWAY		41	0.31518	1.00382	0.437014	0.697982	1	820	tags=5%, list=3%, signal=5%
GO_NEGATIVE_REGULATION_OF_B_CELL_ACTIVATION	GO_NEGATIVE_REGULATION_OF_B_CELL_ACTIVATION		28	0.335528	1.00445	0.443886	0.698053	1	2310	tags=18%, list=8%, signal=19%
GO_LONG_TERM_SYNAPTIC_POTENTIATION	GO_LONG_TERM_SYNAPTIC_POTENTIATION		37	0.320431	1.00156	0.471048	0.701726	1	2179	tags=16%, list=8%, signal=18%
GO_REGULATION_OF_INTRINSIC_APOPTOTIC_SIGNALING_PATHWAY_IN_RESPONSE_TO_DNA_DAMAGE	GO_REGULATION_OF_INTRINSIC_APOPTOTIC_SIGNALING_PATHWAY_IN_RESPONSE_TO_DNA_DAMAGE		32	0.330625	1.00052	0.451839	0.702679	1	180	tags=6%, list=1%, signal=6%
GO_NEUTRAL_LIPID_METABOLIC_PROCESS	GO_NEUTRAL_LIPID_METABOLIC_PROCESS		68	0.2808	0.999246	0.465593	0.703976	1	1849	tags=12%, list=7%, signal=13%
REACTOME_APOPTOTIC_CLEAVAGE_OF_CELLULAR_PROTEINS	REACTOME_APOPTOTIC_CLEAVAGE_OF_CELLULAR_PROTEINS		38	0.318105	0.998507	0.443894	0.705556	1	308	tags=5%, list=1%, signal=5%
GO_RNA_DESTABILIZATION	GO_RNA_DESTABILIZATION		15	0.390069	0.992309	0.485217	0.715051	1	2409	tags=13%, list=8%, signal=15%
GO_JAK_STAT_CASCADE	GO_JAK_STAT_CASCADE		43	0.303274	0.990896	0.470939	0.718352	1	1367	tags=9%, list=5%, signal=10%
GO_STAT_CASCADE	GO_STAT_CASCADE		43	0.303274	0.990269	0.455429	0.719629	1	1367	tags=9%, list=5%, signal=10%
GO_CELLULAR_TRANSITION_METAL_ION_HOMEOSTASIS	GO_CELLULAR_TRANSITION_METAL_ION_HOMEOSTASIS		70	0.276745	0.984408	0.488889	0.729525	1	1356	tags=9%, list=5%, signal=9%
REACTOME_SHC1_EVENTS_IN_ERBB4_SIGNALING	REACTOME_SHC1_EVENTS_IN_ERBB4_SIGNALING		20	0.355194	0.983143	0.505963	0.731055	1	142	tags=5%, list=1%, signal=5%
GO_REGULATION_OF_PROTEIN_TARGETING_TO_MEMBRANE	GO_REGULATION_OF_PROTEIN_TARGETING_TO_MEMBRANE		23	0.339737	0.976465	0.503425	0.744051	1	2261	tags=13%, list=8%, signal=14%
GO_G1_DNA_DAMAGE_CHECKPOINT	GO_G1_DNA_DAMAGE_CHECKPOINT		70	0.275492	0.97633	0.496148	0.744056	1	133	tags=3%, list=0%, signal=3%
GO_SIGNAL_PEPTIDE_PROCESSING	GO_SIGNAL_PEPTIDE_PROCESSING		23	0.347935	0.971607	0.488927	0.748928	1	1752	tags=13%, list=6%, signal=14%
GO_SPROUTING_ANGIOGENESIS	GO_SPROUTING_ANGIOGENESIS		45	0.295481	0.971778	0.51938	0.749188	1	2017	tags=16%, list=7%, signal=17%
GO_CARBOHYDRATE_BIOSYNTHETIC_PROCESS	GO_CARBOHYDRATE_BIOSYNTHETIC_PROCESS		115	0.25295	0.968486	0.515363	0.752722	1	2004	tags=10%, list=7%, signal=10%
GO_REGULATION_OF_T_CELL_APOPTOTIC_PROCESS	GO_REGULATION_OF_T_CELL_APOPTOTIC_PROCESS		28	0.330337	0.966878	0.476898	0.754736	1	2229	tags=14%, list=8%, signal=15%
GO_POSITIVE_REGULATION_OF_CARBOHYDRATE_METABOLIC_PROCESS	GO_POSITIVE_REGULATION_OF_CARBOHYDRATE_METABOLIC_PROCESS		64	0.279452	0.966301	0.504491	0.755575	1	2017	tags=13%, list=7%, signal=13%
GO_POSITIVE_REGULATION_OF_PROTEIN_OLIGOMERIZATION	GO_POSITIVE_REGULATION_OF_PROTEIN_OLIGOMERIZATION		18	0.363864	0.958971	0.52437	0.766851	1	551	tags=11%, list=2%, signal=11%
GO_CELL_SEPARATION_AFTER_CYTOKINESIS	GO_CELL_SEPARATION_AFTER_CYTOKINESIS		17	0.365766	0.95785	0.516522	0.768733	1	298	tags=6%, list=1%, signal=6%
GO_VASODILATION	GO_VASODILATION		24	0.334043	0.955999	0.521891	0.77133	1	726	tags=8%, list=3%, signal=9%
GO_SINGLE_ORGANISM_MEMBRANE_BUDDING	GO_SINGLE_ORGANISM_MEMBRANE_BUDDING		71	0.269797	0.950088	0.539394	0.781137	1	2139	tags=10%, list=8%, signal=11%
GO_MYOBLAST_DIFFERENTIATION	GO_MYOBLAST_DIFFERENTIATION		34	0.30543	0.947364	0.523102	0.783043	1	685	tags=9%, list=2%, signal=9%
GO_REGULATION_OF_EPIDERMAL_GROWTH_FACTOR_ACTIVATED_RECEPTOR_ACTIVITY	GO_REGULATION_OF_EPIDERMAL_GROWTH_FACTOR_ACTIVATED_RECEPTOR_ACTIVITY		20	0.346727	0.947467	0.531915	0.783487	1	1239	tags=10%, list=4%, signal=10%
GO_RESPONSE_TO_ISCHEMIA	GO_RESPONSE_TO_ISCHEMIA		28	0.320116	0.945791	0.536859	0.784484	1	495	tags=7%, list=2%, signal=7%
GO_RETINAL_GANGLION_CELL_AXON_GUIDANCE	GO_RETINAL_GANGLION_CELL_AXON_GUIDANCE		16	0.360738	0.944082	0.526596	0.787127	1	56	tags=6%, list=0%, signal=6%
REACTOME_PTM_GAMMA_CARBOXYLATION_HYPUSINE_FORMATION_AND_ARYLSULFATASE_ACTIVATION	REACTOME_PTM_GAMMA_CARBOXYLATION_HYPUSINE_FORMATION_AND_ARYLSULFATASE_ACTIVATION		25	0.327705	0.935561	0.543002	0.797243	1	2147	tags=16%, list=8%, signal=17%
GO_PLATELET_AGGREGATION	GO_PLATELET_AGGREGATION		36	0.295759	0.932116	0.560811	0.802696	1	2180	tags=11%, list=8%, signal=12%
GO_BLOOD_VESSEL_REMODELING	GO_BLOOD_VESSEL_REMODELING		30	0.30997	0.926579	0.551506	0.811518	1	1513	tags=13%, list=5%, signal=14%
GO_REPRODUCTIVE_BEHAVIOR	GO_REPRODUCTIVE_BEHAVIOR		21	0.329733	0.925529	0.572131	0.813813	1	440	tags=10%, list=2%, signal=10%
GO_PATTERN_RECOGNITION_RECEPTOR_SIGNALING_PATHWAY	GO_PATTERN_RECOGNITION_RECEPTOR_SIGNALING_PATHWAY		104	0.244913	0.92323	0.586255	0.81705	1	909	tags=5%, list=3%, signal=5%
GO_REGULATION_OF_SMAD_PROTEIN_IMPORT_INTO_NUCLEUS	GO_REGULATION_OF_SMAD_PROTEIN_IMPORT_INTO_NUCLEUS		16	0.353148	0.918966	0.566372	0.824677	1	1793	tags=13%, list=6%, signal=13%
GO_REGULATION_OF_TOLL_LIKE_RECEPTOR_SIGNALING_PATHWAY	GO_REGULATION_OF_TOLL_LIKE_RECEPTOR_SIGNALING_PATHWAY		44	0.279261	0.918418	0.603659	0.825661	1	2118	tags=11%, list=7%, signal=12%
GO_REGULATION_OF_CENTROSOME_CYCLE	GO_REGULATION_OF_CENTROSOME_CYCLE		39	0.28999	0.917174	0.585023	0.826967	1	298	tags=5%, list=1%, signal=5%
REACTOME_CHOLESTEROL_BIOSYNTHESIS	REACTOME_CHOLESTEROL_BIOSYNTHESIS		20	0.325444	0.915695	0.579787	0.829895	1	2522	tags=15%, list=9%, signal=16%
GO_NEGATIVE_REGULATION_OF_MYOBLAST_DIFFERENTIATION	GO_NEGATIVE_REGULATION_OF_MYOBLAST_DIFFERENTIATION		20	0.337208	0.913468	0.591837	0.832047	1	2328	tags=20%, list=8%, signal=22%
REACTOME_IL_RECEPTOR_SHC_SIGNALING	REACTOME_IL_RECEPTOR_SHC_SIGNALING		23	0.318652	0.9135	0.577371	0.832326	1	1273	tags=9%, list=4%, signal=9%
GO_REGULATION_OF_MITOCHONDRIAL_DEPOLARIZATION	GO_REGULATION_OF_MITOCHONDRIAL_DEPOLARIZATION		18	0.337958	0.906066	0.60177	0.841575	1	2524	tags=17%, list=9%, signal=18%
GO_FUCOSYLATION	GO_FUCOSYLATION		21	0.320713	0.906476	0.596965	0.841646	1	2625	tags=14%, list=9%, signal=16%
GO_CARDIAC_MUSCLE_CELL_ACTION_POTENTIAL	GO_CARDIAC_MUSCLE_CELL_ACTION_POTENTIAL		36	0.291195	0.903762	0.615016	0.84474	1	1606	tags=14%, list=6%, signal=15%
REACTOME_JNK_C_JUN_KINASES_PHOSPHORYLATION_AND_ACTIVATION_MEDIATED_BY_ACTIVATED_HUMAN_TAK1	REACTOME_JNK_C_JUN_KINASES_PHOSPHORYLATION_AND_ACTIVATION_MEDIATED_BY_ACTIVATED_HUMAN_TAK1		16	0.34115	0.902371	0.599284	0.845961	1	369	tags=6%, list=1%, signal=6%
GO_POSITIVE_REGULATION_OF_MITOCHONDRION_ORGANIZATION	GO_POSITIVE_REGULATION_OF_MITOCHONDRION_ORGANIZATION		152	0.227122	0.902484	0.656207	0.846041	1	1375	tags=5%, list=5%, signal=5%
REACTOME_DARPP_32_EVENTS	REACTOME_DARPP_32_EVENTS		23	0.313984	0.901744	0.589109	0.847114	1	2040	tags=9%, list=7%, signal=9%
GO_REGULATION_OF_PROTEIN_TARGETING_TO_MITOCHONDRION	GO_REGULATION_OF_PROTEIN_TARGETING_TO_MITOCHONDRION		91	0.242706	0.900878	0.630405	0.848484	1	909	tags=5%, list=3%, signal=6%
GO_MEMBRANE_RAFT_ORGANIZATION	GO_MEMBRANE_RAFT_ORGANIZATION		17	0.34835	0.897948	0.598967	0.853726	1	2669	tags=18%, list=9%, signal=19%
GO_MEMBRANE_LIPID_CATABOLIC_PROCESS	GO_MEMBRANE_LIPID_CATABOLIC_PROCESS		20	0.333315	0.896214	0.598967	0.856435	1	708	tags=10%, list=2%, signal=10%
GO_HISTONE_PHOSPHORYLATION	GO_HISTONE_PHOSPHORYLATION		24	0.314716	0.895896	0.620748	0.856839	1	695	tags=8%, list=2%, signal=9%
REACTOME_ACTIVATION_OF_NMDA_RECEPTOR_UPON_GLUTAMATE_BINDING_AND_POSTSYNAPTIC_EVENTS	REACTOME_ACTIVATION_OF_NMDA_RECEPTOR_UPON_GLUTAMATE_BINDING_AND_POSTSYNAPTIC_EVENTS		36	0.286315	0.891707	0.62603	0.863909	1	2263	tags=19%, list=8%, signal=21%
REACTOME_TRIGLYCERIDE_BIOSYNTHESIS	REACTOME_TRIGLYCERIDE_BIOSYNTHESIS		38	0.281731	0.888032	0.6288	0.870409	1	1106	tags=8%, list=4%, signal=8%
GO_POSITIVE_REGULATION_OF_VIRAL_RELEASE_FROM_HOST_CELL	GO_POSITIVE_REGULATION_OF_VIRAL_RELEASE_FROM_HOST_CELL		15	0.341961	0.881532	0.639286	0.880517	1	298	tags=7%, list=1%, signal=7%
GO_NUCLEOTIDE_TRANSPORT	GO_NUCLEOTIDE_TRANSPORT		24	0.310484	0.87803	0.617597	0.88537	1	2415	tags=13%, list=9%, signal=14%
GO_REGULATION_OF_ERBB_SIGNALING_PATHWAY	GO_REGULATION_OF_ERBB_SIGNALING_PATHWAY		76	0.246853	0.877307	0.696454	0.886336	1	1484	tags=7%, list=5%, signal=7%
GO_VESICLE_COATING	GO_VESICLE_COATING		71	0.244696	0.871197	0.682609	0.894911	1	2139	tags=8%, list=8%, signal=9%
GO_POSITIVE_REGULATION_OF_ERBB_SIGNALING_PATHWAY	GO_POSITIVE_REGULATION_OF_ERBB_SIGNALING_PATHWAY		32	0.283689	0.867677	0.641248	0.900046	1	1375	tags=9%, list=5%, signal=10%
GO_FATTY_ACID_BETA_OXIDATION	GO_FATTY_ACID_BETA_OXIDATION		51	0.256324	0.867101	0.680982	0.900609	1	2328	tags=8%, list=8%, signal=9%
GO_SULFUR_COMPOUND_TRANSPORT	GO_SULFUR_COMPOUND_TRANSPORT		30	0.291238	0.863779	0.654664	0.905054	1	741	tags=7%, list=3%, signal=7%
GO_EXCITATORY_POSTSYNAPTIC_POTENTIAL	GO_EXCITATORY_POSTSYNAPTIC_POTENTIAL		22	0.307517	0.863939	0.667826	0.905056	1	1536	tags=14%, list=5%, signal=14%
GO_QUATERNARY_AMMONIUM_GROUP_TRANSPORT	GO_QUATERNARY_AMMONIUM_GROUP_TRANSPORT		18	0.32343	0.863332	0.643979	0.905682	1	2298	tags=17%, list=8%, signal=18%
GO_TRANSITION_METAL_ION_TRANSPORT	GO_TRANSITION_METAL_ION_TRANSPORT		102	0.229445	0.862004	0.735632	0.908294	1	1356	tags=7%, list=5%, signal=7%
GO_NEGATIVE_REGULATION_OF_RESPONSE_TO_DNA_DAMAGE_STIMULUS	GO_NEGATIVE_REGULATION_OF_RESPONSE_TO_DNA_DAMAGE_STIMULUS		49	0.257466	0.854984	0.706056	0.919111	1	180	tags=4%, list=1%, signal=4%
REACTOME_METAL_ION_SLC_TRANSPORTERS	REACTOME_METAL_ION_SLC_TRANSPORTERS		21	0.304727	0.854624	0.678105	0.919535	1	1356	tags=10%, list=5%, signal=10%
GO_IMMUNOGLOBULIN_PRODUCTION	GO_IMMUNOGLOBULIN_PRODUCTION		43	0.264464	0.85292	0.717629	0.92182	1	2504	tags=12%, list=9%, signal=13%
GO_PROTEIN_KINASE_C_ACTIVATING_G_PROTEIN_COUPLED_RECEPTOR_SIGNALING_PATHWAY	GO_PROTEIN_KINASE_C_ACTIVATING_G_PROTEIN_COUPLED_RECEPTOR_SIGNALING_PATHWAY		27	0.292314	0.852575	0.694581	0.922234	1	2432	tags=15%, list=9%, signal=16%
GO_GMP_METABOLIC_PROCESS	GO_GMP_METABOLIC_PROCESS		20	0.309179	0.849647	0.650435	0.926293	1	1229	tags=10%, list=4%, signal=10%
KEGG_LONG_TERM_POTENTIATION	KEGG_LONG_TERM_POTENTIATION		64	0.242456	0.850229	0.723242	0.926537	1	2152	tags=11%, list=8%, signal=12%
BIOCARTA_ALK_PATHWAY	BIOCARTA_ALK_PATHWAY		32	0.28086	0.847217	0.686567	0.929008	1	2193	tags=13%, list=8%, signal=14%
GO_BONE_GROWTH	GO_BONE_GROWTH		19	0.316504	0.845959	0.677083	0.929933	1	834	tags=11%, list=3%, signal=11%
GO_MEMBRANE_REPOLARIZATION	GO_MEMBRANE_REPOLARIZATION		15	0.339334	0.843832	0.66426	0.931516	1	1052	tags=13%, list=4%, signal=14%
GO_REGULATION_OF_EXTRINSIC_APOPTOTIC_SIGNALING_PATHWAY_VIA_DEATH_DOMAIN_RECEPTORS	GO_REGULATION_OF_EXTRINSIC_APOPTOTIC_SIGNALING_PATHWAY_VIA_DEATH_DOMAIN_RECEPTORS		55	0.249451	0.842544	0.736446	0.932789	1	2669	tags=11%, list=9%, signal=12%
GO_MEMBRANE_BUDDING	GO_MEMBRANE_BUDDING		109	0.219919	0.841437	0.797768	0.934454	1	1405	tags=6%, list=5%, signal=7%
GO_MONOSACCHARIDE_BIOSYNTHETIC_PROCESS	GO_MONOSACCHARIDE_BIOSYNTHETIC_PROCESS		52	0.247701	0.840961	0.718518	0.93473	1	1743	tags=8%, list=6%, signal=8%
GO_NEURON_APOPTOTIC_PROCESS	GO_NEURON_APOPTOTIC_PROCESS		34	0.268551	0.838926	0.714984	0.937197	1	51	tags=3%, list=0%, signal=3%
GO_RESPONSE_TO_IRON_ION	GO_RESPONSE_TO_IRON_ION		32	0.271926	0.836257	0.70625	0.939794	1	860	tags=6%, list=3%, signal=6%
GO_NEGATIVE_REGULATION_OF_INTRINSIC_APOPTOTIC_SIGNALING_PATHWAY_BY_P53_CLASS_MEDIATOR	GO_NEGATIVE_REGULATION_OF_INTRINSIC_APOPTOTIC_SIGNALING_PATHWAY_BY_P53_CLASS_MEDIATOR		18	0.308516	0.835084	0.685121	0.941091	1	133	tags=6%, list=0%, signal=6%
REACTOME_FATTY_ACYL_COA_BIOSYNTHESIS	REACTOME_FATTY_ACYL_COA_BIOSYNTHESIS		18	0.307624	0.832882	0.692437	0.944183	1	157	tags=6%, list=1%, signal=6%
GO_RESPONSE_TO_INTERFERON_ALPHA	GO_RESPONSE_TO_INTERFERON_ALPHA		19	0.307656	0.829756	0.703154	0.948701	1	170	tags=5%, list=1%, signal=5%
REACTOME_GRB2_EVENTS_IN_ERBB2_SIGNALING	REACTOME_GRB2_EVENTS_IN_ERBB2_SIGNALING		22	0.29349	0.829814	0.720486	0.948955	1	142	tags=5%, list=1%, signal=5%
GO_NEGATIVE_REGULATION_OF_TOLL_LIKE_RECEPTOR_SIGNALING_PATHWAY	GO_NEGATIVE_REGULATION_OF_TOLL_LIKE_RECEPTOR_SIGNALING_PATHWAY		24	0.29207	0.828889	0.690236	0.950109	1	2118	tags=17%, list=7%, signal=18%
BIOCARTA_MEF2D_PATHWAY	BIOCARTA_MEF2D_PATHWAY		18	0.310794	0.823473	0.697324	0.957294	1	695	tags=6%, list=2%, signal=6%
REACTOME_APOPTOSIS	REACTOME_APOPTOSIS		142	0.210203	0.823168	0.841962	0.957527	1	820	tags=4%, list=3%, signal=4%
GO_REGULATION_OF_TYPE_2_IMMUNE_RESPONSE	GO_REGULATION_OF_TYPE_2_IMMUNE_RESPONSE		23	0.288011	0.818533	0.742857	0.962215	1	2179	tags=13%, list=8%, signal=14%
GO_MITOTIC_DNA_INTEGRITY_CHECKPOINT	GO_MITOTIC_DNA_INTEGRITY_CHECKPOINT		95	0.217416	0.811025	0.830269	0.973142	1	133	tags=2%, list=0%, signal=2%
GO_REGULATION_OF_MITOCHONDRION_ORGANIZATION	GO_REGULATION_OF_MITOCHONDRION_ORGANIZATION		197	0.196492	0.809769	0.87659	0.974751	1	2346	tags=6%, list=8%, signal=6%
BIOCARTA_IL6_PATHWAY	BIOCARTA_IL6_PATHWAY		22	0.291838	0.80857	0.714992	0.97551	1	2171	tags=9%, list=8%, signal=10%
GO_FEAR_RESPONSE	GO_FEAR_RESPONSE		26	0.273081	0.800361	0.764706	0.98519	1	1531	tags=12%, list=5%, signal=12%
REACTOME_NUCLEAR_SIGNALING_BY_ERBB4	REACTOME_NUCLEAR_SIGNALING_BY_ERBB4		34	0.257928	0.801594	0.778662	0.985229	1	477	tags=6%, list=2%, signal=6%
GO_SEX_DETERMINATION	GO_SEX_DETERMINATION		18	0.30379	0.800694	0.759582	0.985732	1	2121	tags=11%, list=7%, signal=12%
GO_AMMONIUM_TRANSMEMBRANE_TRANSPORT	GO_AMMONIUM_TRANSMEMBRANE_TRANSPORT		22	0.289052	0.798404	0.738333	0.987561	1	2298	tags=14%, list=8%, signal=15%
GO_REGULATION_OF_VASCULAR_PERMEABILITY	GO_REGULATION_OF_VASCULAR_PERMEABILITY		28	0.262219	0.797211	0.760797	0.988954	1	2621	tags=14%, list=9%, signal=16%
GO_MODULATION_BY_HOST_OF_VIRAL_PROCESS	GO_MODULATION_BY_HOST_OF_VIRAL_PROCESS		17	0.305026	0.795084	0.732394	0.990823	1	2409	tags=12%, list=8%, signal=13%
GO_REGULATION_OF_DIGESTIVE_SYSTEM_PROCESS	GO_REGULATION_OF_DIGESTIVE_SYSTEM_PROCESS		23	0.27584	0.795287	0.777972	0.990854	1	2461	tags=17%, list=9%, signal=19%
GO_REGULATION_OF_MITOCHONDRIAL_FISSION	GO_REGULATION_OF_MITOCHONDRIAL_FISSION		16	0.300413	0.793207	0.73227	0.991829	1	855	tags=6%, list=3%, signal=6%
GO_NEGATIVE_REGULATION_OF_REACTIVE_OXYGEN_SPECIES_METABOLIC_PROCESS	GO_NEGATIVE_REGULATION_OF_REACTIVE_OXYGEN_SPECIES_METABOLIC_PROCESS		38	0.248131	0.791462	0.8125	0.993044	1	2409	tags=16%, list=8%, signal=17%
GO_IRON_ION_TRANSPORT	GO_IRON_ION_TRANSPORT		54	0.234489	0.785758	0.833063	0.998672	1	1021	tags=7%, list=4%, signal=8%
GO_TOLL_LIKE_RECEPTOR_4_SIGNALING_PATHWAY	GO_TOLL_LIKE_RECEPTOR_4_SIGNALING_PATHWAY		18	0.278762	0.734962	0.825623	1	1	69	tags=6%, list=0%, signal=6%
GO_ENDOSOME_TO_LYSOSOME_TRANSPORT	GO_ENDOSOME_TO_LYSOSOME_TRANSPORT		40	0.237815	0.755825	0.859706	1	1	87	tags=3%, list=0%, signal=3%
GO_REGULATION_OF_ALTERNATIVE_MRNA_SPLICING_VIA_SPLICEOSOME	GO_REGULATION_OF_ALTERNATIVE_MRNA_SPLICING_VIA_SPLICEOSOME		33	0.225133	0.693183	0.901294	1	1	123	tags=3%, list=0%, signal=3%
GO_NEGATIVE_REGULATION_OF_SIGNAL_TRANSDUCTION_BY_P53_CLASS_MEDIATOR	GO_NEGATIVE_REGULATION_OF_SIGNAL_TRANSDUCTION_BY_P53_CLASS_MEDIATOR		27	0.261351	0.766811	0.807692	1	1	133	tags=4%, list=0%, signal=4%
GO_DNA_INTEGRITY_CHECKPOINT	GO_DNA_INTEGRITY_CHECKPOINT		137	0.169278	0.65787	0.995989	1	1	133	tags=1%, list=0%, signal=1%
GO_MITOTIC_CELL_CYCLE_CHECKPOINT	GO_MITOTIC_CELL_CYCLE_CHECKPOINT		132	0.157205	0.615126	0.995924	1	1	133	tags=2%, list=0%, signal=2%
GO_CELL_CYCLE_CHECKPOINT	GO_CELL_CYCLE_CHECKPOINT		182	0.122432	0.498479	1	1	1	133	tags=1%, list=0%, signal=1%
REACTOME_REGULATION_OF_APOPTOSIS	REACTOME_REGULATION_OF_APOPTOSIS		55	0.162389	0.55282	0.998408	1	1	154	tags=2%, list=1%, signal=2%
GO_REGULATION_OF_TOR_SIGNALING	GO_REGULATION_OF_TOR_SIGNALING		65	0.213303	0.756862	0.87426	1	1	214	tags=3%, list=1%, signal=3%
GO_REGULATION_OF_LIPOPOLYSACCHARIDE_MEDIATED_SIGNALING_PATHWAY	GO_REGULATION_OF_LIPOPOLYSACCHARIDE_MEDIATED_SIGNALING_PATHWAY		16	0.251776	0.656821	0.879397	1	1	245	tags=6%, list=1%, signal=6%
GO_TRANSLESION_SYNTHESIS	GO_TRANSLESION_SYNTHESIS		38	0.158327	0.508293	0.99374	1	1	282	tags=3%, list=1%, signal=3%
GO_MULTI_ORGANISM_MEMBRANE_BUDDING	GO_MULTI_ORGANISM_MEMBRANE_BUDDING		23	0.262132	0.754178	0.800995	1	1	298	tags=4%, list=1%, signal=4%
GO_MULTI_ORGANISM_ORGANELLE_ORGANIZATION	GO_MULTI_ORGANISM_ORGANELLE_ORGANIZATION		23	0.262132	0.75335	0.81113	1	1	298	tags=4%, list=1%, signal=4%
GO_VIRAL_BUDDING	GO_VIRAL_BUDDING		23	0.262132	0.737428	0.819865	1	1	298	tags=4%, list=1%, signal=4%
GO_REGULATION_OF_SPINDLE_ORGANIZATION	GO_REGULATION_OF_SPINDLE_ORGANIZATION		19	0.276466	0.732295	0.828924	1	1	298	tags=5%, list=1%, signal=5%
REACTOME_ENDOSOMAL_SORTING_COMPLEX_REQUIRED_FOR_TRANSPORT_ESCRT	REACTOME_ENDOSOMAL_SORTING_COMPLEX_REQUIRED_FOR_TRANSPORT_ESCRT		26	0.244858	0.71152	0.872038	1	1	298	tags=4%, list=1%, signal=4%
GO_MULTIVESICULAR_BODY_ORGANIZATION	GO_MULTIVESICULAR_BODY_ORGANIZATION		30	0.200069	0.602644	0.976744	1	1	298	tags=3%, list=1%, signal=3%
GO_VIRION_ASSEMBLY	GO_VIRION_ASSEMBLY		36	0.191385	0.598735	0.963303	1	1	298	tags=3%, list=1%, signal=3%
GO_METAPHASE_PLATE_CONGRESSION	GO_METAPHASE_PLATE_CONGRESSION		41	0.178864	0.56527	0.989011	1	1	298	tags=2%, list=1%, signal=2%
GO_MULTI_ORGANISM_MEMBRANE_ORGANIZATION	GO_MULTI_ORGANISM_MEMBRANE_ORGANIZATION		30	0.188391	0.558299	0.981279	1	1	298	tags=3%, list=1%, signal=3%
GO_REGULATION_OF_VIRAL_RELEASE_FROM_HOST_CELL	GO_REGULATION_OF_VIRAL_RELEASE_FROM_HOST_CELL		30	0.178308	0.536492	0.989181	1	1	298	tags=3%, list=1%, signal=3%
GO_PHOTOTRANSDUCTION_VISIBLE_LIGHT	GO_PHOTOTRANSDUCTION_VISIBLE_LIGHT		16	0.292812	0.772841	0.761739	1	1	423	tags=6%, list=1%, signal=6%
GO_FOLIC_ACID_METABOLIC_PROCESS	GO_FOLIC_ACID_METABOLIC_PROCESS		17	0.289585	0.742032	0.809689	1	1	512	tags=6%, list=2%, signal=6%
GO_FOLIC_ACID_CONTAINING_COMPOUND_METABOLIC_PROCESS	GO_FOLIC_ACID_CONTAINING_COMPOUND_METABOLIC_PROCESS		27	0.188086	0.553701	0.974403	1	1	512	tags=4%, list=2%, signal=4%
GO_COFACTOR_TRANSPORT	GO_COFACTOR_TRANSPORT		26	0.181748	0.529176	0.988673	1	1	512	tags=4%, list=2%, signal=4%
REACTOME_TRIF_MEDIATED_TLR3_SIGNALING	REACTOME_TRIF_MEDIATED_TLR3_SIGNALING		72	0.188612	0.671348	0.966521	1	1	528	tags=4%, list=2%, signal=4%
GO_NEGATIVE_REGULATION_OF_STRIATED_MUSCLE_CELL_APOPTOTIC_PROCESS	GO_NEGATIVE_REGULATION_OF_STRIATED_MUSCLE_CELL_APOPTOTIC_PROCESS		16	0.249899	0.647995	0.894017	1	1	586	tags=6%, list=2%, signal=6%
GO_REGULATION_OF_STRIATED_MUSCLE_CELL_APOPTOTIC_PROCESS	GO_REGULATION_OF_STRIATED_MUSCLE_CELL_APOPTOTIC_PROCESS		20	0.194205	0.5326	0.971429	1	1	586	tags=5%, list=2%, signal=5%
GO_POSITIVE_REGULATION_OF_TELOMERASE_ACTIVITY	GO_POSITIVE_REGULATION_OF_TELOMERASE_ACTIVITY		28	0.253426	0.754727	0.825083	1	1	685	tags=7%, list=2%, signal=7%
GO_REGULATION_OF_TELOMERASE_ACTIVITY	GO_REGULATION_OF_TELOMERASE_ACTIVITY		42	0.181557	0.584792	0.98265	1	1	685	tags=5%, list=2%, signal=5%
BIOCARTA_BIOPEPTIDES_PATHWAY	BIOCARTA_BIOPEPTIDES_PATHWAY		41	0.245668	0.777562	0.807754	1	1	695	tags=5%, list=2%, signal=5%
GO_MITOCHONDRIAL_MEMBRANE_ORGANIZATION	GO_MITOCHONDRIAL_MEMBRANE_ORGANIZATION		86	0.178988	0.655	0.976744	1	1	820	tags=2%, list=3%, signal=2%
GO_MITOCHONDRION_LOCALIZATION	GO_MITOCHONDRION_LOCALIZATION		33	0.201811	0.621426	0.959547	1	1	855	tags=6%, list=3%, signal=6%
GO_ACTIVATION_OF_INNATE_IMMUNE_RESPONSE	GO_ACTIVATION_OF_INNATE_IMMUNE_RESPONSE		196	0.153428	0.625242	1	1	1	909	tags=3%, list=3%, signal=3%
GO_MITOCHONDRIAL_ELECTRON_TRANSPORT_CYTOCHROME_C_TO_OXYGEN	GO_MITOCHONDRIAL_ELECTRON_TRANSPORT_CYTOCHROME_C_TO_OXYGEN		15	0.244617	0.632074	0.913851	1	1	973	tags=7%, list=3%, signal=7%
KEGG_SPHINGOLIPID_METABOLISM	KEGG_SPHINGOLIPID_METABOLISM		34	0.173971	0.541087	0.98505	1	1	1071	tags=6%, list=4%, signal=6%
REACTOME_FATTY_ACID_TRIACYLGLYCEROL_AND_KETONE_BODY_METABOLISM	REACTOME_FATTY_ACID_TRIACYLGLYCEROL_AND_KETONE_BODY_METABOLISM		160	0.161026	0.644595	0.996053	1	1	1106	tags=4%, list=4%, signal=4%
KEGG_GLYCOSPHINGOLIPID_BIOSYNTHESIS_LACTO_AND_NEOLACTO_SERIES	KEGG_GLYCOSPHINGOLIPID_BIOSYNTHESIS_LACTO_AND_NEOLACTO_SERIES		24	0.214058	0.609023	0.947195	1	1	1207	tags=8%, list=4%, signal=9%
GO_CHROMOSOME_LOCALIZATION	GO_CHROMOSOME_LOCALIZATION		56	0.157053	0.542863	0.989329	1	1	1214	tags=4%, list=4%, signal=4%
GO_GUANOSINE_CONTAINING_COMPOUND_METABOLIC_PROCESS	GO_GUANOSINE_CONTAINING_COMPOUND_METABOLIC_PROCESS		44	0.221552	0.707165	0.916535	1	1	1229	tags=7%, list=4%, signal=7%
REACTOME_IL_3_5_AND_GM_CSF_SIGNALING	REACTOME_IL_3_5_AND_GM_CSF_SIGNALING		39	0.231095	0.74044	0.8672	1	1	1273	tags=5%, list=4%, signal=5%
GO_TRANSITION_METAL_ION_HOMEOSTASIS	GO_TRANSITION_METAL_ION_HOMEOSTASIS		99	0.204019	0.758409	0.896011	1	1	1356	tags=6%, list=5%, signal=6%
GO_REGULATION_OF_ATPASE_ACTIVITY	GO_REGULATION_OF_ATPASE_ACTIVITY		61	0.192835	0.655965	0.962963	1	1	1380	tags=7%, list=5%, signal=7%
GO_POTASSIUM_ION_HOMEOSTASIS	GO_POTASSIUM_ION_HOMEOSTASIS		15	0.24283	0.616512	0.927586	1	1	1468	tags=13%, list=5%, signal=14%
GO_MICROTUBULE_POLYMERIZATION	GO_MICROTUBULE_POLYMERIZATION		27	0.223403	0.660883	0.92144	1	1	1632	tags=7%, list=6%, signal=8%
GO_ESTABLISHMENT_OF_PROTEIN_LOCALIZATION_TO_MEMBRANE	GO_ESTABLISHMENT_OF_PROTEIN_LOCALIZATION_TO_MEMBRANE		255	0.130445	0.550891	1	1	1	1636	tags=4%, list=6%, signal=4%
GO_HOMEOSTASIS_OF_NUMBER_OF_CELLS_WITHIN_A_TISSUE	GO_HOMEOSTASIS_OF_NUMBER_OF_CELLS_WITHIN_A_TISSUE		27	0.200767	0.583631	0.964052	1	1	1882	tags=7%, list=7%, signal=8%
GO_REGULATION_OF_PROTEIN_EXIT_FROM_ENDOPLASMIC_RETICULUM	GO_REGULATION_OF_PROTEIN_EXIT_FROM_ENDOPLASMIC_RETICULUM		18	0.292294	0.781389	0.747088	1	1	2036	tags=11%, list=7%, signal=12%
GO_RRNA_TRANSCRIPTION	GO_RRNA_TRANSCRIPTION		17	0.237961	0.637845	0.903678	1	1	2123	tags=12%, list=7%, signal=13%
REACTOME_GLYCOSPHINGOLIPID_METABOLISM	REACTOME_GLYCOSPHINGOLIPID_METABOLISM		32	0.216533	0.665625	0.932602	1	1	2147	tags=9%, list=8%, signal=10%
REACTOME_METABOLISM_OF_PROTEINS	REACTOME_METABOLISM_OF_PROTEINS		422	0.114064	0.501042	1	1	1	2153	tags=4%, list=8%, signal=5%
BIOCARTA_KERATINOCYTE_PATHWAY	BIOCARTA_KERATINOCYTE_PATHWAY		45	0.237712	0.770736	0.822706	1	1	2171	tags=9%, list=8%, signal=10%
BIOCARTA_EGF_PATHWAY	BIOCARTA_EGF_PATHWAY		31	0.251188	0.766529	0.792453	1	1	2171	tags=10%, list=8%, signal=10%
GO_NEGATIVE_REGULATION_OF_VIRAL_TRANSCRIPTION	GO_NEGATIVE_REGULATION_OF_VIRAL_TRANSCRIPTION		24	0.228257	0.653482	0.921141	1	1	2171	tags=8%, list=8%, signal=9%
GO_CELLULAR_RESPONSE_TO_REACTIVE_OXYGEN_SPECIES	GO_CELLULAR_RESPONSE_TO_REACTIVE_OXYGEN_SPECIES		97	0.168838	0.627514	0.991735	1	1	2180	tags=6%, list=8%, signal=7%
GO_CHOLESTEROL_EFFLUX	GO_CHOLESTEROL_EFFLUX		19	0.207066	0.557161	0.970383	1	1	2185	tags=11%, list=8%, signal=11%
BIOCARTA_41BB_PATHWAY	BIOCARTA_41BB_PATHWAY		15	0.274044	0.714157	0.861818	1	1	2201	tags=13%, list=8%, signal=14%
GO_LIPID_OXIDATION	GO_LIPID_OXIDATION		70	0.20935	0.751563	0.888889	1	1	2328	tags=7%, list=8%, signal=8%
GO_LYSOSOMAL_TRANSPORT	GO_LYSOSOMAL_TRANSPORT		67	0.18441	0.651712	0.969118	1	1	2337	tags=4%, list=8%, signal=5%
KEGG_PHOSPHATIDYLINOSITOL_SIGNALING_SYSTEM	KEGG_PHOSPHATIDYLINOSITOL_SIGNALING_SYSTEM		69	0.195551	0.681404	0.964778	1	1	2420	tags=7%, list=9%, signal=8%
GO_VACUOLE_ORGANIZATION	GO_VACUOLE_ORGANIZATION		160	0.15293	0.61829	1	1	1	2530	tags=6%, list=9%, signal=6%
GO_PEPTIDE_CATABOLIC_PROCESS	GO_PEPTIDE_CATABOLIC_PROCESS		21	0.398409	1.10691	0.309565	0.541151	1	2723	tags=19%, list=10%, signal=21%
GO_ICOSANOID_BIOSYNTHETIC_PROCESS	GO_ICOSANOID_BIOSYNTHETIC_PROCESS		37	0.501054	1.56906	0.0279605	0.0985158	1	2725	tags=27%, list=10%, signal=30%
GO_FATTY_ACID_DERIVATIVE_BIOSYNTHETIC_PROCESS	GO_FATTY_ACID_DERIVATIVE_BIOSYNTHETIC_PROCESS		37	0.501054	1.55926	0.0315457	0.102734	1	2725	tags=27%, list=10%, signal=30%
GO_REGULATION_OF_FATTY_ACID_BIOSYNTHETIC_PROCESS	GO_REGULATION_OF_FATTY_ACID_BIOSYNTHETIC_PROCESS		30	0.480408	1.4341	0.044586	0.177802	1	2725	tags=23%, list=10%, signal=26%
GO_SMALL_MOLECULE_BIOSYNTHETIC_PROCESS	GO_SMALL_MOLECULE_BIOSYNTHETIC_PROCESS		399	0.272168	1.19687	0.0757396	0.411635	1	2725	tags=13%, list=10%, signal=14%
KEGG_GLYCEROPHOSPHOLIPID_METABOLISM	KEGG_GLYCEROPHOSPHOLIPID_METABOLISM		72	0.285663	0.99969	0.451289	0.703511	1	2725	tags=13%, list=10%, signal=14%
GO_PHOSPHOLIPID_BIOSYNTHETIC_PROCESS	GO_PHOSPHOLIPID_BIOSYNTHETIC_PROCESS		217	0.217145	0.902686	0.689032	0.845895	1	2725	tags=9%, list=10%, signal=10%
BIOCARTA_SPPA_PATHWAY	BIOCARTA_SPPA_PATHWAY		22	0.232251	0.650853	0.912458	1	1	2725	tags=9%, list=10%, signal=10%
REACTOME_GLUTATHIONE_CONJUGATION	REACTOME_GLUTATHIONE_CONJUGATION		21	0.534877	1.45961	0.0523649	0.162366	1	2741	tags=29%, list=10%, signal=32%
GO_FAT_SOLUBLE_VITAMIN_METABOLIC_PROCESS	GO_FAT_SOLUBLE_VITAMIN_METABOLIC_PROCESS		26	0.597501	1.75116	0.00172712	0.0359447	1	2765	tags=38%, list=10%, signal=43%
GO_POSITIVE_REGULATION_OF_AUTOPHAGY	GO_POSITIVE_REGULATION_OF_AUTOPHAGY		75	0.174669	0.621854	0.989751	1	1	2766	tags=8%, list=10%, signal=9%
GO_MATURATION_OF_SSU_RRNA_FROM_TRICISTRONIC_RRNA_TRANSCRIPT_SSU_RRNA_5_8S_RRNA_LSU_RRNA_	GO_MATURATION_OF_SSU_RRNA_FROM_TRICISTRONIC_RRNA_TRANSCRIPT_SSU_RRNA_5_8S_RRNA_LSU_RRNA_		33	0.11343	0.345932	1	1	1	2772	tags=6%, list=10%, signal=7%
REACTOME_ACTIVATED_NOTCH1_TRANSMITS_SIGNAL_TO_THE_NUCLEUS	REACTOME_ACTIVATED_NOTCH1_TRANSMITS_SIGNAL_TO_THE_NUCLEUS		25	0.283327	0.821284	0.72	0.958667	1	2773	tags=16%, list=10%, signal=18%
GO_REGULATION_OF_UBIQUITIN_PROTEIN_LIGASE_ACTIVITY	GO_REGULATION_OF_UBIQUITIN_PROTEIN_LIGASE_ACTIVITY		17	0.287319	0.773983	0.764103	1	1	2797	tags=12%, list=10%, signal=13%
GO_EXTRACELLULAR_MATRIX_DISASSEMBLY	GO_EXTRACELLULAR_MATRIX_DISASSEMBLY		68	0.516496	1.7944	0	0.0287332	0.996	2801	tags=24%, list=10%, signal=26%
GO_NEGATIVE_REGULATION_OF_INTERLEUKIN_10_PRODUCTION	GO_NEGATIVE_REGULATION_OF_INTERLEUKIN_10_PRODUCTION		15	0.565406	1.44684	0.083779	0.169502	1	2808	tags=33%, list=10%, signal=37%
GO_REGULATION_OF_INFLAMMATORY_RESPONSE_TO_ANTIGENIC_STIMULUS	GO_REGULATION_OF_INFLAMMATORY_RESPONSE_TO_ANTIGENIC_STIMULUS		16	0.418246	1.10013	0.353448	0.551625	1	2808	tags=31%, list=10%, signal=35%
GO_PROTEIN_LIPID_COMPLEX_REMODELING	GO_PROTEIN_LIPID_COMPLEX_REMODELING		19	0.315845	0.865394	0.642612	0.90257	1	2817	tags=21%, list=10%, signal=23%
GO_PLASMA_LIPOPROTEIN_PARTICLE_REMODELING	GO_PLASMA_LIPOPROTEIN_PARTICLE_REMODELING		19	0.315845	0.858848	0.654045	0.913138	1	2817	tags=21%, list=10%, signal=23%
GO_MACROMOLECULAR_COMPLEX_REMODELING	GO_MACROMOLECULAR_COMPLEX_REMODELING		19	0.315845	0.857695	0.659459	0.915325	1	2817	tags=21%, list=10%, signal=23%
GO_PROTEIN_MATURATION	GO_PROTEIN_MATURATION		246	0.305385	1.27781	0.0419236	0.312314	1	2834	tags=12%, list=10%, signal=13%
GO_REGULATION_OF_STEM_CELL_POPULATION_MAINTENANCE	GO_REGULATION_OF_STEM_CELL_POPULATION_MAINTENANCE		17	0.438577	1.17585	0.24774	0.440192	1	2838	tags=12%, list=10%, signal=13%
GO_EMBRYONIC_HEMOPOIESIS	GO_EMBRYONIC_HEMOPOIESIS		17	0.398206	1.04654	0.388385	0.632189	1	2838	tags=18%, list=10%, signal=20%
GO_PLATELET_MORPHOGENESIS	GO_PLATELET_MORPHOGENESIS		17	0.198144	0.533053	0.975045	1	1	2838	tags=12%, list=10%, signal=13%
GO_OVULATION_CYCLE	GO_OVULATION_CYCLE		96	0.403068	1.49284	0.0124827	0.137771	1	2845	tags=17%, list=10%, signal=18%
GO_REGULATION_OF_GLUCOSE_IMPORT_IN_RESPONSE_TO_INSULIN_STIMULUS	GO_REGULATION_OF_GLUCOSE_IMPORT_IN_RESPONSE_TO_INSULIN_STIMULUS		15	0.327695	0.835539	0.682456	0.940531	1	2864	tags=13%, list=10%, signal=15%
BIOCARTA_AMI_PATHWAY	BIOCARTA_AMI_PATHWAY		18	0.731128	1.97165	0	0.00651176	0.335	2871	tags=44%, list=10%, signal=49%
REACTOME_NCAM1_INTERACTIONS	REACTOME_NCAM1_INTERACTIONS		35	0.455643	1.41421	0.073955	0.193866	1	2871	tags=26%, list=10%, signal=29%
GO_NEURONAL_ACTION_POTENTIAL	GO_NEURONAL_ACTION_POTENTIAL		23	0.419555	1.19867	0.217742	0.408716	1	2882	tags=26%, list=10%, signal=29%
GO_MESODERMAL_CELL_DIFFERENTIATION	GO_MESODERMAL_CELL_DIFFERENTIATION		24	0.608723	1.73315	0.00676819	0.0408833	1	2884	tags=33%, list=10%, signal=37%
GO_EPIDERMIS_MORPHOGENESIS	GO_EPIDERMIS_MORPHOGENESIS		24	0.594437	1.72728	0.00673401	0.0422974	1	2884	tags=25%, list=10%, signal=28%
GO_REGULATION_OF_CELL_MIGRATION_INVOLVED_IN_SPROUTING_ANGIOGENESIS	GO_REGULATION_OF_CELL_MIGRATION_INVOLVED_IN_SPROUTING_ANGIOGENESIS		19	0.501827	1.36499	0.103215	0.23101	1	2884	tags=26%, list=10%, signal=29%
GO_NEGATIVE_REGULATION_OF_RESPONSE_TO_WOUNDING	GO_NEGATIVE_REGULATION_OF_RESPONSE_TO_WOUNDING		132	0.32225	1.24823	0.100135	0.343518	1	2884	tags=19%, list=10%, signal=21%
GO_NEGATIVE_REGULATION_OF_INFLAMMATORY_RESPONSE	GO_NEGATIVE_REGULATION_OF_INFLAMMATORY_RESPONSE		81	0.27251	0.982411	0.477941	0.732327	1	2884	tags=17%, list=10%, signal=19%
GO_REGULATION_OF_THYMOCYTE_AGGREGATION	GO_REGULATION_OF_THYMOCYTE_AGGREGATION		23	0.676646	1.91279	0	0.0119827	0.626	2894	tags=35%, list=10%, signal=39%
GO_REGULATION_OF_T_CELL_DIFFERENTIATION_IN_THYMUS	GO_REGULATION_OF_T_CELL_DIFFERENTIATION_IN_THYMUS		23	0.676646	1.90094	0.00181159	0.0124835	0.691	2894	tags=35%, list=10%, signal=39%
GO_REGULATION_OF_HETEROTYPIC_CELL_CELL_ADHESION	GO_REGULATION_OF_HETEROTYPIC_CELL_CELL_ADHESION		17	0.640556	1.69483	0.0053286	0.0520747	1	2894	tags=29%, list=10%, signal=33%
GO_INFLAMMATORY_RESPONSE_TO_ANTIGENIC_STIMULUS	GO_INFLAMMATORY_RESPONSE_TO_ANTIGENIC_STIMULUS		22	0.560883	1.56722	0.0412541	0.0991327	1	2894	tags=27%, list=10%, signal=30%
GO_POSITIVE_REGULATION_OF_PROTEIN_EXPORT_FROM_NUCLEUS	GO_POSITIVE_REGULATION_OF_PROTEIN_EXPORT_FROM_NUCLEUS		19	0.537454	1.4698	0.0589286	0.155391	1	2894	tags=16%, list=10%, signal=18%
GO_REGULATION_OF_INFLAMMATORY_RESPONSE	GO_REGULATION_OF_INFLAMMATORY_RESPONSE		260	0.318475	1.34224	0.0247525	0.250039	1	2894	tags=16%, list=10%, signal=18%
GO_SECONDARY_METABOLIC_PROCESS	GO_SECONDARY_METABOLIC_PROCESS		37	0.390665	1.22379	0.211129	0.375426	1	2894	tags=22%, list=10%, signal=24%
GO_REGULATION_OF_PROTEIN_EXPORT_FROM_NUCLEUS	GO_REGULATION_OF_PROTEIN_EXPORT_FROM_NUCLEUS		33	0.377746	1.15323	0.261513	0.470422	1	2894	tags=12%, list=10%, signal=13%
GO_REGULATION_OF_T_CELL_MEDIATED_IMMUNITY	GO_REGULATION_OF_T_CELL_MEDIATED_IMMUNITY		47	0.33975	1.10853	0.308892	0.540023	1	2894	tags=17%, list=10%, signal=19%
KEGG_LEISHMANIA_INFECTION	KEGG_LEISHMANIA_INFECTION		69	0.303923	1.08108	0.323308	0.57799	1	2894	tags=13%, list=10%, signal=14%
GO_ACUTE_PHASE_RESPONSE	GO_ACUTE_PHASE_RESPONSE		33	0.326121	1.00704	0.438625	0.694012	1	2894	tags=18%, list=10%, signal=20%
GO_REGULATION_OF_AMINO_ACID_TRANSPORT	GO_REGULATION_OF_AMINO_ACID_TRANSPORT		23	0.265265	0.751411	0.799337	1	1	2894	tags=17%, list=10%, signal=19%
GO_POSITIVE_REGULATION_OF_T_CELL_MEDIATED_IMMUNITY	GO_POSITIVE_REGULATION_OF_T_CELL_MEDIATED_IMMUNITY		31	0.208535	0.633763	0.945545	1	1	2894	tags=13%, list=10%, signal=14%
BIOCARTA_NTHI_PATHWAY	BIOCARTA_NTHI_PATHWAY		24	0.131736	0.371329	0.998361	1	1	2894	tags=8%, list=10%, signal=9%
GO_POSITIVE_REGULATION_OF_TRIGLYCERIDE_METABOLIC_PROCESS	GO_POSITIVE_REGULATION_OF_TRIGLYCERIDE_METABOLIC_PROCESS		15	0.664344	1.71234	0.00688468	0.0465932	1	2907	tags=33%, list=10%, signal=37%
GO_STEROL_TRANSPORT	GO_STEROL_TRANSPORT		39	0.442702	1.39889	0.0506135	0.203359	1	2907	tags=18%, list=10%, signal=20%
GO_GLOMERULAR_EPITHELIUM_DEVELOPMENT	GO_GLOMERULAR_EPITHELIUM_DEVELOPMENT		15	0.619653	1.58182	0.0410256	0.0937617	1	2919	tags=27%, list=10%, signal=30%
GO_CELL_CELL_ADHESION_VIA_PLASMA_MEMBRANE_ADHESION_MOLECULES	GO_CELL_CELL_ADHESION_VIA_PLASMA_MEMBRANE_ADHESION_MOLECULES		185	0.484778	1.97237	0	0.00661601	0.33	2922	tags=28%, list=10%, signal=31%
GO_NEGATIVE_REGULATION_OF_CELL_CELL_ADHESION	GO_NEGATIVE_REGULATION_OF_CELL_CELL_ADHESION		122	0.455306	1.75229	0	0.0356611	1	2922	tags=18%, list=10%, signal=20%
GO_NEGATIVE_REGULATION_OF_CELL_ADHESION	GO_NEGATIVE_REGULATION_OF_CELL_ADHESION		201	0.424473	1.74761	0	0.036865	1	2922	tags=16%, list=10%, signal=18%
GO_NEGATIVE_REGULATION_OF_HOMOTYPIC_CELL_CELL_ADHESION	GO_NEGATIVE_REGULATION_OF_HOMOTYPIC_CELL_CELL_ADHESION		92	0.363383	1.35596	0.0552408	0.237579	1	2922	tags=14%, list=10%, signal=16%
GO_LIVER_REGENERATION	GO_LIVER_REGENERATION		19	0.494139	1.30653	0.155372	0.284173	1	2925	tags=26%, list=10%, signal=29%
GO_REGULATION_OF_MITOCHONDRIAL_MEMBRANE_POTENTIAL	GO_REGULATION_OF_MITOCHONDRIAL_MEMBRANE_POTENTIAL		52	0.19819	0.665571	0.947853	1	1	2925	tags=10%, list=10%, signal=11%
GO_RESPONSE_TO_TRANSITION_METAL_NANOPARTICLE	GO_RESPONSE_TO_TRANSITION_METAL_NANOPARTICLE		134	0.379582	1.47526	0.0123288	0.150785	1	2955	tags=18%, list=10%, signal=20%
GO_REGULATION_OF_CATECHOLAMINE_SECRETION	GO_REGULATION_OF_CATECHOLAMINE_SECRETION		31	0.484025	1.46529	0.0539216	0.158175	1	2955	tags=26%, list=10%, signal=29%
GO_POSITIVE_REGULATION_OF_AMINE_TRANSPORT	GO_POSITIVE_REGULATION_OF_AMINE_TRANSPORT		27	0.49396	1.45	0.0559322	0.168334	1	2955	tags=30%, list=10%, signal=33%
GO_REGULATION_OF_DOPAMINE_SECRETION	GO_REGULATION_OF_DOPAMINE_SECRETION		19	0.518034	1.43648	0.0694915	0.176235	1	2955	tags=32%, list=10%, signal=35%
GO_LONG_CHAIN_FATTY_ACID_TRANSPORT	GO_LONG_CHAIN_FATTY_ACID_TRANSPORT		35	0.459562	1.43376	0.0652921	0.178005	1	2955	tags=26%, list=10%, signal=29%
GO_FATTY_ACID_TRANSPORT	GO_FATTY_ACID_TRANSPORT		48	0.430816	1.43063	0.0455235	0.180061	1	2955	tags=23%, list=10%, signal=26%
GO_REGULATION_OF_RENAL_SODIUM_EXCRETION	GO_REGULATION_OF_RENAL_SODIUM_EXCRETION		16	0.541835	1.39581	0.0890052	0.205993	1	2955	tags=31%, list=10%, signal=35%
GO_REGULATION_OF_CIRCADIAN_SLEEP_WAKE_CYCLE	GO_REGULATION_OF_CIRCADIAN_SLEEP_WAKE_CYCLE		18	0.507142	1.37405	0.106529	0.224982	1	2955	tags=39%, list=10%, signal=43%
GO_RHYTHMIC_PROCESS	GO_RHYTHMIC_PROCESS		259	0.322878	1.35782	0.0194411	0.236257	1	2955	tags=14%, list=10%, signal=15%
GO_CEREBRAL_CORTEX_NEURON_DIFFERENTIATION	GO_CEREBRAL_CORTEX_NEURON_DIFFERENTIATION		21	0.487317	1.3405	0.103565	0.251851	1	2955	tags=19%, list=10%, signal=21%
GO_REGULATION_OF_EXCRETION	GO_REGULATION_OF_EXCRETION		20	0.48722	1.34032	0.123457	0.25165	1	2955	tags=25%, list=10%, signal=28%
GO_REGULATION_OF_AMINE_TRANSPORT	GO_REGULATION_OF_AMINE_TRANSPORT		57	0.372634	1.26135	0.141337	0.330957	1	2955	tags=21%, list=10%, signal=23%
GO_NEGATIVE_REGULATION_OF_AMINE_TRANSPORT	GO_NEGATIVE_REGULATION_OF_AMINE_TRANSPORT		18	0.43864	1.18131	0.259804	0.432207	1	2955	tags=22%, list=10%, signal=25%
GO_STARTLE_RESPONSE	GO_STARTLE_RESPONSE		20	0.431862	1.17049	0.270224	0.444676	1	2955	tags=25%, list=10%, signal=28%
BIOCARTA_CK1_PATHWAY	BIOCARTA_CK1_PATHWAY		16	0.408855	1.07006	0.375	0.595454	1	2955	tags=19%, list=10%, signal=21%
GO_REGULATION_OF_RECEPTOR_INTERNALIZATION	GO_REGULATION_OF_RECEPTOR_INTERNALIZATION		35	0.320222	1.0105	0.435	0.689418	1	2955	tags=17%, list=10%, signal=19%
GO_NEGATIVE_REGULATION_OF_CYCLIC_NUCLEOTIDE_METABOLIC_PROCESS	GO_NEGATIVE_REGULATION_OF_CYCLIC_NUCLEOTIDE_METABOLIC_PROCESS		30	0.304449	0.915139	0.570952	0.82982	1	2955	tags=20%, list=10%, signal=22%
GO_CIRCADIAN_REGULATION_OF_GENE_EXPRESSION	GO_CIRCADIAN_REGULATION_OF_GENE_EXPRESSION		52	0.180852	0.599623	0.980061	1	1	2955	tags=8%, list=10%, signal=9%
GO_REGULATION_OF_MEMBRANE_DEPOLARIZATION	GO_REGULATION_OF_MEMBRANE_DEPOLARIZATION		40	0.300064	0.972861	0.474732	0.747506	1	2967	tags=15%, list=10%, signal=17%
GO_NEUTROPHIL_MEDIATED_IMMUNITY	GO_NEUTROPHIL_MEDIATED_IMMUNITY		20	0.527375	1.44635	0.0682226	0.169615	1	2974	tags=30%, list=10%, signal=33%
GO_ORGANIC_HYDROXY_COMPOUND_CATABOLIC_PROCESS	GO_ORGANIC_HYDROXY_COMPOUND_CATABOLIC_PROCESS		65	0.491031	1.75501	0.00298063	0.0355943	1	2978	tags=25%, list=10%, signal=27%
KEGG_FATTY_ACID_METABOLISM	KEGG_FATTY_ACID_METABOLISM		42	0.426983	1.38085	0.0616333	0.217096	1	2978	tags=14%, list=10%, signal=16%
KEGG_GLYCEROLIPID_METABOLISM	KEGG_GLYCEROLIPID_METABOLISM		43	0.228836	0.737162	0.851794	1	1	2978	tags=12%, list=10%, signal=13%
KEGG_HISTIDINE_METABOLISM	KEGG_HISTIDINE_METABOLISM		24	0.241969	0.696832	0.879102	1	1	2978	tags=13%, list=10%, signal=14%
GO_INTERMEDIATE_FILAMENT_BASED_PROCESS	GO_INTERMEDIATE_FILAMENT_BASED_PROCESS		35	0.511998	1.59599	0.00827815	0.087763	1	2981	tags=26%, list=11%, signal=29%
GO_REGULATION_OF_MULTICELLULAR_ORGANISM_GROWTH	GO_REGULATION_OF_MULTICELLULAR_ORGANISM_GROWTH		58	0.377468	1.27867	0.117293	0.311825	1	2981	tags=19%, list=11%, signal=21%
GO_RESPONSE_TO_AUDITORY_STIMULUS	GO_RESPONSE_TO_AUDITORY_STIMULUS		21	0.33281	0.917338	0.540404	0.82691	1	2981	tags=24%, list=11%, signal=27%
BIOCARTA_STATHMIN_PATHWAY	BIOCARTA_STATHMIN_PATHWAY		18	0.423371	1.11503	0.317604	0.529186	1	2983	tags=28%, list=11%, signal=31%
BIOCARTA_TOB1_PATHWAY	BIOCARTA_TOB1_PATHWAY		17	0.26255	0.688628	0.878683	1	1	2983	tags=18%, list=11%, signal=20%
GO_AGING	GO_AGING		241	0.274338	1.14478	0.178527	0.482715	1	2986	tags=15%, list=11%, signal=17%
GO_MULTI_MULTICELLULAR_ORGANISM_PROCESS	GO_MULTI_MULTICELLULAR_ORGANISM_PROCESS		187	0.361555	1.47061	0.00513479	0.155095	1	2993	tags=18%, list=11%, signal=20%
GO_CELL_DIFFERENTIATION_INVOLVED_IN_EMBRYONIC_PLACENTA_DEVELOPMENT	GO_CELL_DIFFERENTIATION_INVOLVED_IN_EMBRYONIC_PLACENTA_DEVELOPMENT		24	0.604446	1.72187	0.0088968	0.0435457	1	2998	tags=29%, list=11%, signal=33%
GO_CELL_MATRIX_ADHESION	GO_CELL_MATRIX_ADHESION		113	0.369621	1.41379	0.0165289	0.193729	1	3000	tags=13%, list=11%, signal=15%
GO_POSITIVE_REGULATION_OF_FATTY_ACID_METABOLIC_PROCESS	GO_POSITIVE_REGULATION_OF_FATTY_ACID_METABOLIC_PROCESS		27	0.556845	1.65814	0.0100503	0.0641124	1	3004	tags=30%, list=11%, signal=33%
GO_NEGATIVE_REGULATION_OF_RESPONSE_TO_REACTIVE_OXYGEN_SPECIES	GO_NEGATIVE_REGULATION_OF_RESPONSE_TO_REACTIVE_OXYGEN_SPECIES		17	0.477779	1.27376	0.18851	0.316477	1	3004	tags=24%, list=11%, signal=26%
GO_NEGATIVE_REGULATION_OF_CELLULAR_RESPONSE_TO_OXIDATIVE_STRESS	GO_NEGATIVE_REGULATION_OF_CELLULAR_RESPONSE_TO_OXIDATIVE_STRESS		32	0.314	0.965773	0.464169	0.755904	1	3004	tags=13%, list=11%, signal=14%
GO_NEGATIVE_REGULATION_OF_RESPONSE_TO_OXIDATIVE_STRESS	GO_NEGATIVE_REGULATION_OF_RESPONSE_TO_OXIDATIVE_STRESS		32	0.314	0.947786	0.511667	0.78304	1	3004	tags=13%, list=11%, signal=14%
GO_APOPTOTIC_CELL_CLEARANCE	GO_APOPTOTIC_CELL_CLEARANCE		26	0.410654	1.19168	0.223473	0.418048	1	3008	tags=19%, list=11%, signal=21%
GO_NEGATIVE_REGULATION_OF_LEUKOCYTE_PROLIFERATION	GO_NEGATIVE_REGULATION_OF_LEUKOCYTE_PROLIFERATION		63	0.438814	1.51251	0.018018	0.127359	1	3031	tags=17%, list=11%, signal=20%
KEGG_TYROSINE_METABOLISM	KEGG_TYROSINE_METABOLISM		35	0.496574	1.58067	0.0227642	0.0942852	1	3032	tags=26%, list=11%, signal=29%
KEGG_PHENYLALANINE_METABOLISM	KEGG_PHENYLALANINE_METABOLISM		15	0.589383	1.52383	0.0392491	0.122635	1	3032	tags=33%, list=11%, signal=37%
GO_TEMPERATURE_HOMEOSTASIS	GO_TEMPERATURE_HOMEOSTASIS		21	0.578822	1.60926	0.0226481	0.0814252	1	3085	tags=29%, list=11%, signal=32%
GO_RESPONSE_TO_DIETARY_EXCESS	GO_RESPONSE_TO_DIETARY_EXCESS		16	0.617	1.60448	0.0280066	0.0837582	1	3085	tags=38%, list=11%, signal=42%
GO_GLUCOSAMINE_CONTAINING_COMPOUND_METABOLIC_PROCESS	GO_GLUCOSAMINE_CONTAINING_COMPOUND_METABOLIC_PROCESS		25	0.360698	1.0254	0.41286	0.666277	1	3105	tags=16%, list=11%, signal=18%
GO_POLYSACCHARIDE_CATABOLIC_PROCESS	GO_POLYSACCHARIDE_CATABOLIC_PROCESS		23	0.235131	0.671263	0.897133	1	1	3105	tags=13%, list=11%, signal=15%
GO_RESPONSE_TO_MECHANICAL_STIMULUS	GO_RESPONSE_TO_MECHANICAL_STIMULUS		200	0.202534	0.834085	0.849935	0.942445	1	3113	tags=12%, list=11%, signal=13%
BIOCARTA_CDMAC_PATHWAY	BIOCARTA_CDMAC_PATHWAY		16	0.555808	1.46086	0.0704467	0.161558	1	3164	tags=25%, list=11%, signal=28%
GO_NEGATIVE_REGULATION_OF_FIBROBLAST_PROLIFERATION	GO_NEGATIVE_REGULATION_OF_FIBROBLAST_PROLIFERATION		27	0.381099	1.12822	0.286441	0.509756	1	3164	tags=22%, list=11%, signal=25%
BIOCARTA_GLEEVEC_PATHWAY	BIOCARTA_GLEEVEC_PATHWAY		23	0.38594	1.09073	0.344316	0.563526	1	3164	tags=17%, list=11%, signal=20%
BIOCARTA_PPARA_PATHWAY	BIOCARTA_PPARA_PATHWAY		51	0.316202	1.05552	0.370892	0.61843	1	3164	tags=12%, list=11%, signal=13%
KEGG_BUTANOATE_METABOLISM	KEGG_BUTANOATE_METABOLISM		33	0.392863	1.23949	0.191248	0.355739	1	3171	tags=18%, list=11%, signal=20%
GO_STEROL_BIOSYNTHETIC_PROCESS	GO_STEROL_BIOSYNTHETIC_PROCESS		36	0.376553	1.19509	0.218274	0.414002	1	3171	tags=17%, list=11%, signal=19%
GO_STEROL_METABOLIC_PROCESS	GO_STEROL_METABOLIC_PROCESS		105	0.283992	1.06753	0.342216	0.599297	1	3171	tags=13%, list=11%, signal=15%
KEGG_VALINE_LEUCINE_AND_ISOLEUCINE_DEGRADATION	KEGG_VALINE_LEUCINE_AND_ISOLEUCINE_DEGRADATION		44	0.171875	0.551766	0.993569	1	1	3171	tags=9%, list=11%, signal=10%
GO_NEGATIVE_REGULATION_OF_CARTILAGE_DEVELOPMENT	GO_NEGATIVE_REGULATION_OF_CARTILAGE_DEVELOPMENT		25	0.353075	1.02098	0.414309	0.674713	1	3176	tags=24%, list=11%, signal=27%
GO_REGULATION_OF_TRIGLYCERIDE_METABOLIC_PROCESS	GO_REGULATION_OF_TRIGLYCERIDE_METABOLIC_PROCESS		28	0.57026	1.69516	0.00811688	0.0520626	1	3188	tags=29%, list=11%, signal=32%
GO_REGULATION_OF_TRIGLYCERIDE_BIOSYNTHETIC_PROCESS	GO_REGULATION_OF_TRIGLYCERIDE_BIOSYNTHETIC_PROCESS		16	0.658289	1.68635	0.0125224	0.0545106	1	3188	tags=38%, list=11%, signal=42%
GO_REGULATION_OF_SODIUM_ION_TRANSPORT	GO_REGULATION_OF_SODIUM_ION_TRANSPORT		70	0.382838	1.36106	0.0552239	0.233555	1	3188	tags=20%, list=11%, signal=22%
GO_REGULATION_OF_GLUCONEOGENESIS	GO_REGULATION_OF_GLUCONEOGENESIS		30	0.306737	0.924315	0.567742	0.816105	1	3188	tags=13%, list=11%, signal=15%
KEGG_ASCORBATE_AND_ALDARATE_METABOLISM	KEGG_ASCORBATE_AND_ALDARATE_METABOLISM		17	0.325417	0.853801	0.634146	0.920976	1	3202	tags=24%, list=11%, signal=27%
GO_INSULIN_SECRETION	GO_INSULIN_SECRETION		32	0.551098	1.69742	0.00981997	0.0511494	1	3203	tags=25%, list=11%, signal=28%
GO_REGULATION_OF_INSULIN_SECRETION_INVOLVED_IN_CELLULAR_RESPONSE_TO_GLUCOSE_STIMULUS	GO_REGULATION_OF_INSULIN_SECRETION_INVOLVED_IN_CELLULAR_RESPONSE_TO_GLUCOSE_STIMULUS		45	0.44096	1.45103	0.037037	0.167524	1	3203	tags=22%, list=11%, signal=25%
GO_NEGATIVE_REGULATION_OF_HEART_CONTRACTION	GO_NEGATIVE_REGULATION_OF_HEART_CONTRACTION		20	0.49419	1.32677	0.130742	0.263873	1	3203	tags=30%, list=11%, signal=34%
GO_NEGATIVE_REGULATION_OF_PHOSPHOPROTEIN_PHOSPHATASE_ACTIVITY	GO_NEGATIVE_REGULATION_OF_PHOSPHOPROTEIN_PHOSPHATASE_ACTIVITY		15	0.43183	1.09024	0.369676	0.563492	1	3203	tags=20%, list=11%, signal=23%
GO_REGULATION_OF_PHOSPHOPROTEIN_PHOSPHATASE_ACTIVITY	GO_REGULATION_OF_PHOSPHOPROTEIN_PHOSPHATASE_ACTIVITY		58	0.282141	0.95924	0.52381	0.767262	1	3203	tags=10%, list=11%, signal=12%
GO_INNER_EAR_RECEPTOR_STEREOCILIUM_ORGANIZATION	GO_INNER_EAR_RECEPTOR_STEREOCILIUM_ORGANIZATION		18	0.50226	1.36791	0.112875	0.229457	1	3206	tags=33%, list=11%, signal=38%
GO_ADRENERGIC_RECEPTOR_SIGNALING_PATHWAY	GO_ADRENERGIC_RECEPTOR_SIGNALING_PATHWAY		16	0.471107	1.20938	0.212654	0.392674	1	3210	tags=31%, list=11%, signal=35%
REACTOME_PLC_BETA_MEDIATED_EVENTS	REACTOME_PLC_BETA_MEDIATED_EVENTS		39	0.374026	1.19174	0.227419	0.418461	1	3210	tags=21%, list=11%, signal=23%
REACTOME_OPIOID_SIGNALLING	REACTOME_OPIOID_SIGNALLING		70	0.333398	1.1801	0.205015	0.433207	1	3210	tags=17%, list=11%, signal=19%
GO_RESPONSE_TO_BACTERIUM	GO_RESPONSE_TO_BACTERIUM		431	0.433065	1.89283	0	0.0129028	0.73	3212	tags=21%, list=11%, signal=23%
GO_NEUROPEPTIDE_SIGNALING_PATHWAY	GO_NEUROPEPTIDE_SIGNALING_PATHWAY		58	0.482052	1.64541	0.00934579	0.0694992	1	3212	tags=34%, list=11%, signal=39%
GO_REGULATION_OF_VASODILATION	GO_REGULATION_OF_VASODILATION		40	0.49682	1.59318	0.0242326	0.0887121	1	3212	tags=25%, list=11%, signal=28%
GO_NEGATIVE_REGULATION_OF_BLOOD_PRESSURE	GO_NEGATIVE_REGULATION_OF_BLOOD_PRESSURE		34	0.506205	1.57696	0.0226537	0.0960193	1	3212	tags=26%, list=11%, signal=30%
GO_POSITIVE_REGULATION_OF_VASODILATION	GO_POSITIVE_REGULATION_OF_VASODILATION		29	0.424139	1.26982	0.187086	0.320441	1	3212	tags=21%, list=11%, signal=23%
GO_REGULATION_OF_HEART_CONTRACTION	GO_REGULATION_OF_HEART_CONTRACTION		198	0.278326	1.13703	0.202788	0.495602	1	3212	tags=18%, list=11%, signal=20%
GO_NEGATIVE_REGULATION_OF_CYTOPLASMIC_TRANSPORT	GO_NEGATIVE_REGULATION_OF_CYTOPLASMIC_TRANSPORT		111	0.258745	0.97489	0.497965	0.744953	1	3212	tags=15%, list=11%, signal=17%
GO_NEGATIVE_REGULATION_OF_INTRACELLULAR_TRANSPORT	GO_NEGATIVE_REGULATION_OF_INTRACELLULAR_TRANSPORT		133	0.243155	0.953626	0.540027	0.77357	1	3212	tags=14%, list=11%, signal=16%
GO_DETECTION_OF_TEMPERATURE_STIMULUS	GO_DETECTION_OF_TEMPERATURE_STIMULUS		16	0.364006	0.937174	0.537786	0.796002	1	3212	tags=25%, list=11%, signal=28%
GO_PHOSPHATIDYLCHOLINE_BIOSYNTHETIC_PROCESS	GO_PHOSPHATIDYLCHOLINE_BIOSYNTHETIC_PROCESS		24	0.618156	1.76483	0.00479233	0.0333133	1	3222	tags=33%, list=11%, signal=38%
REACTOME_SYNTHESIS_OF_PC	REACTOME_SYNTHESIS_OF_PC		17	0.661963	1.74242	0.00699301	0.0381714	1	3222	tags=41%, list=11%, signal=46%
REACTOME_GLYCEROPHOSPHOLIPID_BIOSYNTHESIS	REACTOME_GLYCEROPHOSPHOLIPID_BIOSYNTHESIS		78	0.353746	1.26895	0.124269	0.321282	1	3222	tags=17%, list=11%, signal=19%
GO_ALCOHOL_BIOSYNTHETIC_PROCESS	GO_ALCOHOL_BIOSYNTHETIC_PROCESS		100	0.316741	1.18145	0.201964	0.432167	1	3222	tags=16%, list=11%, signal=18%
REACTOME_PHOSPHOLIPID_METABOLISM	REACTOME_PHOSPHOLIPID_METABOLISM		182	0.224407	0.910703	0.667109	0.83739	1	3222	tags=10%, list=11%, signal=12%
GO_SIALYLATION	GO_SIALYLATION		20	0.44336	1.19254	0.226345	0.417275	1	3225	tags=25%, list=11%, signal=28%
GO_AMINO_SUGAR_METABOLIC_PROCESS	GO_AMINO_SUGAR_METABOLIC_PROCESS		38	0.28117	0.890418	0.637705	0.866236	1	3225	tags=13%, list=11%, signal=15%
KEGG_O_GLYCAN_BIOSYNTHESIS	KEGG_O_GLYCAN_BIOSYNTHESIS		26	0.242964	0.700263	0.865487	1	1	3225	tags=19%, list=11%, signal=22%
GO_MALE_GENITALIA_DEVELOPMENT	GO_MALE_GENITALIA_DEVELOPMENT		20	0.498908	1.34941	0.125224	0.243871	1	3228	tags=35%, list=11%, signal=39%
GO_DETECTION_OF_LIGHT_STIMULUS	GO_DETECTION_OF_LIGHT_STIMULUS		47	0.413422	1.37267	0.0862573	0.226035	1	3229	tags=19%, list=11%, signal=22%
GO_DETECTION_OF_ABIOTIC_STIMULUS	GO_DETECTION_OF_ABIOTIC_STIMULUS		102	0.245032	0.908207	0.626907	0.840977	1	3229	tags=17%, list=11%, signal=19%
GO_ORGANIC_HYDROXY_COMPOUND_BIOSYNTHETIC_PROCESS	GO_ORGANIC_HYDROXY_COMPOUND_BIOSYNTHETIC_PROCESS		156	0.346079	1.38681	0.0236531	0.212653	1	3238	tags=18%, list=11%, signal=20%
GO_PHOSPHOLIPASE_C_ACTIVATING_G_PROTEIN_COUPLED_RECEPTOR_SIGNALING_PATHWAY	GO_PHOSPHOLIPASE_C_ACTIVATING_G_PROTEIN_COUPLED_RECEPTOR_SIGNALING_PATHWAY		65	0.413863	1.44365	0.0331325	0.17212	1	3239	tags=29%, list=11%, signal=33%
GO_POSITIVE_REGULATION_OF_PROTEIN_AUTOPHOSPHORYLATION	GO_POSITIVE_REGULATION_OF_PROTEIN_AUTOPHOSPHORYLATION		21	0.549086	1.5066	0.0515807	0.130787	1	3248	tags=24%, list=11%, signal=27%
GO_REGULATION_OF_BLOOD_PRESSURE	GO_REGULATION_OF_BLOOD_PRESSURE		139	0.382145	1.49444	0.0094086	0.137099	1	3248	tags=19%, list=11%, signal=22%
GO_PHOSPHOLIPID_METABOLIC_PROCESS	GO_PHOSPHOLIPID_METABOLIC_PROCESS		335	0.289231	1.24844	0.0445247	0.343608	1	3248	tags=13%, list=11%, signal=15%
GO_GLYCEROPHOSPHOLIPID_METABOLIC_PROCESS	GO_GLYCEROPHOSPHOLIPID_METABOLIC_PROCESS		275	0.27643	1.17373	0.120497	0.44235	1	3248	tags=13%, list=11%, signal=14%
GO_GLYCEROLIPID_METABOLIC_PROCESS	GO_GLYCEROLIPID_METABOLIC_PROCESS		320	0.265467	1.13164	0.170588	0.503754	1	3248	tags=13%, list=11%, signal=14%
GO_REGULATION_OF_RENAL_SYSTEM_PROCESS	GO_REGULATION_OF_RENAL_SYSTEM_PROCESS		30	0.365704	1.10569	0.306581	0.54259	1	3248	tags=23%, list=11%, signal=26%
GO_ACTIVATION_OF_PROTEIN_KINASE_B_ACTIVITY	GO_ACTIVATION_OF_PROTEIN_KINASE_B_ACTIVITY		18	0.380359	1.00606	0.457447	0.694893	1	3248	tags=28%, list=11%, signal=31%
GO_PHOSPHATIDYLINOSITOL_METABOLIC_PROCESS	GO_PHOSPHATIDYLINOSITOL_METABOLIC_PROCESS		180	0.226453	0.907865	0.664901	0.84109	1	3248	tags=11%, list=11%, signal=12%
KEGG_GAP_JUNCTION	KEGG_GAP_JUNCTION		86	0.217608	0.784315	0.861401	0.999916	1	3248	tags=14%, list=11%, signal=16%
GO_CORONARY_VASCULATURE_DEVELOPMENT	GO_CORONARY_VASCULATURE_DEVELOPMENT		34	0.594216	1.83342	0.00156986	0.0223943	0.966	3255	tags=26%, list=11%, signal=30%
GO_TERPENOID_METABOLIC_PROCESS	GO_TERPENOID_METABOLIC_PROCESS		84	0.489698	1.77053	0	0.0324264	0.999	3255	tags=26%, list=11%, signal=29%
GO_ISOPRENOID_METABOLIC_PROCESS	GO_ISOPRENOID_METABOLIC_PROCESS		102	0.429581	1.59695	0.00572246	0.0871964	1	3255	tags=23%, list=11%, signal=25%
GO_AXIS_SPECIFICATION	GO_AXIS_SPECIFICATION		79	0.425552	1.53531	0.0126582	0.116426	1	3255	tags=24%, list=11%, signal=27%
KEGG_ECM_RECEPTOR_INTERACTION	KEGG_ECM_RECEPTOR_INTERACTION		83	0.4973	1.81869	0	0.024959	0.983	3266	tags=24%, list=12%, signal=27%
GO_POSITIVE_REGULATION_OF_PROTEIN_TYROSINE_KINASE_ACTIVITY	GO_POSITIVE_REGULATION_OF_PROTEIN_TYROSINE_KINASE_ACTIVITY		31	0.421635	1.28138	0.145729	0.309775	1	3266	tags=19%, list=12%, signal=22%
GO_POSITIVE_REGULATION_OF_SYNAPTIC_TRANSMISSION	GO_POSITIVE_REGULATION_OF_SYNAPTIC_TRANSMISSION		98	0.313104	1.1777	0.158184	0.436971	1	3266	tags=17%, list=12%, signal=20%
GO_MYELOID_LEUKOCYTE_MEDIATED_IMMUNITY	GO_MYELOID_LEUKOCYTE_MEDIATED_IMMUNITY		38	0.484529	1.51876	0.0246533	0.125027	1	3269	tags=26%, list=12%, signal=30%
GO_PEPTIDE_SECRETION	GO_PEPTIDE_SECRETION		47	0.462181	1.52703	0.0216383	0.120777	1	3271	tags=23%, list=12%, signal=26%
GO_CARBOHYDRATE_PHOSPHORYLATION	GO_CARBOHYDRATE_PHOSPHORYLATION		20	0.297943	0.821869	0.69898	0.958254	1	3275	tags=15%, list=12%, signal=17%
REACTOME_CYTOCHROME_P450_ARRANGED_BY_SUBSTRATE_TYPE	REACTOME_CYTOCHROME_P450_ARRANGED_BY_SUBSTRATE_TYPE		39	0.593631	1.90073	0	0.0124125	0.691	3282	tags=38%, list=12%, signal=43%
GO_DRUG_METABOLIC_PROCESS	GO_DRUG_METABOLIC_PROCESS		30	0.60196	1.84123	0.00332226	0.0210126	0.943	3282	tags=47%, list=12%, signal=53%
KEGG_METABOLISM_OF_XENOBIOTICS_BY_CYTOCHROME_P450	KEGG_METABOLISM_OF_XENOBIOTICS_BY_CYTOCHROME_P450		56	0.525591	1.79759	0	0.0281995	0.996	3282	tags=30%, list=12%, signal=34%
GO_RESPONSE_TO_ACTIVITY	GO_RESPONSE_TO_ACTIVITY		64	0.251593	0.882747	0.668666	0.879094	1	3294	tags=14%, list=12%, signal=16%
GO_GANGLIOSIDE_BIOSYNTHETIC_PROCESS	GO_GANGLIOSIDE_BIOSYNTHETIC_PROCESS		17	0.581475	1.52906	0.0463122	0.120195	1	3296	tags=35%, list=12%, signal=40%
GO_GANGLIOSIDE_METABOLIC_PROCESS	GO_GANGLIOSIDE_METABOLIC_PROCESS		23	0.495233	1.40072	0.0953177	0.20225	1	3296	tags=26%, list=12%, signal=29%
GO_GLYCOSPHINGOLIPID_BIOSYNTHETIC_PROCESS	GO_GLYCOSPHINGOLIPID_BIOSYNTHETIC_PROCESS		23	0.456723	1.30207	0.131068	0.288658	1	3296	tags=30%, list=12%, signal=34%
KEGG_GLYCOSPHINGOLIPID_BIOSYNTHESIS_GANGLIO_SERIES	KEGG_GLYCOSPHINGOLIPID_BIOSYNTHESIS_GANGLIO_SERIES		15	0.452039	1.14984	0.297153	0.476145	1	3296	tags=20%, list=12%, signal=23%
GO_GLYCOSPHINGOLIPID_METABOLIC_PROCESS	GO_GLYCOSPHINGOLIPID_METABOLIC_PROCESS		62	0.297174	1.03131	0.403298	0.656847	1	3296	tags=16%, list=12%, signal=18%
GO_SPHINGOLIPID_METABOLIC_PROCESS	GO_SPHINGOLIPID_METABOLIC_PROCESS		126	0.235385	0.898277	0.66954	0.853667	1	3296	tags=11%, list=12%, signal=13%
GO_LIPID_STORAGE	GO_LIPID_STORAGE		23	0.283415	0.800521	0.722403	0.985286	1	3296	tags=17%, list=12%, signal=20%
GO_GLYCOLIPID_BIOSYNTHETIC_PROCESS	GO_GLYCOLIPID_BIOSYNTHETIC_PROCESS		57	0.214416	0.732639	0.892647	1	1	3296	tags=12%, list=12%, signal=14%
GO_LIPOSACCHARIDE_METABOLIC_PROCESS	GO_LIPOSACCHARIDE_METABOLIC_PROCESS		103	0.189603	0.715573	0.95546	1	1	3296	tags=11%, list=12%, signal=12%
GO_MEMBRANE_LIPID_METABOLIC_PROCESS	GO_MEMBRANE_LIPID_METABOLIC_PROCESS		168	0.178316	0.710649	0.979973	1	1	3296	tags=9%, list=12%, signal=10%
GO_SPHINGOLIPID_BIOSYNTHETIC_PROCESS	GO_SPHINGOLIPID_BIOSYNTHETIC_PROCESS		71	0.195651	0.68992	0.94948	1	1	3296	tags=13%, list=12%, signal=14%
REACTOME_AMINO_ACID_AND_OLIGOPEPTIDE_SLC_TRANSPORTERS	REACTOME_AMINO_ACID_AND_OLIGOPEPTIDE_SLC_TRANSPORTERS		43	0.489677	1.57775	0.0185759	0.0955222	1	3302	tags=23%, list=12%, signal=26%
GO_EXCRETION	GO_EXCRETION		35	0.498517	1.57946	0.0141287	0.0949037	1	3308	tags=31%, list=12%, signal=36%
GO_RESPONSE_TO_COPPER_ION	GO_RESPONSE_TO_COPPER_ION		25	0.431021	1.24091	0.175652	0.353711	1	3325	tags=20%, list=12%, signal=23%
GO_FRUCTOSE_METABOLIC_PROCESS	GO_FRUCTOSE_METABOLIC_PROCESS		15	0.429228	1.10012	0.350604	0.551326	1	3325	tags=20%, list=12%, signal=23%
GO_COCHLEA_MORPHOGENESIS	GO_COCHLEA_MORPHOGENESIS		21	0.44436	1.22946	0.206452	0.367022	1	3327	tags=38%, list=12%, signal=43%
GO_RESPONSE_TO_REACTIVE_OXYGEN_SPECIES	GO_RESPONSE_TO_REACTIVE_OXYGEN_SPECIES		182	0.251791	1.00443	0.446475	0.697767	1	3330	tags=14%, list=12%, signal=16%
GO_POSITIVE_REGULATION_OF_RECEPTOR_MEDIATED_ENDOCYTOSIS	GO_POSITIVE_REGULATION_OF_RECEPTOR_MEDIATED_ENDOCYTOSIS		44	0.284974	0.934826	0.56383	0.798007	1	3330	tags=16%, list=12%, signal=18%
GO_REGULATION_OF_RECEPTOR_MEDIATED_ENDOCYTOSIS	GO_REGULATION_OF_RECEPTOR_MEDIATED_ENDOCYTOSIS		74	0.235982	0.844643	0.715959	0.930919	1	3330	tags=12%, list=12%, signal=14%
REACTOME_HS_GAG_BIOSYNTHESIS	REACTOME_HS_GAG_BIOSYNTHESIS		28	0.355685	1.06238	0.37884	0.607349	1	3340	tags=25%, list=12%, signal=28%
GO_BIOMINERAL_TISSUE_DEVELOPMENT	GO_BIOMINERAL_TISSUE_DEVELOPMENT		69	0.562316	2.01352	0	0.00372991	0.18	3347	tags=36%, list=12%, signal=41%
REACTOME_PHASE1_FUNCTIONALIZATION_OF_COMPOUNDS	REACTOME_PHASE1_FUNCTIONALIZATION_OF_COMPOUNDS		58	0.640531	2.22233	0	0.000247	0.005	3348	tags=45%, list=12%, signal=51%
GO_REGULATION_OF_STEM_CELL_DIFFERENTIATION	GO_REGULATION_OF_STEM_CELL_DIFFERENTIATION		105	0.54625	2.07631	0	0.00161745	0.056	3359	tags=24%, list=12%, signal=27%
GO_REGULATION_OF_DENDRITIC_SPINE_MORPHOGENESIS	GO_REGULATION_OF_DENDRITIC_SPINE_MORPHOGENESIS		29	0.355375	1.07572	0.33887	0.586513	1	3359	tags=24%, list=12%, signal=27%
GO_CELL_SUBSTRATE_ADHESION	GO_CELL_SUBSTRATE_ADHESION		158	0.346758	1.38437	0.0243572	0.214119	1	3367	tags=14%, list=12%, signal=16%
GO_DIVALENT_INORGANIC_CATION_TRANSPORT	GO_DIVALENT_INORGANIC_CATION_TRANSPORT		238	0.235585	0.981644	0.518518	0.733946	1	3370	tags=14%, list=12%, signal=16%
GO_CALCIUM_ION_TRANSPORT	GO_CALCIUM_ION_TRANSPORT		196	0.237314	0.975349	0.533246	0.745507	1	3370	tags=15%, list=12%, signal=17%
KEGG_ARGININE_AND_PROLINE_METABOLISM	KEGG_ARGININE_AND_PROLINE_METABOLISM		51	0.308126	1.04092	0.402821	0.63985	1	3379	tags=20%, list=12%, signal=22%
KEGG_DRUG_METABOLISM_CYTOCHROME_P450	KEGG_DRUG_METABOLISM_CYTOCHROME_P450		59	0.554119	1.90169	0	0.0125984	0.688	3384	tags=37%, list=12%, signal=42%
KEGG_DRUG_METABOLISM_OTHER_ENZYMES	KEGG_DRUG_METABOLISM_OTHER_ENZYMES		40	0.297996	0.94553	0.551834	0.784813	1	3384	tags=15%, list=12%, signal=17%
GO_IMMUNE_RESPONSE_REGULATING_CELL_SURFACE_RECEPTOR_SIGNALING_PATHWAY	GO_IMMUNE_RESPONSE_REGULATING_CELL_SURFACE_RECEPTOR_SIGNALING_PATHWAY		300	0.436289	1.84957	0	0.0194208	0.921	3394	tags=16%, list=12%, signal=18%
GO_POSITIVE_REGULATION_OF_TRANSPORTER_ACTIVITY	GO_POSITIVE_REGULATION_OF_TRANSPORTER_ACTIVITY		69	0.319984	1.1283	0.271057	0.50986	1	3397	tags=14%, list=12%, signal=16%
GO_NEGATIVE_REGULATION_OF_CELL_ACTIVATION	GO_NEGATIVE_REGULATION_OF_CELL_ACTIVATION		143	0.35433	1.39068	0.0286104	0.210002	1	3398	tags=17%, list=12%, signal=19%
GO_REGULATION_OF_PHOSPHOLIPID_METABOLIC_PROCESS	GO_REGULATION_OF_PHOSPHOLIPID_METABOLIC_PROCESS		60	0.357135	1.22935	0.158631	0.366719	1	3398	tags=20%, list=12%, signal=23%
REACTOME_METABOLISM_OF_STEROID_HORMONES_AND_VITAMINS_A_AND_D	REACTOME_METABOLISM_OF_STEROID_HORMONES_AND_VITAMINS_A_AND_D		24	0.557934	1.64053	0.0102215	0.0699781	1	3405	tags=29%, list=12%, signal=33%
REACTOME_STEROID_HORMONES	REACTOME_STEROID_HORMONES		21	0.505912	1.42342	0.0820513	0.186215	1	3405	tags=24%, list=12%, signal=27%
GO_VASCULOGENESIS	GO_VASCULOGENESIS		55	0.473549	1.58878	0.0161527	0.0910425	1	3409	tags=22%, list=12%, signal=25%
GO_HEPARAN_SULFATE_PROTEOGLYCAN_METABOLIC_PROCESS	GO_HEPARAN_SULFATE_PROTEOGLYCAN_METABOLIC_PROCESS		27	0.23634	0.680477	0.893913	1	1	3416	tags=15%, list=12%, signal=17%
GO_BICARBONATE_TRANSPORT	GO_BICARBONATE_TRANSPORT		41	0.386114	1.24783	0.155172	0.34351	1	3419	tags=17%, list=12%, signal=19%
GO_REGULATION_OF_CELLULAR_PH	GO_REGULATION_OF_CELLULAR_PH		68	0.255281	0.887108	0.654762	0.871141	1	3419	tags=12%, list=12%, signal=13%
GO_REGULATION_OF_ODONTOGENESIS	GO_REGULATION_OF_ODONTOGENESIS		20	0.556185	1.53549	0.0344234	0.116444	1	3434	tags=35%, list=12%, signal=40%
GO_POSITIVE_REGULATION_OF_DNA_REPLICATION	GO_POSITIVE_REGULATION_OF_DNA_REPLICATION		80	0.324536	1.16725	0.216058	0.450402	1	3439	tags=16%, list=12%, signal=18%
GO_ESTABLISHMENT_OF_TISSUE_POLARITY	GO_ESTABLISHMENT_OF_TISSUE_POLARITY		16	0.626529	1.625	0.025641	0.0746407	1	3450	tags=44%, list=12%, signal=50%
GO_B_CELL_PROLIFERATION	GO_B_CELL_PROLIFERATION		22	0.299399	0.853143	0.658979	0.921683	1	3451	tags=18%, list=12%, signal=21%
GO_POSITIVE_REGULATION_OF_PROTEIN_DEACETYLATION	GO_POSITIVE_REGULATION_OF_PROTEIN_DEACETYLATION		17	0.348088	0.9207	0.589655	0.822627	1	3453	tags=24%, list=12%, signal=27%
GO_PROSTATE_GLAND_MORPHOGENESIS	GO_PROSTATE_GLAND_MORPHOGENESIS		23	0.567717	1.60922	0.0298507	0.081096	1	3456	tags=39%, list=12%, signal=45%
GO_PROSTATE_GLAND_DEVELOPMENT	GO_PROSTATE_GLAND_DEVELOPMENT		40	0.441012	1.40097	0.0778816	0.202823	1	3456	tags=25%, list=12%, signal=28%
GO_REGULATION_OF_TRANSCRIPTION_INVOLVED_IN_CELL_FATE_COMMITMENT	GO_REGULATION_OF_TRANSCRIPTION_INVOLVED_IN_CELL_FATE_COMMITMENT		18	0.393569	1.04206	0.39899	0.638873	1	3457	tags=22%, list=12%, signal=25%
GO_REGULATION_OF_CIRCADIAN_RHYTHM	GO_REGULATION_OF_CIRCADIAN_RHYTHM		88	0.271469	1.00619	0.433878	0.695534	1	3457	tags=14%, list=12%, signal=15%
GO_POSITIVE_REGULATION_OF_CYCLIN_DEPENDENT_PROTEIN_KINASE_ACTIVITY	GO_POSITIVE_REGULATION_OF_CYCLIN_DEPENDENT_PROTEIN_KINASE_ACTIVITY		33	0.250233	0.769872	0.826087	1	1	3457	tags=15%, list=12%, signal=17%
GO_POSITIVE_REGULATION_OF_CELLULAR_RESPONSE_TO_INSULIN_STIMULUS	GO_POSITIVE_REGULATION_OF_CELLULAR_RESPONSE_TO_INSULIN_STIMULUS		19	0.425209	1.15646	0.28	0.466041	1	3458	tags=21%, list=12%, signal=24%
GO_SPINAL_CORD_PATTERNING	GO_SPINAL_CORD_PATTERNING		18	0.608443	1.61037	0.0152027	0.0811542	1	3462	tags=39%, list=12%, signal=44%
GO_ENTEROENDOCRINE_CELL_DIFFERENTIATION	GO_ENTEROENDOCRINE_CELL_DIFFERENTIATION		17	0.527437	1.40458	0.102521	0.200682	1	3462	tags=35%, list=12%, signal=40%
GO_GLANDULAR_EPITHELIAL_CELL_DEVELOPMENT	GO_GLANDULAR_EPITHELIAL_CELL_DEVELOPMENT		18	0.466206	1.27422	0.181347	0.315918	1	3462	tags=28%, list=12%, signal=32%
GO_FEEDING_BEHAVIOR	GO_FEEDING_BEHAVIOR		62	0.45788	1.57436	0.0140187	0.0961261	1	3466	tags=31%, list=12%, signal=35%
GO_EATING_BEHAVIOR	GO_EATING_BEHAVIOR		19	0.454121	1.22706	0.219858	0.370265	1	3466	tags=37%, list=12%, signal=42%
GO_CENTRAL_NERVOUS_SYSTEM_PROJECTION_NEURON_AXONOGENESIS	GO_CENTRAL_NERVOUS_SYSTEM_PROJECTION_NEURON_AXONOGENESIS		22	0.518036	1.43847	0.0650264	0.175283	1	3492	tags=27%, list=12%, signal=31%
GO_DOPAMINE_METABOLIC_PROCESS	GO_DOPAMINE_METABOLIC_PROCESS		19	0.520679	1.40113	0.0941781	0.203062	1	3492	tags=37%, list=12%, signal=42%
GO_PHENOL_CONTAINING_COMPOUND_BIOSYNTHETIC_PROCESS	GO_PHENOL_CONTAINING_COMPOUND_BIOSYNTHETIC_PROCESS		26	0.459924	1.32993	0.107084	0.2607	1	3492	tags=23%, list=12%, signal=26%
GO_CENTRAL_NERVOUS_SYSTEM_NEURON_AXONOGENESIS	GO_CENTRAL_NERVOUS_SYSTEM_NEURON_AXONOGENESIS		27	0.445717	1.31184	0.116129	0.278326	1	3492	tags=22%, list=12%, signal=25%
GO_REGULATION_OF_CATECHOLAMINE_METABOLIC_PROCESS	GO_REGULATION_OF_CATECHOLAMINE_METABOLIC_PROCESS		15	0.409023	1.05742	0.404643	0.615972	1	3492	tags=27%, list=12%, signal=30%
GO_REGULATION_OF_DOPAMINE_METABOLIC_PROCESS	GO_REGULATION_OF_DOPAMINE_METABOLIC_PROCESS		15	0.409023	1.04993	0.420475	0.62641	1	3492	tags=27%, list=12%, signal=30%
GO_REGULATION_OF_RESPIRATORY_GASEOUS_EXCHANGE	GO_REGULATION_OF_RESPIRATORY_GASEOUS_EXCHANGE		18	0.305986	0.808074	0.716263	0.975321	1	3492	tags=22%, list=12%, signal=25%
GO_RESPONSE_TO_AMPHETAMINE	GO_RESPONSE_TO_AMPHETAMINE		24	0.279931	0.796235	0.749191	0.989556	1	3492	tags=17%, list=12%, signal=19%
GO_REGULATION_OF_CELLULAR_AMINE_METABOLIC_PROCESS	GO_REGULATION_OF_CELLULAR_AMINE_METABOLIC_PROCESS		84	0.195903	0.712795	0.957037	1	1	3492	tags=11%, list=12%, signal=12%
GO_RESPONSE_TO_AMINE	GO_RESPONSE_TO_AMINE		41	0.195945	0.628362	0.958269	1	1	3492	tags=12%, list=12%, signal=14%
GO_NEGATIVE_REGULATION_OF_OSTEOCLAST_DIFFERENTIATION	GO_NEGATIVE_REGULATION_OF_OSTEOCLAST_DIFFERENTIATION		22	0.544792	1.51484	0.0525424	0.126687	1	3497	tags=27%, list=12%, signal=31%
GO_ZYMOGEN_ACTIVATION	GO_ZYMOGEN_ACTIVATION		107	0.256808	0.979294	0.49858	0.738455	1	3499	tags=13%, list=12%, signal=15%
GO_REGULATION_OF_INTERLEUKIN_8_SECRETION	GO_REGULATION_OF_INTERLEUKIN_8_SECRETION		16	0.377031	0.962429	0.508741	0.762724	1	3499	tags=31%, list=12%, signal=36%
KEGG_NOD_LIKE_RECEPTOR_SIGNALING_PATHWAY	KEGG_NOD_LIKE_RECEPTOR_SIGNALING_PATHWAY		61	0.214528	0.726447	0.889226	1	1	3499	tags=11%, list=12%, signal=13%
REACTOME_BIOLOGICAL_OXIDATIONS	REACTOME_BIOLOGICAL_OXIDATIONS		115	0.545709	2.08852	0	0.00139022	0.044	3501	tags=32%, list=12%, signal=37%
GO_RESPONSE_TO_XENOBIOTIC_STIMULUS	GO_RESPONSE_TO_XENOBIOTIC_STIMULUS		89	0.45373	1.66043	0.001443	0.0636603	1	3501	tags=26%, list=12%, signal=29%
GO_CATECHOLAMINE_METABOLIC_PROCESS	GO_CATECHOLAMINE_METABOLIC_PROCESS		34	0.445691	1.38718	0.0692432	0.212362	1	3501	tags=29%, list=12%, signal=34%
GO_CATECHOL_CONTAINING_COMPOUND_METABOLIC_PROCESS	GO_CATECHOL_CONTAINING_COMPOUND_METABOLIC_PROCESS		34	0.445691	1.35496	0.0946844	0.238599	1	3501	tags=29%, list=12%, signal=34%
REACTOME_A_TETRASACCHARIDE_LINKER_SEQUENCE_IS_REQUIRED_FOR_GAG_SYNTHESIS	REACTOME_A_TETRASACCHARIDE_LINKER_SEQUENCE_IS_REQUIRED_FOR_GAG_SYNTHESIS		25	0.440821	1.26226	0.149832	0.330221	1	3512	tags=28%, list=12%, signal=32%
REACTOME_HEPARAN_SULFATE_HEPARIN_HS_GAG_METABOLISM	REACTOME_HEPARAN_SULFATE_HEPARIN_HS_GAG_METABOLISM		49	0.347291	1.16218	0.252713	0.458903	1	3512	tags=20%, list=12%, signal=23%
GO_NEGATIVE_REGULATION_OF_MUSCLE_CELL_DIFFERENTIATION	GO_NEGATIVE_REGULATION_OF_MUSCLE_CELL_DIFFERENTIATION		48	0.423477	1.4132	0.0512422	0.194002	1	3524	tags=25%, list=12%, signal=28%
GO_REGULATION_OF_SMOOTH_MUSCLE_CONTRACTION	GO_REGULATION_OF_SMOOTH_MUSCLE_CONTRACTION		54	0.334332	1.10932	0.292169	0.53841	1	3525	tags=20%, list=12%, signal=23%
GO_O_GLYCAN_PROCESSING	GO_O_GLYCAN_PROCESSING		51	0.491709	1.65913	0.00161031	0.064024	1	3526	tags=27%, list=12%, signal=31%
GO_PROTEIN_O_LINKED_GLYCOSYLATION	GO_PROTEIN_O_LINKED_GLYCOSYLATION		90	0.422274	1.56772	0.0143266	0.0991062	1	3526	tags=21%, list=12%, signal=24%
REACTOME_O_LINKED_GLYCOSYLATION_OF_MUCINS	REACTOME_O_LINKED_GLYCOSYLATION_OF_MUCINS		49	0.426548	1.40724	0.0499244	0.198931	1	3526	tags=24%, list=12%, signal=28%
GO_ALCOHOL_CATABOLIC_PROCESS	GO_ALCOHOL_CATABOLIC_PROCESS		54	0.382859	1.31428	0.129518	0.275117	1	3530	tags=20%, list=12%, signal=23%
BIOCARTA_IL2RB_PATHWAY	BIOCARTA_IL2RB_PATHWAY		38	0.356432	1.12312	0.292763	0.516982	1	3534	tags=16%, list=12%, signal=18%
GO_FAT_CELL_DIFFERENTIATION	GO_FAT_CELL_DIFFERENTIATION		98	0.274636	1.03289	0.394245	0.655807	1	3534	tags=18%, list=12%, signal=21%
GO_CELLULAR_RESPONSE_TO_AMINO_ACID_STIMULUS	GO_CELLULAR_RESPONSE_TO_AMINO_ACID_STIMULUS		49	0.225646	0.741544	0.885246	1	1	3534	tags=14%, list=12%, signal=16%
GO_LEUKOTRIENE_METABOLIC_PROCESS	GO_LEUKOTRIENE_METABOLIC_PROCESS		24	0.549308	1.57	0.0347107	0.0979239	1	3550	tags=33%, list=13%, signal=38%
GO_POSITIVE_REGULATION_OF_BLOOD_CIRCULATION	GO_POSITIVE_REGULATION_OF_BLOOD_CIRCULATION		81	0.377985	1.36459	0.0489614	0.231086	1	3550	tags=21%, list=13%, signal=24%
GO_SENSORY_PERCEPTION_OF_PAIN	GO_SENSORY_PERCEPTION_OF_PAIN		64	0.390303	1.34258	0.0826833	0.250225	1	3550	tags=28%, list=13%, signal=32%
GO_LEUKOTRIENE_BIOSYNTHETIC_PROCESS	GO_LEUKOTRIENE_BIOSYNTHETIC_PROCESS		15	0.445875	1.14527	0.284436	0.482153	1	3550	tags=27%, list=13%, signal=30%
REACTOME_TRANSPORT_OF_GLUCOSE_AND_OTHER_SUGARS_BILE_SALTS_AND_ORGANIC_ACIDS_METAL_IONS_AND_AMINE_COMPOUNDS	REACTOME_TRANSPORT_OF_GLUCOSE_AND_OTHER_SUGARS_BILE_SALTS_AND_ORGANIC_ACIDS_METAL_IONS_AND_AMINE_COMPOUNDS		79	0.382064	1.37085	0.0510949	0.227781	1	3551	tags=23%, list=13%, signal=26%
GO_ACIDIC_AMINO_ACID_TRANSPORT	GO_ACIDIC_AMINO_ACID_TRANSPORT		19	0.364605	0.995298	0.453925	0.709772	1	3551	tags=21%, list=13%, signal=24%
KEGG_AMINO_SUGAR_AND_NUCLEOTIDE_SUGAR_METABOLISM	KEGG_AMINO_SUGAR_AND_NUCLEOTIDE_SUGAR_METABOLISM		43	0.209509	0.685235	0.906498	1	1	3556	tags=12%, list=13%, signal=13%
GO_CELL_RECOGNITION	GO_CELL_RECOGNITION		128	0.591546	2.3102	0	0	0	3557	tags=31%, list=13%, signal=36%
GO_POSITIVE_REGULATION_OF_SYNAPSE_ASSEMBLY	GO_POSITIVE_REGULATION_OF_SYNAPSE_ASSEMBLY		53	0.343183	1.14259	0.251156	0.486871	1	3557	tags=23%, list=13%, signal=26%
GO_ORGAN_REGENERATION	GO_ORGAN_REGENERATION		75	0.323427	1.15784	0.211765	0.464615	1	3575	tags=19%, list=13%, signal=21%
GO_RESPONSE_TO_INCREASED_OXYGEN_LEVELS	GO_RESPONSE_TO_INCREASED_OXYGEN_LEVELS		20	0.377566	1.03993	0.417094	0.641331	1	3575	tags=20%, list=13%, signal=23%
GO_RESPONSE_TO_HYPEROXIA	GO_RESPONSE_TO_HYPEROXIA		20	0.377566	1.016	0.446701	0.681825	1	3575	tags=20%, list=13%, signal=23%
GO_CIRCADIAN_RHYTHM	GO_CIRCADIAN_RHYTHM		121	0.232038	0.895421	0.674699	0.857597	1	3575	tags=13%, list=13%, signal=15%
GO_MULTICELLULAR_ORGANISMAL_HOMEOSTASIS	GO_MULTICELLULAR_ORGANISMAL_HOMEOSTASIS		239	0.490593	2.02668	0	0.00304406	0.138	3579	tags=24%, list=13%, signal=27%
KEGG_FOCAL_ADHESION	KEGG_FOCAL_ADHESION		196	0.339975	1.36473	0.0242656	0.231113	1	3579	tags=16%, list=13%, signal=19%
GO_REGULATION_OF_NEUTROPHIL_CHEMOTAXIS	GO_REGULATION_OF_NEUTROPHIL_CHEMOTAXIS		26	0.446856	1.29126	0.138983	0.299939	1	3579	tags=23%, list=13%, signal=26%
GO_POSITIVE_REGULATION_OF_NEUTROPHIL_MIGRATION	GO_POSITIVE_REGULATION_OF_NEUTROPHIL_MIGRATION		27	0.388697	1.14866	0.280066	0.477924	1	3579	tags=22%, list=13%, signal=25%
KEGG_PANCREATIC_CANCER	KEGG_PANCREATIC_CANCER		70	0.230316	0.813665	0.793363	0.968765	1	3579	tags=13%, list=13%, signal=15%
GO_RESPONSE_TO_ATP	GO_RESPONSE_TO_ATP		27	0.264149	0.769792	0.805643	1	1	3584	tags=15%, list=13%, signal=17%
GO_REGULATION_OF_NEUTROPHIL_MIGRATION	GO_REGULATION_OF_NEUTROPHIL_MIGRATION		31	0.389087	1.17103	0.235786	0.444332	1	3589	tags=23%, list=13%, signal=26%
GO_AMINOGLYCAN_METABOLIC_PROCESS	GO_AMINOGLYCAN_METABOLIC_PROCESS		157	0.304084	1.20267	0.132275	0.403132	1	3593	tags=18%, list=13%, signal=20%
GO_AMINOGLYCAN_BIOSYNTHETIC_PROCESS	GO_AMINOGLYCAN_BIOSYNTHETIC_PROCESS		105	0.317083	1.20182	0.169492	0.404384	1	3593	tags=19%, list=13%, signal=22%
GO_BLASTOCYST_DEVELOPMENT	GO_BLASTOCYST_DEVELOPMENT		60	0.360994	1.24264	0.161194	0.351404	1	3602	tags=15%, list=13%, signal=17%
GO_NEGATIVE_REGULATION_OF_CELL_CYCLE_G2_M_PHASE_TRANSITION	GO_NEGATIVE_REGULATION_OF_CELL_CYCLE_G2_M_PHASE_TRANSITION		23	0.384626	1.07992	0.348057	0.579572	1	3614	tags=22%, list=13%, signal=25%
GO_G2_DNA_DAMAGE_CHECKPOINT	GO_G2_DNA_DAMAGE_CHECKPOINT		32	0.151488	0.45909	1	1	1	3614	tags=9%, list=13%, signal=11%
GO_COCHLEA_DEVELOPMENT	GO_COCHLEA_DEVELOPMENT		39	0.422436	1.37079	0.0829563	0.227622	1	3621	tags=33%, list=13%, signal=38%
GO_CYCLIC_NUCLEOTIDE_MEDIATED_SIGNALING	GO_CYCLIC_NUCLEOTIDE_MEDIATED_SIGNALING		42	0.406087	1.28889	0.125	0.302057	1	3629	tags=26%, list=13%, signal=30%
GO_CAMP_MEDIATED_SIGNALING	GO_CAMP_MEDIATED_SIGNALING		35	0.410763	1.27688	0.1406	0.313209	1	3629	tags=29%, list=13%, signal=33%
GO_ENDOCARDIAL_CUSHION_DEVELOPMENT	GO_ENDOCARDIAL_CUSHION_DEVELOPMENT		31	0.686825	2.0754	0	0.00154222	0.056	3632	tags=32%, list=13%, signal=37%
GO_NEURON_FATE_SPECIFICATION	GO_NEURON_FATE_SPECIFICATION		20	0.554451	1.54257	0.0428571	0.11313	1	3632	tags=40%, list=13%, signal=46%
GO_REGENERATION	GO_REGENERATION		144	0.268162	1.04362	0.370771	0.635975	1	3632	tags=18%, list=13%, signal=21%
GO_POSITIVE_REGULATION_OF_INTERLEUKIN_1_BETA_PRODUCTION	GO_POSITIVE_REGULATION_OF_INTERLEUKIN_1_BETA_PRODUCTION		29	0.282146	0.843622	0.682131	0.931598	1	3632	tags=21%, list=13%, signal=24%
REACTOME_INCRETIN_SYNTHESIS_SECRETION_AND_INACTIVATION	REACTOME_INCRETIN_SYNTHESIS_SECRETION_AND_INACTIVATION		17	0.310159	0.816452	0.718919	0.964855	1	3632	tags=24%, list=13%, signal=27%
GO_REGULATION_OF_FILOPODIUM_ASSEMBLY	GO_REGULATION_OF_FILOPODIUM_ASSEMBLY		35	0.474586	1.49072	0.0240385	0.139134	1	3635	tags=29%, list=13%, signal=33%
GO_VITAMIN_TRANSPORT	GO_VITAMIN_TRANSPORT		25	0.307772	0.894031	0.624796	0.860191	1	3643	tags=16%, list=13%, signal=18%
GO_ARGININE_METABOLIC_PROCESS	GO_ARGININE_METABOLIC_PROCESS		16	0.294978	0.770571	0.784983	1	1	3647	tags=19%, list=13%, signal=22%
GO_REGULATION_OF_ENDOCRINE_PROCESS	GO_REGULATION_OF_ENDOCRINE_PROCESS		38	0.392605	1.23435	0.171244	0.360513	1	3652	tags=26%, list=13%, signal=30%
GO_POSITIVE_REGULATION_OF_LEUKOCYTE_APOPTOTIC_PROCESS	GO_POSITIVE_REGULATION_OF_LEUKOCYTE_APOPTOTIC_PROCESS		24	0.275464	0.78062	0.750836	1	1	3652	tags=21%, list=13%, signal=24%
GO_ADULT_BEHAVIOR	GO_ADULT_BEHAVIOR		116	0.434645	1.67703	0.00136986	0.0579201	1	3699	tags=28%, list=13%, signal=32%
GO_ADULT_LOCOMOTORY_BEHAVIOR	GO_ADULT_LOCOMOTORY_BEHAVIOR		73	0.453131	1.63287	0.00449102	0.0724284	1	3699	tags=29%, list=13%, signal=33%
GO_NEUROMUSCULAR_PROCESS	GO_NEUROMUSCULAR_PROCESS		82	0.445846	1.62922	0.00589102	0.0736795	1	3699	tags=30%, list=13%, signal=35%
GO_NEUROMUSCULAR_PROCESS_CONTROLLING_BALANCE	GO_NEUROMUSCULAR_PROCESS_CONTROLLING_BALANCE		44	0.498171	1.60933	0.00793651	0.0815488	1	3699	tags=34%, list=13%, signal=39%
GO_ADULT_WALKING_BEHAVIOR	GO_ADULT_WALKING_BEHAVIOR		29	0.486071	1.46611	0.057377	0.157747	1	3699	tags=31%, list=13%, signal=36%
GO_WALKING_BEHAVIOR	GO_WALKING_BEHAVIOR		29	0.486071	1.4313	0.0783034	0.179691	1	3699	tags=31%, list=13%, signal=36%
GO_CEREBELLAR_CORTEX_FORMATION	GO_CEREBELLAR_CORTEX_FORMATION		20	0.309771	0.847428	0.665523	0.928903	1	3699	tags=20%, list=13%, signal=23%
KEGG_SMALL_CELL_LUNG_CANCER	KEGG_SMALL_CELL_LUNG_CANCER		84	0.352577	1.30168	0.0721649	0.288806	1	3705	tags=14%, list=13%, signal=16%
GO_NEGATIVE_REGULATION_OF_CELLULAR_PROTEIN_CATABOLIC_PROCESS	GO_NEGATIVE_REGULATION_OF_CELLULAR_PROTEIN_CATABOLIC_PROCESS		59	0.272541	0.933945	0.559172	0.799887	1	3705	tags=12%, list=13%, signal=14%
REACTOME_METABOLISM_OF_CARBOHYDRATES	REACTOME_METABOLISM_OF_CARBOHYDRATES		226	0.231238	0.960877	0.588832	0.765249	1	3711	tags=13%, list=13%, signal=15%
KEGG_COLORECTAL_CANCER	KEGG_COLORECTAL_CANCER		62	0.37184	1.30233	0.0879121	0.288693	1	3712	tags=18%, list=13%, signal=20%
GO_ORGANIC_HYDROXY_COMPOUND_TRANSPORT	GO_ORGANIC_HYDROXY_COMPOUND_TRANSPORT		133	0.431283	1.69239	0	0.0530684	1	3713	tags=25%, list=13%, signal=28%
GO_HORMONE_TRANSPORT	GO_HORMONE_TRANSPORT		63	0.479606	1.6426	0	0.0699984	1	3713	tags=25%, list=13%, signal=29%
GO_MODIFIED_AMINO_ACID_TRANSPORT	GO_MODIFIED_AMINO_ACID_TRANSPORT		23	0.276052	0.774739	0.79357	1	1	3713	tags=13%, list=13%, signal=15%
GO_DIGESTIVE_SYSTEM_DEVELOPMENT	GO_DIGESTIVE_SYSTEM_DEVELOPMENT		135	0.541311	2.13907	0	0.000474	0.012	3716	tags=30%, list=13%, signal=34%
GO_REGULATION_OF_EPITHELIAL_TO_MESENCHYMAL_TRANSITION	GO_REGULATION_OF_EPITHELIAL_TO_MESENCHYMAL_TRANSITION		64	0.590735	2.07563	0	0.00157894	0.056	3716	tags=31%, list=13%, signal=36%
GO_BRANCHING_MORPHOGENESIS_OF_AN_EPITHELIAL_TUBE	GO_BRANCHING_MORPHOGENESIS_OF_AN_EPITHELIAL_TUBE		127	0.497088	1.94086	0	0.00879014	0.477	3716	tags=28%, list=13%, signal=32%
GO_PATTERNING_OF_BLOOD_VESSELS	GO_PATTERNING_OF_BLOOD_VESSELS		30	0.531406	1.60829	0.0205128	0.0816067	1	3716	tags=30%, list=13%, signal=34%
GO_POST_ANAL_TAIL_MORPHOGENESIS	GO_POST_ANAL_TAIL_MORPHOGENESIS		15	0.597758	1.53052	0.0487805	0.119591	1	3716	tags=47%, list=13%, signal=54%
GO_NEGATIVE_REGULATION_OF_TRANSMEMBRANE_RECEPTOR_PROTEIN_SERINE_THREONINE_KINASE_SIGNALING_PATHWAY	GO_NEGATIVE_REGULATION_OF_TRANSMEMBRANE_RECEPTOR_PROTEIN_SERINE_THREONINE_KINASE_SIGNALING_PATHWAY		94	0.392972	1.44889	0.0236686	0.168767	1	3716	tags=22%, list=13%, signal=26%
GO_SOMITE_DEVELOPMENT	GO_SOMITE_DEVELOPMENT		66	0.306841	1.06002	0.354985	0.611412	1	3716	tags=21%, list=13%, signal=24%
GO_SOMITOGENESIS	GO_SOMITOGENESIS		51	0.302855	1.01362	0.433812	0.684104	1	3716	tags=22%, list=13%, signal=25%
GO_BRAIN_MORPHOGENESIS	GO_BRAIN_MORPHOGENESIS		29	0.318794	0.942014	0.552805	0.788826	1	3716	tags=24%, list=13%, signal=28%
GO_PHOSPHOLIPID_CATABOLIC_PROCESS	GO_PHOSPHOLIPID_CATABOLIC_PROCESS		27	0.583377	1.73042	0.00491803	0.0415193	1	3720	tags=37%, list=13%, signal=43%
BIOCARTA_CARDIACEGF_PATHWAY	BIOCARTA_CARDIACEGF_PATHWAY		18	0.532066	1.41675	0.0758377	0.191844	1	3720	tags=39%, list=13%, signal=45%
BIOCARTA_NGF_PATHWAY	BIOCARTA_NGF_PATHWAY		18	0.413027	1.09312	0.354317	0.560839	1	3720	tags=17%, list=13%, signal=19%
BIOCARTA_TPO_PATHWAY	BIOCARTA_TPO_PATHWAY		22	0.387085	1.07631	0.374784	0.585676	1	3720	tags=18%, list=13%, signal=21%
GO_POSITIVE_REGULATION_OF_BLOOD_VESSEL_ENDOTHELIAL_CELL_MIGRATION	GO_POSITIVE_REGULATION_OF_BLOOD_VESSEL_ENDOTHELIAL_CELL_MIGRATION		24	0.370931	1.07012	0.384348	0.595618	1	3720	tags=29%, list=13%, signal=34%
BIOCARTA_EPO_PATHWAY	BIOCARTA_EPO_PATHWAY		18	0.35806	0.974846	0.488927	0.744714	1	3720	tags=17%, list=13%, signal=19%
KEGG_EPITHELIAL_CELL_SIGNALING_IN_HELICOBACTER_PYLORI_INFECTION	KEGG_EPITHELIAL_CELL_SIGNALING_IN_HELICOBACTER_PYLORI_INFECTION		68	0.21713	0.772194	0.863077	1	1	3720	tags=12%, list=13%, signal=14%
KEGG_RETINOL_METABOLISM	KEGG_RETINOL_METABOLISM		50	0.565975	1.88733	0	0.0133501	0.771	3729	tags=34%, list=13%, signal=39%
GO_PRIMARY_ALCOHOL_METABOLIC_PROCESS	GO_PRIMARY_ALCOHOL_METABOLIC_PROCESS		45	0.537047	1.76133	0	0.0340143	1	3729	tags=27%, list=13%, signal=31%
GO_OUTFLOW_TRACT_MORPHOGENESIS	GO_OUTFLOW_TRACT_MORPHOGENESIS		54	0.430974	1.45481	0.0350076	0.164349	1	3729	tags=28%, list=13%, signal=32%
GO_CELL_FATE_DETERMINATION	GO_CELL_FATE_DETERMINATION		34	0.41611	1.28909	0.136143	0.301962	1	3734	tags=29%, list=13%, signal=34%
GO_WATER_HOMEOSTASIS	GO_WATER_HOMEOSTASIS		58	0.561678	1.9398	0	0.00878505	0.485	3735	tags=36%, list=13%, signal=42%
GO_KERATINIZATION	GO_KERATINIZATION		20	0.698166	1.91055	0	0.0117891	0.635	3735	tags=40%, list=13%, signal=46%
GO_MULTICELLULAR_ORGANISMAL_WATER_HOMEOSTASIS	GO_MULTICELLULAR_ORGANISMAL_WATER_HOMEOSTASIS		48	0.583922	1.9019	0.00156986	0.0126733	0.687	3735	tags=38%, list=13%, signal=43%
GO_REGULATION_OF_WATER_LOSS_VIA_SKIN	GO_REGULATION_OF_WATER_LOSS_VIA_SKIN		16	0.582677	1.51278	0.0553633	0.12729	1	3735	tags=44%, list=13%, signal=50%
GO_REGULATION_OF_SMOOTH_MUSCLE_CELL_DIFFERENTIATION	GO_REGULATION_OF_SMOOTH_MUSCLE_CELL_DIFFERENTIATION		19	0.718335	1.97699	0	0.00636519	0.31	3736	tags=47%, list=13%, signal=55%
GO_CARDIAC_RIGHT_VENTRICLE_MORPHOGENESIS	GO_CARDIAC_RIGHT_VENTRICLE_MORPHOGENESIS		15	0.590404	1.49863	0.057554	0.135776	1	3736	tags=33%, list=13%, signal=38%
GO_PHOSPHATIDYLCHOLINE_METABOLIC_PROCESS	GO_PHOSPHATIDYLCHOLINE_METABOLIC_PROCESS		57	0.520322	1.77212	0	0.0323282	0.998	3750	tags=32%, list=13%, signal=36%
GO_ETHANOLAMINE_CONTAINING_COMPOUND_METABOLIC_PROCESS	GO_ETHANOLAMINE_CONTAINING_COMPOUND_METABOLIC_PROCESS		77	0.491788	1.74728	0	0.0368552	1	3750	tags=31%, list=13%, signal=36%
KEGG_ARACHIDONIC_ACID_METABOLISM	KEGG_ARACHIDONIC_ACID_METABOLISM		50	0.518031	1.74029	0.00160514	0.0388312	1	3750	tags=36%, list=13%, signal=41%
GO_AMINE_METABOLIC_PROCESS	GO_AMINE_METABOLIC_PROCESS		116	0.451468	1.71601	0.00135501	0.045164	1	3750	tags=27%, list=13%, signal=31%
KEGG_LINOLEIC_ACID_METABOLISM	KEGG_LINOLEIC_ACID_METABOLISM		24	0.489262	1.40527	0.0761589	0.200001	1	3750	tags=38%, list=13%, signal=43%
KEGG_LONG_TERM_DEPRESSION	KEGG_LONG_TERM_DEPRESSION		63	0.355931	1.23941	0.15015	0.355368	1	3750	tags=22%, list=13%, signal=26%
GO_PHOSPHATIDYLCHOLINE_ACYL_CHAIN_REMODELING	GO_PHOSPHATIDYLCHOLINE_ACYL_CHAIN_REMODELING		24	0.438113	1.23706	0.173469	0.358804	1	3750	tags=25%, list=13%, signal=29%
GO_PHOSPHATIDYLGLYCEROL_ACYL_CHAIN_REMODELING	GO_PHOSPHATIDYLGLYCEROL_ACYL_CHAIN_REMODELING		15	0.465651	1.21075	0.235714	0.391718	1	3750	tags=33%, list=13%, signal=38%
GO_PHOSPHATIDYLETHANOLAMINE_ACYL_CHAIN_REMODELING	GO_PHOSPHATIDYLETHANOLAMINE_ACYL_CHAIN_REMODELING		21	0.409035	1.14607	0.281713	0.481498	1	3750	tags=24%, list=13%, signal=27%
GO_PHOSPHATIDIC_ACID_METABOLIC_PROCESS	GO_PHOSPHATIDIC_ACID_METABOLIC_PROCESS		32	0.368746	1.12102	0.294599	0.519218	1	3750	tags=19%, list=13%, signal=22%
GO_PHOSPHATIDYLGLYCEROL_METABOLIC_PROCESS	GO_PHOSPHATIDYLGLYCEROL_METABOLIC_PROCESS		28	0.365003	1.07994	0.371611	0.579855	1	3750	tags=21%, list=13%, signal=25%
REACTOME_SYNTHESIS_OF_PA	REACTOME_SYNTHESIS_OF_PA		26	0.340508	1.00117	0.464226	0.702017	1	3750	tags=19%, list=13%, signal=22%
KEGG_ETHER_LIPID_METABOLISM	KEGG_ETHER_LIPID_METABOLISM		30	0.331028	0.993426	0.475248	0.713534	1	3750	tags=23%, list=13%, signal=27%
GO_REGULATION_OF_PROTEIN_KINASE_A_SIGNALING	GO_REGULATION_OF_PROTEIN_KINASE_A_SIGNALING		16	0.329571	0.883489	0.597582	0.877713	1	3760	tags=19%, list=13%, signal=22%
GO_MEMBRANE_DEPOLARIZATION	GO_MEMBRANE_DEPOLARIZATION		52	0.459057	1.52502	0.0315789	0.121922	1	3768	tags=29%, list=13%, signal=33%
GO_REGULATION_OF_PHAGOCYTOSIS	GO_REGULATION_OF_PHAGOCYTOSIS		62	0.470702	1.65545	0.00314961	0.0650965	1	3769	tags=19%, list=13%, signal=22%
GO_REGULATION_OF_OSTEOBLAST_PROLIFERATION	GO_REGULATION_OF_OSTEOBLAST_PROLIFERATION		21	0.713936	1.97033	0	0.00635846	0.34	3792	tags=48%, list=13%, signal=55%
GO_CARDIAC_ATRIUM_DEVELOPMENT	GO_CARDIAC_ATRIUM_DEVELOPMENT		27	0.642241	1.89087	0	0.0128765	0.74	3792	tags=37%, list=13%, signal=43%
GO_HOMOPHILIC_CELL_ADHESION_VIA_PLASMA_MEMBRANE_ADHESION_MOLECULES	GO_HOMOPHILIC_CELL_ADHESION_VIA_PLASMA_MEMBRANE_ADHESION_MOLECULES		145	0.481632	1.91506	0	0.0115788	0.609	3799	tags=29%, list=13%, signal=33%
GO_REGIONALIZATION	GO_REGIONALIZATION		270	0.468394	1.98075	0	0.00617359	0.295	3803	tags=28%, list=13%, signal=32%
GO_NEGATIVE_CHEMOTAXIS	GO_NEGATIVE_CHEMOTAXIS		37	0.569067	1.76112	0.0015949	0.0339418	1	3803	tags=35%, list=13%, signal=41%
GO_SEGMENTATION	GO_SEGMENTATION		77	0.384426	1.38722	0.0550725	0.212525	1	3803	tags=25%, list=13%, signal=28%
GO_CRANIAL_NERVE_DEVELOPMENT	GO_CRANIAL_NERVE_DEVELOPMENT		38	0.376603	1.19788	0.21256	0.410097	1	3803	tags=24%, list=13%, signal=27%
GO_AXON_EXTENSION	GO_AXON_EXTENSION		34	0.216787	0.652602	0.944805	1	1	3803	tags=12%, list=13%, signal=14%
GO_LEARNING	GO_LEARNING		118	0.404388	1.53904	0.00693481	0.114426	1	3811	tags=25%, list=13%, signal=29%
GO_HEART_DEVELOPMENT	GO_HEART_DEVELOPMENT		438	0.331091	1.45642	0.00230947	0.163109	1	3811	tags=18%, list=13%, signal=21%
GO_ASSOCIATIVE_LEARNING	GO_ASSOCIATIVE_LEARNING		62	0.40912	1.41119	0.0457227	0.196146	1	3811	tags=24%, list=13%, signal=28%
GO_REGULATION_OF_CARDIAC_MUSCLE_CELL_DIFFERENTIATION	GO_REGULATION_OF_CARDIAC_MUSCLE_CELL_DIFFERENTIATION		18	0.517922	1.38251	0.102521	0.216085	1	3811	tags=28%, list=13%, signal=32%
GO_REGULATION_OF_BEHAVIOR	GO_REGULATION_OF_BEHAVIOR		47	0.400535	1.32408	0.113905	0.266251	1	3811	tags=28%, list=13%, signal=32%
GO_REGULATION_OF_DENDRITIC_SPINE_DEVELOPMENT	GO_REGULATION_OF_DENDRITIC_SPINE_DEVELOPMENT		52	0.381281	1.26968	0.135725	0.32043	1	3811	tags=23%, list=13%, signal=27%
GO_POSITIVE_REGULATION_OF_NEUROLOGICAL_SYSTEM_PROCESS	GO_POSITIVE_REGULATION_OF_NEUROLOGICAL_SYSTEM_PROCESS		15	0.46929	1.19508	0.246957	0.413745	1	3811	tags=27%, list=13%, signal=31%
GO_REGULATION_OF_STRIATED_MUSCLE_CELL_DIFFERENTIATION	GO_REGULATION_OF_STRIATED_MUSCLE_CELL_DIFFERENTIATION		75	0.31698	1.13054	0.255474	0.505749	1	3811	tags=21%, list=13%, signal=25%
GO_RESPONSE_TO_AMINO_ACID	GO_RESPONSE_TO_AMINO_ACID		102	0.290445	1.08559	0.301449	0.570268	1	3811	tags=17%, list=13%, signal=19%
GO_POSITIVE_REGULATION_OF_BEHAVIOR	GO_POSITIVE_REGULATION_OF_BEHAVIOR		17	0.38279	1.01014	0.444444	0.689005	1	3811	tags=29%, list=13%, signal=34%
GO_POSITIVE_REGULATION_OF_DENDRITIC_SPINE_DEVELOPMENT	GO_POSITIVE_REGULATION_OF_DENDRITIC_SPINE_DEVELOPMENT		32	0.301023	0.911208	0.579288	0.836493	1	3811	tags=16%, list=13%, signal=18%
GO_NEGATIVE_REGULATION_OF_NEURAL_PRECURSOR_CELL_PROLIFERATION	GO_NEGATIVE_REGULATION_OF_NEURAL_PRECURSOR_CELL_PROLIFERATION		21	0.395509	1.11261	0.30897	0.533236	1	3812	tags=29%, list=13%, signal=33%
GO_NEGATIVE_REGULATION_OF_DEFENSE_RESPONSE	GO_NEGATIVE_REGULATION_OF_DEFENSE_RESPONSE		124	0.235736	0.920271	0.632823	0.822611	1	3812	tags=16%, list=13%, signal=19%
GO_FATTY_ACID_DERIVATIVE_TRANSPORT	GO_FATTY_ACID_DERIVATIVE_TRANSPORT		17	0.615383	1.625	0.0215054	0.0748103	1	3815	tags=47%, list=13%, signal=54%
GO_ICOSANOID_TRANSPORT	GO_ICOSANOID_TRANSPORT		17	0.615383	1.61091	0.0187075	0.0811116	1	3815	tags=47%, list=13%, signal=54%
REACTOME_TRANSPORT_OF_VITAMINS_NUCLEOSIDES_AND_RELATED_MOLECULES	REACTOME_TRANSPORT_OF_VITAMINS_NUCLEOSIDES_AND_RELATED_MOLECULES		28	0.308947	0.9053	0.604377	0.842726	1	3815	tags=18%, list=13%, signal=21%
GO_REGULATION_OF_KERATINOCYTE_PROLIFERATION	GO_REGULATION_OF_KERATINOCYTE_PROLIFERATION		24	0.531968	1.51548	0.0393443	0.126627	1	3823	tags=29%, list=13%, signal=34%
GO_STRIATUM_DEVELOPMENT	GO_STRIATUM_DEVELOPMENT		16	0.271648	0.696654	0.864112	1	1	3823	tags=19%, list=13%, signal=22%
GO_SUBPALLIUM_DEVELOPMENT	GO_SUBPALLIUM_DEVELOPMENT		20	0.240883	0.660888	0.913644	1	1	3823	tags=15%, list=13%, signal=17%
GO_EPIDERMAL_CELL_DIFFERENTIATION	GO_EPIDERMAL_CELL_DIFFERENTIATION		98	0.575455	2.17083	0	0.00038	0.009	3825	tags=31%, list=13%, signal=35%
GO_FOREBRAIN_GENERATION_OF_NEURONS	GO_FOREBRAIN_GENERATION_OF_NEURONS		57	0.628632	2.13738	0	0.000458	0.012	3825	tags=33%, list=13%, signal=38%
GO_MORPHOGENESIS_OF_A_BRANCHING_STRUCTURE	GO_MORPHOGENESIS_OF_A_BRANCHING_STRUCTURE		163	0.506683	2.01561	0	0.00360132	0.171	3825	tags=31%, list=13%, signal=35%
GO_CENTRAL_NERVOUS_SYSTEM_NEURON_DIFFERENTIATION	GO_CENTRAL_NERVOUS_SYSTEM_NEURON_DIFFERENTIATION		144	0.495683	1.9674	0	0.00665221	0.355	3825	tags=28%, list=13%, signal=33%
GO_FOREBRAIN_NEURON_DEVELOPMENT	GO_FOREBRAIN_NEURON_DEVELOPMENT		30	0.623792	1.89837	0.00318979	0.0126484	0.699	3825	tags=40%, list=13%, signal=46%
GO_POSITIVE_REGULATION_OF_ORGAN_GROWTH	GO_POSITIVE_REGULATION_OF_ORGAN_GROWTH		35	0.602524	1.87305	0	0.0149317	0.845	3825	tags=31%, list=13%, signal=36%
GO_POSITIVE_REGULATION_OF_HEART_GROWTH	GO_POSITIVE_REGULATION_OF_HEART_GROWTH		26	0.610365	1.7758	0.00695652	0.0317369	0.998	3825	tags=38%, list=13%, signal=44%
GO_CENTRAL_NERVOUS_SYSTEM_NEURON_DEVELOPMENT	GO_CENTRAL_NERVOUS_SYSTEM_NEURON_DEVELOPMENT		66	0.450769	1.57982	0.0136364	0.0947815	1	3825	tags=29%, list=13%, signal=33%
GO_POSITIVE_REGULATION_OF_MESENCHYMAL_CELL_PROLIFERATION	GO_POSITIVE_REGULATION_OF_MESENCHYMAL_CELL_PROLIFERATION		27	0.532465	1.56214	0.0358423	0.101572	1	3825	tags=33%, list=13%, signal=38%
GO_MIDBRAIN_DEVELOPMENT	GO_MIDBRAIN_DEVELOPMENT		80	0.384506	1.39213	0.0487445	0.20888	1	3825	tags=26%, list=13%, signal=30%
GO_HAIR_CELL_DIFFERENTIATION	GO_HAIR_CELL_DIFFERENTIATION		31	0.447267	1.36344	0.0868113	0.232098	1	3825	tags=26%, list=13%, signal=30%
GO_COLUMNAR_CUBOIDAL_EPITHELIAL_CELL_DEVELOPMENT	GO_COLUMNAR_CUBOIDAL_EPITHELIAL_CELL_DEVELOPMENT		46	0.41229	1.33688	0.0877743	0.254233	1	3825	tags=24%, list=13%, signal=28%
GO_INNER_EAR_RECEPTOR_CELL_DEVELOPMENT	GO_INNER_EAR_RECEPTOR_CELL_DEVELOPMENT		32	0.426463	1.30537	0.144	0.285871	1	3825	tags=28%, list=13%, signal=32%
GO_MECHANORECEPTOR_DIFFERENTIATION	GO_MECHANORECEPTOR_DIFFERENTIATION		45	0.383721	1.2596	0.141914	0.331627	1	3825	tags=27%, list=13%, signal=31%
GO_BRANCHING_INVOLVED_IN_SALIVARY_GLAND_MORPHOGENESIS	GO_BRANCHING_INVOLVED_IN_SALIVARY_GLAND_MORPHOGENESIS		15	0.4769	1.21363	0.216867	0.38742	1	3825	tags=33%, list=13%, signal=39%
GO_REGULATION_OF_NEUROLOGICAL_SYSTEM_PROCESS	GO_REGULATION_OF_NEUROLOGICAL_SYSTEM_PROCESS		54	0.342694	1.15726	0.246596	0.465069	1	3825	tags=26%, list=13%, signal=30%
GO_AUDITORY_RECEPTOR_CELL_DEVELOPMENT	GO_AUDITORY_RECEPTOR_CELL_DEVELOPMENT		18	0.420051	1.1112	0.332155	0.535444	1	3825	tags=28%, list=13%, signal=32%
GO_AUDITORY_RECEPTOR_CELL_DIFFERENTIATION	GO_AUDITORY_RECEPTOR_CELL_DIFFERENTIATION		25	0.377082	1.09355	0.329879	0.560437	1	3825	tags=24%, list=13%, signal=28%
KEGG_ADHERENS_JUNCTION	KEGG_ADHERENS_JUNCTION		73	0.281245	1.00272	0.462462	0.69941	1	3825	tags=15%, list=13%, signal=17%
GO_ASYMMETRIC_PROTEIN_LOCALIZATION	GO_ASYMMETRIC_PROTEIN_LOCALIZATION		19	0.631784	1.67544	0.0136054	0.0579682	1	3828	tags=42%, list=13%, signal=49%
GO_AMMONIUM_ION_METABOLIC_PROCESS	GO_AMMONIUM_ION_METABOLIC_PROCESS		150	0.410982	1.62839	0	0.073881	1	3828	tags=25%, list=13%, signal=29%
GO_REGULATION_OF_SYNAPSE_ORGANIZATION	GO_REGULATION_OF_SYNAPSE_ORGANIZATION		99	0.391575	1.46468	0.0161765	0.15865	1	3828	tags=27%, list=13%, signal=31%
GO_REGULATION_OF_SYNAPSE_ASSEMBLY	GO_REGULATION_OF_SYNAPSE_ASSEMBLY		68	0.386737	1.36305	0.0504451	0.232252	1	3828	tags=28%, list=13%, signal=32%
GO_LOCALIZATION_WITHIN_MEMBRANE	GO_LOCALIZATION_WITHIN_MEMBRANE		116	0.268514	1.02133	0.422343	0.674161	1	3828	tags=14%, list=13%, signal=16%
GO_REGULATION_OF_SYSTEMIC_ARTERIAL_BLOOD_PRESSURE	GO_REGULATION_OF_SYSTEMIC_ARTERIAL_BLOOD_PRESSURE		69	0.477632	1.66155	0.00295858	0.0633454	1	3839	tags=29%, list=14%, signal=33%
GO_RESPONSE_TO_VITAMIN_A	GO_RESPONSE_TO_VITAMIN_A		15	0.650817	1.65016	0.0154905	0.0668427	1	3848	tags=40%, list=14%, signal=46%
REACTOME_TRANSMEMBRANE_TRANSPORT_OF_SMALL_MOLECULES	REACTOME_TRANSMEMBRANE_TRANSPORT_OF_SMALL_MOLECULES		373	0.379868	1.64341	0	0.0698359	1	3848	tags=21%, list=14%, signal=24%
REACTOME_SLC_MEDIATED_TRANSMEMBRANE_TRANSPORT	REACTOME_SLC_MEDIATED_TRANSMEMBRANE_TRANSPORT		217	0.386749	1.59489	0	0.0879479	1	3848	tags=20%, list=14%, signal=23%
GO_ANION_HOMEOSTASIS	GO_ANION_HOMEOSTASIS		36	0.483779	1.50413	0.0261866	0.132652	1	3848	tags=25%, list=14%, signal=29%
GO_RESPONSE_TO_MAGNESIUM_ION	GO_RESPONSE_TO_MAGNESIUM_ION		21	0.382425	1.05886	0.383838	0.613391	1	3848	tags=24%, list=14%, signal=28%
GO_MULTICELLULAR_ORGANISM_AGING	GO_MULTICELLULAR_ORGANISM_AGING		26	0.262455	0.750563	0.82343	1	1	3851	tags=15%, list=14%, signal=18%
GO_HINDBRAIN_DEVELOPMENT	GO_HINDBRAIN_DEVELOPMENT		123	0.457866	1.76212	0	0.033956	1	3852	tags=20%, list=14%, signal=23%
GO_NEURON_MIGRATION	GO_NEURON_MIGRATION		101	0.400398	1.49054	0.0113636	0.1391	1	3852	tags=25%, list=14%, signal=29%
GO_NEURAL_NUCLEUS_DEVELOPMENT	GO_NEURAL_NUCLEUS_DEVELOPMENT		62	0.359733	1.23853	0.137931	0.356486	1	3852	tags=21%, list=14%, signal=24%
GO_ESTABLISHMENT_OR_MAINTENANCE_OF_EPITHELIAL_CELL_APICAL_BASAL_POLARITY	GO_ESTABLISHMENT_OR_MAINTENANCE_OF_EPITHELIAL_CELL_APICAL_BASAL_POLARITY		27	0.613376	1.79891	0.00167785	0.0281583	0.996	3861	tags=30%, list=14%, signal=34%
GO_MORPHOGENESIS_OF_A_POLARIZED_EPITHELIUM	GO_MORPHOGENESIS_OF_A_POLARIZED_EPITHELIUM		26	0.593515	1.75595	0.00689655	0.0355591	1	3861	tags=35%, list=14%, signal=40%
GO_ESTABLISHMENT_OR_MAINTENANCE_OF_BIPOLAR_CELL_POLARITY	GO_ESTABLISHMENT_OR_MAINTENANCE_OF_BIPOLAR_CELL_POLARITY		33	0.553751	1.71674	0.00687285	0.0450369	1	3861	tags=27%, list=14%, signal=32%
GO_ESTABLISHMENT_OR_MAINTENANCE_OF_APICAL_BASAL_CELL_POLARITY	GO_ESTABLISHMENT_OR_MAINTENANCE_OF_APICAL_BASAL_CELL_POLARITY		33	0.553751	1.6816	0.0102389	0.0563136	1	3861	tags=27%, list=14%, signal=32%
REACTOME_INTEGRIN_ALPHAIIB_BETA3_SIGNALING	REACTOME_INTEGRIN_ALPHAIIB_BETA3_SIGNALING		27	0.455958	1.34631	0.105172	0.247211	1	3864	tags=22%, list=14%, signal=26%
REACTOME_RAP1_SIGNALLING	REACTOME_RAP1_SIGNALLING		15	0.350553	0.904849	0.620926	0.843462	1	3864	tags=20%, list=14%, signal=23%
GO_REGULATION_OF_LEUKOCYTE_APOPTOTIC_PROCESS	GO_REGULATION_OF_LEUKOCYTE_APOPTOTIC_PROCESS		71	0.285569	1.01966	0.423729	0.6754	1	3871	tags=18%, list=14%, signal=21%
GO_REGULATION_OF_LYMPHOCYTE_APOPTOTIC_PROCESS	GO_REGULATION_OF_LYMPHOCYTE_APOPTOTIC_PROCESS		47	0.24925	0.839021	0.709984	0.93738	1	3871	tags=17%, list=14%, signal=20%
GO_EPIDERMIS_DEVELOPMENT	GO_EPIDERMIS_DEVELOPMENT		192	0.500011	2.04253	0	0.00282419	0.108	3876	tags=29%, list=14%, signal=33%
GO_EPITHELIAL_CELL_DIFFERENTIATION	GO_EPITHELIAL_CELL_DIFFERENTIATION		410	0.482538	2.10627	0	0.000865	0.025	3885	tags=24%, list=14%, signal=28%
GO_GLOMERULUS_DEVELOPMENT	GO_GLOMERULUS_DEVELOPMENT		45	0.541655	1.7663	0	0.0330053	1	3885	tags=29%, list=14%, signal=33%
GO_EPITHELIAL_CELL_DIFFERENTIATION_INVOLVED_IN_KIDNEY_DEVELOPMENT	GO_EPITHELIAL_CELL_DIFFERENTIATION_INVOLVED_IN_KIDNEY_DEVELOPMENT		21	0.563125	1.56005	0.0363322	0.102611	1	3885	tags=29%, list=14%, signal=33%
GO_THYROID_HORMONE_METABOLIC_PROCESS	GO_THYROID_HORMONE_METABOLIC_PROCESS		15	0.566513	1.45464	0.0869565	0.164316	1	3887	tags=47%, list=14%, signal=54%
GO_REGULATION_OF_NEURAL_PRECURSOR_CELL_PROLIFERATION	GO_REGULATION_OF_NEURAL_PRECURSOR_CELL_PROLIFERATION		70	0.526266	1.85797	0	0.0179822	0.896	3896	tags=36%, list=14%, signal=41%
GO_POSITIVE_REGULATION_OF_STEM_CELL_PROLIFERATION	GO_POSITIVE_REGULATION_OF_STEM_CELL_PROLIFERATION		59	0.521907	1.8305	0.00153846	0.0225448	0.969	3896	tags=32%, list=14%, signal=37%
GO_REGULATION_OF_STEM_CELL_PROLIFERATION	GO_REGULATION_OF_STEM_CELL_PROLIFERATION		83	0.503244	1.80701	0.00290276	0.0270295	0.99	3896	tags=29%, list=14%, signal=33%
GO_REGULATION_OF_NEUROBLAST_PROLIFERATION	GO_REGULATION_OF_NEUROBLAST_PROLIFERATION		28	0.588077	1.77792	0.00516351	0.0315348	0.998	3896	tags=39%, list=14%, signal=45%
GO_POSITIVE_REGULATION_OF_NEUROBLAST_PROLIFERATION	GO_POSITIVE_REGULATION_OF_NEUROBLAST_PROLIFERATION		21	0.597403	1.65128	0.00854701	0.0664185	1	3896	tags=43%, list=14%, signal=50%
GO_POSITIVE_REGULATION_OF_NEURAL_PRECURSOR_CELL_PROLIFERATION	GO_POSITIVE_REGULATION_OF_NEURAL_PRECURSOR_CELL_PROLIFERATION		40	0.50769	1.64286	0.00646204	0.0699875	1	3896	tags=38%, list=14%, signal=43%
GO_REGULATION_OF_GRANULOCYTE_CHEMOTAXIS	GO_REGULATION_OF_GRANULOCYTE_CHEMOTAXIS		36	0.500803	1.58446	0.0165837	0.0925701	1	3896	tags=25%, list=14%, signal=29%
GO_RESPONSE_TO_CORTICOSTEROID	GO_RESPONSE_TO_CORTICOSTEROID		154	0.436107	1.73787	0	0.0394258	1	3898	tags=24%, list=14%, signal=28%
GO_NEURONAL_STEM_CELL_POPULATION_MAINTENANCE	GO_NEURONAL_STEM_CELL_POPULATION_MAINTENANCE		18	0.479088	1.29055	0.163082	0.30067	1	3907	tags=28%, list=14%, signal=32%
GO_VESICLE_TARGETING	GO_VESICLE_TARGETING		76	0.288361	1.03595	0.383382	0.649929	1	3920	tags=14%, list=14%, signal=17%
GO_SYNAPTIC_VESICLE_RECYCLING	GO_SYNAPTIC_VESICLE_RECYCLING		21	0.469835	1.31553	0.127434	0.274486	1	3921	tags=24%, list=14%, signal=28%
GO_SYNAPTIC_VESICLE_ENDOCYTOSIS	GO_SYNAPTIC_VESICLE_ENDOCYTOSIS		16	0.455325	1.21051	0.229508	0.391384	1	3921	tags=25%, list=14%, signal=29%
GO_DORSAL_VENTRAL_PATTERN_FORMATION	GO_DORSAL_VENTRAL_PATTERN_FORMATION		75	0.612686	2.17531	0	0.000395	0.009	3925	tags=39%, list=14%, signal=45%
GO_NEURAL_TUBE_DEVELOPMENT	GO_NEURAL_TUBE_DEVELOPMENT		139	0.484257	1.89787	0	0.0126181	0.703	3925	tags=27%, list=14%, signal=32%
GO_DORSAL_VENTRAL_NEURAL_TUBE_PATTERNING	GO_DORSAL_VENTRAL_NEURAL_TUBE_PATTERNING		15	0.725928	1.79684	0.00359712	0.0281403	0.996	3925	tags=47%, list=14%, signal=54%
GO_ADENYLATE_CYCLASE_INHIBITING_G_PROTEIN_COUPLED_RECEPTOR_SIGNALING_PATHWAY	GO_ADENYLATE_CYCLASE_INHIBITING_G_PROTEIN_COUPLED_RECEPTOR_SIGNALING_PATHWAY		54	0.339365	1.1582	0.217523	0.464699	1	3927	tags=26%, list=14%, signal=30%
GO_REGULATION_OF_HEAT_GENERATION	GO_REGULATION_OF_HEAT_GENERATION		15	0.541603	1.39752	0.0928571	0.204446	1	3934	tags=40%, list=14%, signal=46%
GO_ORGANIC_HYDROXY_COMPOUND_METABOLIC_PROCESS	GO_ORGANIC_HYDROXY_COMPOUND_METABOLIC_PROCESS		430	0.367565	1.60386	0	0.0837668	1	3935	tags=21%, list=14%, signal=24%
GO_ALCOHOL_METABOLIC_PROCESS	GO_ALCOHOL_METABOLIC_PROCESS		313	0.349011	1.50364	0	0.132908	1	3935	tags=19%, list=14%, signal=22%
GO_REGULATION_OF_SPROUTING_ANGIOGENESIS	GO_REGULATION_OF_SPROUTING_ANGIOGENESIS		28	0.318305	0.944488	0.532787	0.786465	1	3936	tags=21%, list=14%, signal=25%
GO_LIPID_LOCALIZATION	GO_LIPID_LOCALIZATION		230	0.428307	1.78574	0	0.0310443	0.998	3941	tags=23%, list=14%, signal=26%
GO_POSITIVE_REGULATION_OF_ANTIGEN_PROCESSING_AND_PRESENTATION	GO_POSITIVE_REGULATION_OF_ANTIGEN_PROCESSING_AND_PRESENTATION		15	0.532756	1.36689	0.108808	0.230226	1	3941	tags=33%, list=14%, signal=39%
GO_DRUG_TRANSPORT	GO_DRUG_TRANSPORT		25	0.461835	1.33478	0.105172	0.256183	1	3941	tags=36%, list=14%, signal=42%
GO_REGULATION_OF_CHOLESTEROL_TRANSPORT	GO_REGULATION_OF_CHOLESTEROL_TRANSPORT		32	0.408675	1.25458	0.1824	0.337471	1	3941	tags=31%, list=14%, signal=36%
GO_REGULATION_OF_STEROL_TRANSPORT	GO_REGULATION_OF_STEROL_TRANSPORT		32	0.408675	1.24888	0.161716	0.344057	1	3941	tags=31%, list=14%, signal=36%
GO_REGULATION_OF_MEMBRANE_LIPID_DISTRIBUTION	GO_REGULATION_OF_MEMBRANE_LIPID_DISTRIBUTION		34	0.313968	0.969985	0.510501	0.752026	1	3941	tags=18%, list=14%, signal=20%
GO_ORGANOPHOSPHATE_ESTER_TRANSPORT	GO_ORGANOPHOSPHATE_ESTER_TRANSPORT		81	0.261579	0.9414	0.577548	0.789255	1	3941	tags=16%, list=14%, signal=19%
GO_PHOSPHOLIPID_TRANSPORT	GO_PHOSPHOLIPID_TRANSPORT		51	0.279531	0.929572	0.569466	0.8069	1	3941	tags=20%, list=14%, signal=23%
GO_LIPID_TRANSLOCATION	GO_LIPID_TRANSLOCATION		21	0.299465	0.850193	0.695142	0.926234	1	3941	tags=24%, list=14%, signal=28%
GO_NEGATIVE_REGULATION_OF_PLATELET_ACTIVATION	GO_NEGATIVE_REGULATION_OF_PLATELET_ACTIVATION		17	0.31735	0.834369	0.683566	0.942207	1	3942	tags=24%, list=14%, signal=27%
GO_ACUTE_INFLAMMATORY_RESPONSE	GO_ACUTE_INFLAMMATORY_RESPONSE		59	0.281007	0.969617	0.513433	0.752242	1	3950	tags=19%, list=14%, signal=22%
GO_ORGANOPHOSPHATE_CATABOLIC_PROCESS	GO_ORGANOPHOSPHATE_CATABOLIC_PROCESS		107	0.276836	1.05379	0.34957	0.621249	1	3955	tags=16%, list=14%, signal=18%
GO_CYCLIC_NUCLEOTIDE_CATABOLIC_PROCESS	GO_CYCLIC_NUCLEOTIDE_CATABOLIC_PROCESS		17	0.321589	0.846494	0.67027	0.929872	1	3955	tags=18%, list=14%, signal=20%
KEGG_PENTOSE_AND_GLUCURONATE_INTERCONVERSIONS	KEGG_PENTOSE_AND_GLUCURONATE_INTERCONVERSIONS		19	0.255358	0.69829	0.865854	1	1	3959	tags=21%, list=14%, signal=24%
REACTOME_SEMA4D_INDUCED_CELL_MIGRATION_AND_GROWTH_CONE_COLLAPSE	REACTOME_SEMA4D_INDUCED_CELL_MIGRATION_AND_GROWTH_CONE_COLLAPSE		25	0.581365	1.65885	0.0133111	0.0640119	1	3967	tags=32%, list=14%, signal=37%
REACTOME_SEMA4D_IN_SEMAPHORIN_SIGNALING	REACTOME_SEMA4D_IN_SEMAPHORIN_SIGNALING		30	0.51449	1.55493	0.0307443	0.10569	1	3967	tags=27%, list=14%, signal=31%
GO_CYTOKINESIS	GO_CYTOKINESIS		84	0.123099	0.452391	1	1	1	3967	tags=8%, list=14%, signal=10%
GO_FC_RECEPTOR_SIGNALING_PATHWAY	GO_FC_RECEPTOR_SIGNALING_PATHWAY		197	0.41852	1.73134	0	0.0413183	1	3968	tags=15%, list=14%, signal=17%
GO_POSITIVE_REGULATION_OF_LIPID_TRANSPORT	GO_POSITIVE_REGULATION_OF_LIPID_TRANSPORT		46	0.578876	1.90746	0.00155763	0.011912	0.651	3984	tags=41%, list=14%, signal=48%
GO_REGULATION_OF_ICOSANOID_SECRETION	GO_REGULATION_OF_ICOSANOID_SECRETION		18	0.648804	1.76159	0.00705467	0.0340174	1	3984	tags=44%, list=14%, signal=52%
GO_POSITIVE_REGULATION_OF_ANION_TRANSPORT	GO_POSITIVE_REGULATION_OF_ANION_TRANSPORT		52	0.52196	1.73996	0	0.0388697	1	3984	tags=35%, list=14%, signal=40%
GO_REGULATION_OF_LIPID_TRANSPORT	GO_REGULATION_OF_LIPID_TRANSPORT		81	0.472621	1.72593	0.00146413	0.0424983	1	3984	tags=28%, list=14%, signal=33%
GO_REGULATION_OF_ANION_TRANSPORT	GO_REGULATION_OF_ANION_TRANSPORT		122	0.425534	1.62627	0.00280505	0.0744888	1	3984	tags=25%, list=14%, signal=29%
GO_REGULATION_OF_FATTY_ACID_TRANSPORT	GO_REGULATION_OF_FATTY_ACID_TRANSPORT		25	0.550687	1.55374	0.0238474	0.106482	1	3984	tags=32%, list=14%, signal=37%
GO_POSITIVE_REGULATION_OF_ORGANIC_ACID_TRANSPORT	GO_POSITIVE_REGULATION_OF_ORGANIC_ACID_TRANSPORT		26	0.49354	1.45652	0.0452261	0.163209	1	3984	tags=35%, list=14%, signal=40%
GO_NEGATIVE_REGULATION_OF_LIPID_TRANSPORT	GO_NEGATIVE_REGULATION_OF_LIPID_TRANSPORT		22	0.505191	1.40087	0.0762565	0.202287	1	3984	tags=27%, list=14%, signal=32%
GO_REGULATION_OF_ORGANIC_ACID_TRANSPORT	GO_REGULATION_OF_ORGANIC_ACID_TRANSPORT		45	0.374382	1.21215	0.185075	0.390204	1	3984	tags=22%, list=14%, signal=26%
GO_REGULATION_OF_LIPASE_ACTIVITY	GO_REGULATION_OF_LIPASE_ACTIVITY		73	0.323957	1.14558	0.24613	0.481984	1	3984	tags=23%, list=14%, signal=27%
GO_INORGANIC_ANION_TRANSPORT	GO_INORGANIC_ANION_TRANSPORT		117	0.479767	1.83746	0	0.0215614	0.952	3996	tags=27%, list=14%, signal=32%
GO_CHLORIDE_TRANSPORT	GO_CHLORIDE_TRANSPORT		91	0.464497	1.69979	0	0.0503971	1	3996	tags=31%, list=14%, signal=36%
GO_GLUTATHIONE_METABOLIC_PROCESS	GO_GLUTATHIONE_METABOLIC_PROCESS		53	0.423133	1.42738	0.0398089	0.1831	1	3996	tags=23%, list=14%, signal=26%
GO_SYNAPTONEMAL_COMPLEX_ORGANIZATION	GO_SYNAPTONEMAL_COMPLEX_ORGANIZATION		18	0.419123	1.11762	0.307282	0.525155	1	4019	tags=28%, list=14%, signal=32%
KEGG_ALPHA_LINOLENIC_ACID_METABOLISM	KEGG_ALPHA_LINOLENIC_ACID_METABOLISM		16	0.464658	1.23145	0.20603	0.363924	1	4031	tags=31%, list=14%, signal=36%
GO_CILIUM_MOVEMENT	GO_CILIUM_MOVEMENT		32	0.648009	1.97335	0	0.00676007	0.328	4032	tags=44%, list=14%, signal=51%
GO_LIMBIC_SYSTEM_DEVELOPMENT	GO_LIMBIC_SYSTEM_DEVELOPMENT		84	0.456364	1.68201	0	0.0562406	1	4043	tags=26%, list=14%, signal=30%
GO_HIPPOCAMPUS_DEVELOPMENT	GO_HIPPOCAMPUS_DEVELOPMENT		66	0.373153	1.32766	0.0750361	0.263175	1	4043	tags=20%, list=14%, signal=23%
GO_NEURON_PROJECTION_REGENERATION	GO_NEURON_PROJECTION_REGENERATION		27	0.308438	0.906651	0.561056	0.841919	1	4043	tags=26%, list=14%, signal=30%
GO_POSITIVE_REGULATION_OF_INFLAMMATORY_RESPONSE	GO_POSITIVE_REGULATION_OF_INFLAMMATORY_RESPONSE		104	0.280489	1.0539	0.351801	0.62129	1	4049	tags=21%, list=14%, signal=25%
GO_REGULATION_OF_ORGAN_FORMATION	GO_REGULATION_OF_ORGAN_FORMATION		29	0.434389	1.28447	0.143103	0.307324	1	4050	tags=31%, list=14%, signal=36%
GO_MODULATION_OF_EXCITATORY_POSTSYNAPTIC_POTENTIAL	GO_MODULATION_OF_EXCITATORY_POSTSYNAPTIC_POTENTIAL		28	0.537382	1.56564	0.0307942	0.0997722	1	4051	tags=32%, list=14%, signal=37%
GO_POSITIVE_REGULATION_OF_OXIDOREDUCTASE_ACTIVITY	GO_POSITIVE_REGULATION_OF_OXIDOREDUCTASE_ACTIVITY		44	0.461068	1.51374	0.0229358	0.12733	1	4051	tags=23%, list=14%, signal=26%
GO_POSITIVE_REGULATION_OF_EXCITATORY_POSTSYNAPTIC_POTENTIAL	GO_POSITIVE_REGULATION_OF_EXCITATORY_POSTSYNAPTIC_POTENTIAL		19	0.532303	1.48733	0.0548885	0.141721	1	4051	tags=37%, list=14%, signal=43%
GO_POSITIVE_REGULATION_OF_MONOOXYGENASE_ACTIVITY	GO_POSITIVE_REGULATION_OF_MONOOXYGENASE_ACTIVITY		27	0.447391	1.33146	0.121643	0.259242	1	4051	tags=22%, list=14%, signal=26%
GO_POSITIVE_REGULATION_OF_RESPONSE_TO_EXTERNAL_STIMULUS	GO_POSITIVE_REGULATION_OF_RESPONSE_TO_EXTERNAL_STIMULUS		271	0.275389	1.16657	0.141968	0.451295	1	4051	tags=19%, list=14%, signal=22%
GO_REGULATION_OF_CELL_SHAPE	GO_REGULATION_OF_CELL_SHAPE		131	0.281227	1.07837	0.318182	0.582214	1	4051	tags=15%, list=14%, signal=18%
GO_REGULATION_OF_MONOOXYGENASE_ACTIVITY	GO_REGULATION_OF_MONOOXYGENASE_ACTIVITY		58	0.304867	1.02988	0.421687	0.659498	1	4051	tags=16%, list=14%, signal=18%
GO_REGULATION_OF_NITRIC_OXIDE_SYNTHASE_ACTIVITY	GO_REGULATION_OF_NITRIC_OXIDE_SYNTHASE_ACTIVITY		47	0.297485	0.973941	0.503748	0.746079	1	4051	tags=15%, list=14%, signal=17%
GO_RESPONSE_TO_IMMOBILIZATION_STRESS	GO_RESPONSE_TO_IMMOBILIZATION_STRESS		15	0.337268	0.879421	0.643494	0.884321	1	4051	tags=20%, list=14%, signal=23%
GO_CELLULAR_RESPONSE_TO_INTERLEUKIN_1	GO_CELLULAR_RESPONSE_TO_INTERLEUKIN_1		79	0.345119	1.24839	0.122419	0.343443	1	4071	tags=23%, list=14%, signal=27%
GO_RESPONSE_TO_NITRIC_OXIDE	GO_RESPONSE_TO_NITRIC_OXIDE		19	0.378303	1.01989	0.443103	0.675512	1	4071	tags=26%, list=14%, signal=31%
GO_REGULATION_OF_COAGULATION	GO_REGULATION_OF_COAGULATION		81	0.425359	1.54619	0.00755287	0.111238	1	4079	tags=28%, list=14%, signal=33%
GO_REGULATION_OF_PLATELET_ACTIVATION	GO_REGULATION_OF_PLATELET_ACTIVATION		30	0.273569	0.818943	0.727273	0.961804	1	4079	tags=20%, list=14%, signal=23%
GO_ORGANELLE_ASSEMBLY	GO_ORGANELLE_ASSEMBLY		462	0.159021	0.704764	1	1	1	4083	tags=10%, list=14%, signal=12%
GO_DIENCEPHALON_DEVELOPMENT	GO_DIENCEPHALON_DEVELOPMENT		62	0.609776	2.1251	0	0.000751	0.021	4085	tags=42%, list=14%, signal=49%
GO_FOREBRAIN_DEVELOPMENT	GO_FOREBRAIN_DEVELOPMENT		315	0.428789	1.84393	0	0.0206934	0.938	4085	tags=24%, list=14%, signal=28%
GO_GLANDULAR_EPITHELIAL_CELL_DIFFERENTIATION	GO_GLANDULAR_EPITHELIAL_CELL_DIFFERENTIATION		34	0.581238	1.80643	0	0.0270936	0.99	4085	tags=35%, list=14%, signal=41%
GO_NEGATIVE_REGULATION_OF_LIPID_BIOSYNTHETIC_PROCESS	GO_NEGATIVE_REGULATION_OF_LIPID_BIOSYNTHETIC_PROCESS		40	0.533276	1.72801	0.00477707	0.0422729	1	4085	tags=28%, list=14%, signal=32%
GO_NEGATIVE_REGULATION_OF_LIPID_METABOLIC_PROCESS	GO_NEGATIVE_REGULATION_OF_LIPID_METABOLIC_PROCESS		68	0.473781	1.66343	0.00446429	0.0623791	1	4085	tags=29%, list=14%, signal=34%
GO_COLUMNAR_CUBOIDAL_EPITHELIAL_CELL_DIFFERENTIATION	GO_COLUMNAR_CUBOIDAL_EPITHELIAL_CELL_DIFFERENTIATION		97	0.442611	1.65381	0.00291545	0.0654993	1	4085	tags=26%, list=14%, signal=30%
GO_NEGATIVE_REGULATION_OF_ALCOHOL_BIOSYNTHETIC_PROCESS	GO_NEGATIVE_REGULATION_OF_ALCOHOL_BIOSYNTHETIC_PROCESS		17	0.623719	1.64596	0.0180832	0.0693117	1	4085	tags=29%, list=14%, signal=34%
GO_REGULATION_OF_EMBRYONIC_DEVELOPMENT	GO_REGULATION_OF_EMBRYONIC_DEVELOPMENT		106	0.424189	1.61685	0.00282486	0.0788172	1	4085	tags=25%, list=14%, signal=29%
GO_CELL_DIFFERENTIATION_INVOLVED_IN_KIDNEY_DEVELOPMENT	GO_CELL_DIFFERENTIATION_INVOLVED_IN_KIDNEY_DEVELOPMENT		32	0.527167	1.60221	0.0114379	0.0846709	1	4085	tags=31%, list=14%, signal=36%
GO_NEGATIVE_REGULATION_OF_STEROID_METABOLIC_PROCESS	GO_NEGATIVE_REGULATION_OF_STEROID_METABOLIC_PROCESS		21	0.573417	1.58472	0.0275387	0.09257	1	4085	tags=33%, list=14%, signal=39%
GO_REGULATION_OF_WOUND_HEALING	GO_REGULATION_OF_WOUND_HEALING		114	0.379979	1.44311	0.0267606	0.172366	1	4085	tags=25%, list=14%, signal=29%
GO_DEVELOPMENTAL_INDUCTION	GO_DEVELOPMENTAL_INDUCTION		25	0.502899	1.43298	0.0603448	0.178093	1	4085	tags=40%, list=14%, signal=47%
GO_REGULATION_OF_LIPID_BIOSYNTHETIC_PROCESS	GO_REGULATION_OF_LIPID_BIOSYNTHETIC_PROCESS		117	0.348101	1.33266	0.0538244	0.258573	1	4085	tags=21%, list=14%, signal=25%
GO_REGULATION_OF_ALCOHOL_BIOSYNTHETIC_PROCESS	GO_REGULATION_OF_ALCOHOL_BIOSYNTHETIC_PROCESS		43	0.407566	1.32404	0.11617	0.266083	1	4085	tags=23%, list=14%, signal=27%
GO_POSITIVE_REGULATION_OF_LIPID_BIOSYNTHETIC_PROCESS	GO_POSITIVE_REGULATION_OF_LIPID_BIOSYNTHETIC_PROCESS		59	0.384651	1.31846	0.115269	0.271055	1	4085	tags=24%, list=14%, signal=28%
GO_ADRENAL_GLAND_DEVELOPMENT	GO_ADRENAL_GLAND_DEVELOPMENT		19	0.398417	1.07297	0.367347	0.590443	1	4085	tags=21%, list=14%, signal=25%
GO_POSITIVE_REGULATION_OF_ALCOHOL_BIOSYNTHETIC_PROCESS	GO_POSITIVE_REGULATION_OF_ALCOHOL_BIOSYNTHETIC_PROCESS		21	0.379971	1.04914	0.400974	0.628101	1	4085	tags=24%, list=14%, signal=28%
GO_POSITIVE_REGULATION_OF_REPRODUCTIVE_PROCESS	GO_POSITIVE_REGULATION_OF_REPRODUCTIVE_PROCESS		44	0.309101	0.999392	0.456376	0.70394	1	4085	tags=23%, list=14%, signal=27%
GO_T_CELL_PROLIFERATION	GO_T_CELL_PROLIFERATION		33	0.218245	0.673942	0.914557	1	1	4085	tags=12%, list=14%, signal=14%
GO_FATTY_ACID_BIOSYNTHETIC_PROCESS	GO_FATTY_ACID_BIOSYNTHETIC_PROCESS		98	0.33386	1.25725	0.103746	0.334736	1	4086	tags=21%, list=14%, signal=25%
GO_THIOESTER_BIOSYNTHETIC_PROCESS	GO_THIOESTER_BIOSYNTHETIC_PROCESS		49	0.2332	0.79044	0.805296	0.994036	1	4086	tags=12%, list=14%, signal=14%
GO_ACYL_COA_BIOSYNTHETIC_PROCESS	GO_ACYL_COA_BIOSYNTHETIC_PROCESS		49	0.2332	0.764638	0.827907	1	1	4086	tags=12%, list=14%, signal=14%
GO_POSITIVE_REGULATION_OF_LEUKOCYTE_MIGRATION	GO_POSITIVE_REGULATION_OF_LEUKOCYTE_MIGRATION		100	0.34457	1.30232	0.079063	0.288471	1	4093	tags=24%, list=14%, signal=28%
GO_POSITIVE_REGULATION_OF_LYMPHOCYTE_MIGRATION	GO_POSITIVE_REGULATION_OF_LYMPHOCYTE_MIGRATION		23	0.393899	1.13195	0.297436	0.503341	1	4093	tags=30%, list=14%, signal=36%
GO_HETEROPHILIC_CELL_CELL_ADHESION_VIA_PLASMA_MEMBRANE_CELL_ADHESION_MOLECULES	GO_HETEROPHILIC_CELL_CELL_ADHESION_VIA_PLASMA_MEMBRANE_CELL_ADHESION_MOLECULES		41	0.448348	1.43957	0.0653907	0.174637	1	4099	tags=34%, list=14%, signal=40%
GO_NEUTRAL_AMINO_ACID_TRANSPORT	GO_NEUTRAL_AMINO_ACID_TRANSPORT		31	0.516128	1.61283	0.0197044	0.0804675	1	4101	tags=29%, list=14%, signal=34%
REACTOME_AMINE_COMPOUND_SLC_TRANSPORTERS	REACTOME_AMINE_COMPOUND_SLC_TRANSPORTERS		25	0.539727	1.57035	0.03367	0.0978218	1	4101	tags=40%, list=14%, signal=47%
GO_AMINO_ACID_IMPORT	GO_AMINO_ACID_IMPORT		15	0.454731	1.1745	0.270318	0.441472	1	4101	tags=27%, list=14%, signal=31%
GO_NEGATIVE_REGULATION_OF_MYELOID_LEUKOCYTE_DIFFERENTIATION	GO_NEGATIVE_REGULATION_OF_MYELOID_LEUKOCYTE_DIFFERENTIATION		39	0.459882	1.46001	0.0524691	0.162086	1	4102	tags=26%, list=14%, signal=30%
BIOCARTA_NO2IL12_PATHWAY	BIOCARTA_NO2IL12_PATHWAY		17	0.494856	1.29571	0.153439	0.295814	1	4119	tags=35%, list=15%, signal=41%
GO_POSITIVE_REGULATION_OF_PEPTIDYL_TYROSINE_PHOSPHORYLATION	GO_POSITIVE_REGULATION_OF_PEPTIDYL_TYROSINE_PHOSPHORYLATION		138	0.308071	1.22091	0.110656	0.378469	1	4119	tags=20%, list=15%, signal=23%
GO_T_CELL_RECEPTOR_SIGNALING_PATHWAY	GO_T_CELL_RECEPTOR_SIGNALING_PATHWAY		140	0.243089	0.948635	0.56694	0.781958	1	4119	tags=14%, list=15%, signal=16%
GO_METENCEPHALON_DEVELOPMENT	GO_METENCEPHALON_DEVELOPMENT		89	0.444067	1.62693	0.00149925	0.0742082	1	4129	tags=22%, list=15%, signal=26%
GO_CEREBELLAR_CORTEX_DEVELOPMENT	GO_CEREBELLAR_CORTEX_DEVELOPMENT		44	0.464289	1.52101	0.0268987	0.123885	1	4129	tags=25%, list=15%, signal=29%
GO_CEREBELLAR_CORTEX_MORPHOGENESIS	GO_CEREBELLAR_CORTEX_MORPHOGENESIS		28	0.438325	1.28768	0.148398	0.302876	1	4129	tags=29%, list=15%, signal=33%
GO_RESPONSE_TO_ETHANOL	GO_RESPONSE_TO_ETHANOL		117	0.291939	1.12641	0.258287	0.511267	1	4129	tags=20%, list=15%, signal=23%
GO_NEGATIVE_REGULATION_OF_EPITHELIAL_TO_MESENCHYMAL_TRANSITION	GO_NEGATIVE_REGULATION_OF_EPITHELIAL_TO_MESENCHYMAL_TRANSITION		22	0.731982	2.03534	0	0.00287069	0.118	4133	tags=55%, list=15%, signal=64%
GO_NEGATIVE_REGULATION_OF_STEM_CELL_DIFFERENTIATION	GO_NEGATIVE_REGULATION_OF_STEM_CELL_DIFFERENTIATION		39	0.62318	2.0207	0	0.0032734	0.151	4133	tags=33%, list=15%, signal=39%
GO_CARDIAC_CHAMBER_MORPHOGENESIS	GO_CARDIAC_CHAMBER_MORPHOGENESIS		99	0.479274	1.8005	0	0.0280497	0.994	4133	tags=30%, list=15%, signal=35%
GO_CARDIAC_SEPTUM_MORPHOGENESIS	GO_CARDIAC_SEPTUM_MORPHOGENESIS		47	0.519786	1.71066	0.00163934	0.0469861	1	4133	tags=32%, list=15%, signal=37%
GO_CARDIAC_VENTRICLE_MORPHOGENESIS	GO_CARDIAC_VENTRICLE_MORPHOGENESIS		58	0.461953	1.58474	0.0164204	0.0927352	1	4133	tags=33%, list=15%, signal=38%
GO_HEART_MORPHOGENESIS	GO_HEART_MORPHOGENESIS		202	0.358314	1.46638	0.00879397	0.157647	1	4133	tags=23%, list=15%, signal=27%
GO_VENTRICULAR_SEPTUM_MORPHOGENESIS	GO_VENTRICULAR_SEPTUM_MORPHOGENESIS		27	0.463786	1.37801	0.101667	0.220319	1	4133	tags=30%, list=15%, signal=35%
GO_VENTRICULAR_CARDIAC_MUSCLE_TISSUE_DEVELOPMENT	GO_VENTRICULAR_CARDIAC_MUSCLE_TISSUE_DEVELOPMENT		42	0.413393	1.32993	0.0925325	0.260927	1	4133	tags=31%, list=15%, signal=36%
GO_NEGATIVE_REGULATION_OF_CELL_DIVISION	GO_NEGATIVE_REGULATION_OF_CELL_DIVISION		56	0.278271	0.946944	0.539906	0.783397	1	4139	tags=14%, list=15%, signal=17%
REACTOME_GABA_RECEPTOR_ACTIVATION	REACTOME_GABA_RECEPTOR_ACTIVATION		49	0.304031	1.00617	0.444969	0.694912	1	4140	tags=22%, list=15%, signal=26%
REACTOME_ADP_SIGNALLING_THROUGH_P2RY1	REACTOME_ADP_SIGNALLING_THROUGH_P2RY1		24	0.296914	0.855265	0.657046	0.918845	1	4140	tags=21%, list=15%, signal=24%
REACTOME_PROSTACYCLIN_SIGNALLING_THROUGH_PROSTACYCLIN_RECEPTOR	REACTOME_PROSTACYCLIN_SIGNALLING_THROUGH_PROSTACYCLIN_RECEPTOR		18	0.231524	0.624172	0.928196	1	1	4140	tags=17%, list=15%, signal=20%
REACTOME_SIGNAL_AMPLIFICATION	REACTOME_SIGNAL_AMPLIFICATION		30	0.208483	0.621394	0.958333	1	1	4140	tags=17%, list=15%, signal=19%
REACTOME_G_BETA_GAMMA_SIGNALLING_THROUGH_PLC_BETA	REACTOME_G_BETA_GAMMA_SIGNALLING_THROUGH_PLC_BETA		19	0.220097	0.590746	0.943942	1	1	4140	tags=16%, list=15%, signal=18%
REACTOME_THROMBOXANE_SIGNALLING_THROUGH_TP_RECEPTOR	REACTOME_THROMBOXANE_SIGNALLING_THROUGH_TP_RECEPTOR		22	0.207828	0.586006	0.965035	1	1	4140	tags=18%, list=15%, signal=21%
REACTOME_GLUCAGON_SIGNALING_IN_METABOLIC_REGULATION	REACTOME_GLUCAGON_SIGNALING_IN_METABOLIC_REGULATION		29	0.193246	0.576582	0.981788	1	1	4140	tags=17%, list=15%, signal=20%
REACTOME_ADP_SIGNALLING_THROUGH_P2RY12	REACTOME_ADP_SIGNALLING_THROUGH_P2RY12		20	0.206121	0.562361	0.963351	1	1	4140	tags=15%, list=15%, signal=18%
GO_RESPONSE_TO_PLATELET_DERIVED_GROWTH_FACTOR	GO_RESPONSE_TO_PLATELET_DERIVED_GROWTH_FACTOR		18	0.522814	1.42528	0.0755712	0.185031	1	4148	tags=28%, list=15%, signal=33%
GO_REGULATION_OF_PROTEIN_AUTOPHOSPHORYLATION	GO_REGULATION_OF_PROTEIN_AUTOPHOSPHORYLATION		35	0.432043	1.34076	0.0942492	0.251672	1	4148	tags=23%, list=15%, signal=27%
GO_RESPONSE_TO_OSMOTIC_STRESS	GO_RESPONSE_TO_OSMOTIC_STRESS		56	0.357768	1.20252	0.180685	0.403176	1	4148	tags=13%, list=15%, signal=15%
KEGG_GLYCOLYSIS_GLUCONEOGENESIS	KEGG_GLYCOLYSIS_GLUCONEOGENESIS		56	0.315326	1.06524	0.368902	0.603176	1	4150	tags=20%, list=15%, signal=23%
KEGG_FRUCTOSE_AND_MANNOSE_METABOLISM	KEGG_FRUCTOSE_AND_MANNOSE_METABOLISM		34	0.288218	0.903414	0.60828	0.844855	1	4150	tags=18%, list=15%, signal=21%
GO_GLUCOSE_METABOLIC_PROCESS	GO_GLUCOSE_METABOLIC_PROCESS		109	0.193678	0.735698	0.935844	1	1	4150	tags=13%, list=15%, signal=15%
GO_ORGANIC_ANION_TRANSPORT	GO_ORGANIC_ANION_TRANSPORT		336	0.340748	1.46672	0.00118906	0.157715	1	4163	tags=21%, list=15%, signal=24%
REACTOME_ION_CHANNEL_TRANSPORT	REACTOME_ION_CHANNEL_TRANSPORT		49	0.256318	0.857682	0.68464	0.914976	1	4164	tags=20%, list=15%, signal=24%
GO_POTASSIUM_ION_IMPORT	GO_POTASSIUM_ION_IMPORT		26	0.284703	0.827573	0.71757	0.950935	1	4164	tags=23%, list=15%, signal=27%
GO_DNA_REPLICATION_DEPENDENT_NUCLEOSOME_ASSEMBLY	GO_DNA_REPLICATION_DEPENDENT_NUCLEOSOME_ASSEMBLY		30	0.599472	1.83167	0	0.022541	0.968	4168	tags=47%, list=15%, signal=55%
GO_DNA_REPLICATION_DEPENDENT_NUCLEOSOME_ORGANIZATION	GO_DNA_REPLICATION_DEPENDENT_NUCLEOSOME_ORGANIZATION		30	0.599472	1.80287	0	0.0277777	0.993	4168	tags=47%, list=15%, signal=55%
GO_CHROMATIN_SILENCING_AT_RDNA	GO_CHROMATIN_SILENCING_AT_RDNA		34	0.556345	1.72197	0.00475436	0.0436354	1	4168	tags=35%, list=15%, signal=41%
GO_PROTEIN_HETEROTETRAMERIZATION	GO_PROTEIN_HETEROTETRAMERIZATION		35	0.490748	1.51314	0.0263158	0.127537	1	4168	tags=34%, list=15%, signal=40%
GO_PYRUVATE_METABOLIC_PROCESS	GO_PYRUVATE_METABOLIC_PROCESS		58	0.184008	0.634596	0.985782	1	1	4174	tags=16%, list=15%, signal=18%
GO_REGULATION_OF_CYTOKINE_BIOSYNTHETIC_PROCESS	GO_REGULATION_OF_CYTOKINE_BIOSYNTHETIC_PROCESS		81	0.323222	1.17091	0.214076	0.444312	1	4176	tags=20%, list=15%, signal=23%
GO_B_CELL_ACTIVATION	GO_B_CELL_ACTIVATION		112	0.273748	1.0469	0.357971	0.631588	1	4176	tags=14%, list=15%, signal=17%
GO_POSITIVE_REGULATION_OF_INTERLEUKIN_10_PRODUCTION	GO_POSITIVE_REGULATION_OF_INTERLEUKIN_10_PRODUCTION		28	0.25087	0.754366	0.789902	1	1	4176	tags=21%, list=15%, signal=25%
GO_REGULATION_OF_INTERLEUKIN_8_PRODUCTION	GO_REGULATION_OF_INTERLEUKIN_8_PRODUCTION		52	0.215955	0.725397	0.894737	1	1	4176	tags=19%, list=15%, signal=23%
GO_VENTRICULAR_CARDIAC_MUSCLE_CELL_ACTION_POTENTIAL	GO_VENTRICULAR_CARDIAC_MUSCLE_CELL_ACTION_POTENTIAL		15	0.484256	1.22065	0.230375	0.378464	1	4178	tags=33%, list=15%, signal=39%
REACTOME_VOLTAGE_GATED_POTASSIUM_CHANNELS	REACTOME_VOLTAGE_GATED_POTASSIUM_CHANNELS		34	0.355209	1.0886	0.336039	0.566836	1	4178	tags=29%, list=15%, signal=34%
GO_NEGATIVE_REGULATION_OF_ION_TRANSPORT	GO_NEGATIVE_REGULATION_OF_ION_TRANSPORT		113	0.267585	1.0105	0.440655	0.689759	1	4178	tags=21%, list=15%, signal=25%
GO_CELLULAR_RESPONSE_TO_DRUG	GO_CELLULAR_RESPONSE_TO_DRUG		60	0.255172	0.878744	0.669231	0.884459	1	4178	tags=15%, list=15%, signal=18%
GO_XENOPHAGY	GO_XENOPHAGY		91	0.182569	0.674758	0.972701	1	1	4178	tags=12%, list=15%, signal=14%
GO_AMELOGENESIS	GO_AMELOGENESIS		19	0.309365	0.81593	0.720268	0.965513	1	4179	tags=21%, list=15%, signal=25%
GO_PANCREAS_DEVELOPMENT	GO_PANCREAS_DEVELOPMENT		64	0.551182	1.90024	0	0.012363	0.692	4180	tags=34%, list=15%, signal=40%
GO_RESPONSE_TO_AXON_INJURY	GO_RESPONSE_TO_AXON_INJURY		42	0.290445	0.943097	0.566007	0.788949	1	4180	tags=24%, list=15%, signal=28%
GO_REGULATION_OF_MULTICELLULAR_ORGANISMAL_METABOLIC_PROCESS	GO_REGULATION_OF_MULTICELLULAR_ORGANISMAL_METABOLIC_PROCESS		32	0.439434	1.3435	0.104502	0.249486	1	4185	tags=22%, list=15%, signal=26%
GO_RESPONSE_TO_VITAMIN_D	GO_RESPONSE_TO_VITAMIN_D		31	0.631604	1.94241	0	0.00876838	0.471	4193	tags=39%, list=15%, signal=45%
GO_RESPONSE_TO_VITAMIN	GO_RESPONSE_TO_VITAMIN		89	0.509907	1.87398	0	0.0150252	0.839	4193	tags=29%, list=15%, signal=34%
GO_RESPONSE_TO_NUTRIENT	GO_RESPONSE_TO_NUTRIENT		170	0.454376	1.83214	0	0.0226105	0.967	4193	tags=25%, list=15%, signal=30%
GO_REGULATION_OF_EXECUTION_PHASE_OF_APOPTOSIS	GO_REGULATION_OF_EXECUTION_PHASE_OF_APOPTOSIS		22	0.537531	1.51312	0.0539629	0.127361	1	4196	tags=32%, list=15%, signal=37%
GO_APOPTOTIC_DNA_FRAGMENTATION	GO_APOPTOTIC_DNA_FRAGMENTATION		15	0.373968	0.967015	0.5	0.755073	1	4196	tags=20%, list=15%, signal=23%
GO_DNA_CATABOLIC_PROCESS_ENDONUCLEOLYTIC	GO_DNA_CATABOLIC_PROCESS_ENDONUCLEOLYTIC		18	0.343505	0.918211	0.57424	0.825838	1	4196	tags=17%, list=15%, signal=20%
GO_CELLULAR_RESPONSE_TO_OXIDATIVE_STRESS	GO_CELLULAR_RESPONSE_TO_OXIDATIVE_STRESS		175	0.187675	0.761146	0.940722	1	1	4196	tags=11%, list=15%, signal=13%
GO_CELL_SURFACE_RECEPTOR_SIGNALING_PATHWAY_INVOLVED_IN_CELL_CELL_SIGNALING	GO_CELL_SURFACE_RECEPTOR_SIGNALING_PATHWAY_INVOLVED_IN_CELL_CELL_SIGNALING		58	0.396546	1.37006	0.0683507	0.227961	1	4197	tags=33%, list=15%, signal=38%
GO_REGULATION_OF_FATTY_ACID_METABOLIC_PROCESS	GO_REGULATION_OF_FATTY_ACID_METABOLIC_PROCESS		74	0.383603	1.36976	0.0558003	0.228181	1	4202	tags=20%, list=15%, signal=24%
GO_POSITIVE_REGULATION_OF_ENDOTHELIAL_CELL_MIGRATION	GO_POSITIVE_REGULATION_OF_ENDOTHELIAL_CELL_MIGRATION		66	0.438046	1.51962	0.0150602	0.124605	1	4206	tags=33%, list=15%, signal=39%
GO_CARDIAC_CHAMBER_DEVELOPMENT	GO_CARDIAC_CHAMBER_DEVELOPMENT		137	0.454124	1.7828	0	0.0311575	0.998	4212	tags=28%, list=15%, signal=33%
GO_CARDIAC_SEPTUM_DEVELOPMENT	GO_CARDIAC_SEPTUM_DEVELOPMENT		81	0.481514	1.74272	0	0.0381857	1	4212	tags=28%, list=15%, signal=33%
GO_CARDIAC_VENTRICLE_DEVELOPMENT	GO_CARDIAC_VENTRICLE_DEVELOPMENT		101	0.448205	1.67148	0.00144718	0.0595838	1	4212	tags=31%, list=15%, signal=36%
GO_VENTRICULAR_SEPTUM_DEVELOPMENT	GO_VENTRICULAR_SEPTUM_DEVELOPMENT		52	0.49459	1.65937	0.00753012	0.0640454	1	4212	tags=31%, list=15%, signal=36%
GO_AMINO_ACID_BETAINE_METABOLIC_PROCESS	GO_AMINO_ACID_BETAINE_METABOLIC_PROCESS		18	0.394877	1.02428	0.419861	0.668248	1	4213	tags=22%, list=15%, signal=26%
KEGG_ERBB_SIGNALING_PATHWAY	KEGG_ERBB_SIGNALING_PATHWAY		85	0.383609	1.38486	0.0591631	0.214562	1	4218	tags=16%, list=15%, signal=19%
REACTOME_PLATELET_AGGREGATION_PLUG_FORMATION	REACTOME_PLATELET_AGGREGATION_PLUG_FORMATION		32	0.451666	1.40451	0.0828026	0.20056	1	4229	tags=25%, list=15%, signal=29%
GO_MESONEPHROS_DEVELOPMENT	GO_MESONEPHROS_DEVELOPMENT		84	0.536508	1.96199	0	0.0070979	0.382	4230	tags=36%, list=15%, signal=42%
GO_KIDNEY_EPITHELIUM_DEVELOPMENT	GO_KIDNEY_EPITHELIUM_DEVELOPMENT		115	0.504198	1.93034	0	0.00962087	0.538	4230	tags=30%, list=15%, signal=36%
GO_MESENCHYMAL_CELL_DIFFERENTIATION	GO_MESENCHYMAL_CELL_DIFFERENTIATION		127	0.483589	1.85217	0	0.0189805	0.911	4230	tags=30%, list=15%, signal=35%
GO_MORPHOGENESIS_OF_EMBRYONIC_EPITHELIUM	GO_MORPHOGENESIS_OF_EMBRYONIC_EPITHELIUM		127	0.462685	1.79729	0	0.0281437	0.996	4230	tags=28%, list=15%, signal=33%
GO_MESENCHYME_DEVELOPMENT	GO_MESENCHYME_DEVELOPMENT		174	0.437733	1.77572	0	0.0316268	0.998	4230	tags=28%, list=15%, signal=33%
GO_CELL_MATURATION	GO_CELL_MATURATION		114	0.407161	1.54535	0.00559441	0.111576	1	4230	tags=22%, list=15%, signal=26%
GO_POSITIVE_REGULATION_OF_KIDNEY_DEVELOPMENT	GO_POSITIVE_REGULATION_OF_KIDNEY_DEVELOPMENT		40	0.483016	1.54468	0.0260163	0.111823	1	4230	tags=33%, list=15%, signal=38%
GO_REGULATION_OF_CELL_MATURATION	GO_REGULATION_OF_CELL_MATURATION		17	0.492537	1.2795	0.185619	0.312092	1	4230	tags=35%, list=15%, signal=41%
GO_RESPONSE_TO_DRUG	GO_RESPONSE_TO_DRUG		393	0.342308	1.49653	0	0.136662	1	4231	tags=20%, list=15%, signal=23%
GO_NEGATIVE_REGULATION_OF_SECRETION	GO_NEGATIVE_REGULATION_OF_SECRETION		161	0.367306	1.47055	0.00818554	0.15494	1	4231	tags=25%, list=15%, signal=29%
GO_NEGATIVE_REGULATION_OF_HORMONE_SECRETION	GO_NEGATIVE_REGULATION_OF_HORMONE_SECRETION		63	0.38255	1.3346	0.0682853	0.256233	1	4231	tags=30%, list=15%, signal=35%
GO_NEGATIVE_REGULATION_OF_PEPTIDE_SECRETION	GO_NEGATIVE_REGULATION_OF_PEPTIDE_SECRETION		42	0.344543	1.09884	0.30094	0.551886	1	4231	tags=29%, list=15%, signal=34%
REACTOME_INWARDLY_RECTIFYING_K_CHANNELS	REACTOME_INWARDLY_RECTIFYING_K_CHANNELS		29	0.371813	1.09694	0.327586	0.555223	1	4231	tags=28%, list=15%, signal=32%
GO_REGULATION_OF_ENDOTHELIAL_CELL_MIGRATION	GO_REGULATION_OF_ENDOTHELIAL_CELL_MIGRATION		108	0.433151	1.64178	0.00277778	0.0694813	1	4234	tags=30%, list=15%, signal=35%
GO_REGULATION_OF_EPITHELIAL_CELL_MIGRATION	GO_REGULATION_OF_EPITHELIAL_CELL_MIGRATION		158	0.39619	1.57654	0.001321	0.0961115	1	4234	tags=27%, list=15%, signal=31%
GO_REGULATION_OF_ENDOTHELIAL_CELL_DIFFERENTIATION	GO_REGULATION_OF_ENDOTHELIAL_CELL_DIFFERENTIATION		26	0.447433	1.32044	0.142857	0.269035	1	4234	tags=23%, list=15%, signal=27%
GO_NEGATIVE_REGULATION_OF_ENDOTHELIAL_CELL_PROLIFERATION	GO_NEGATIVE_REGULATION_OF_ENDOTHELIAL_CELL_PROLIFERATION		28	0.325445	0.95579	0.515599	0.771501	1	4234	tags=21%, list=15%, signal=25%
GO_NEGATIVE_REGULATION_OF_VIRAL_GENOME_REPLICATION	GO_NEGATIVE_REGULATION_OF_VIRAL_GENOME_REPLICATION		45	0.287721	0.935929	0.541463	0.798097	1	4237	tags=16%, list=15%, signal=18%
GO_DEFENSE_RESPONSE_TO_VIRUS	GO_DEFENSE_RESPONSE_TO_VIRUS		140	0.22867	0.89312	0.679558	0.861619	1	4237	tags=15%, list=15%, signal=18%
GO_DNA_CATABOLIC_PROCESS	GO_DNA_CATABOLIC_PROCESS		25	0.282232	0.835707	0.690821	0.940556	1	4237	tags=16%, list=15%, signal=19%
GO_TUBE_FORMATION	GO_TUBE_FORMATION		126	0.491916	1.89155	0	0.012976	0.736	4240	tags=31%, list=15%, signal=36%
GO_ODONTOGENESIS	GO_ODONTOGENESIS		98	0.494541	1.86442	0	0.016599	0.876	4240	tags=32%, list=15%, signal=37%
GO_RESPONSE_TO_VIRUS	GO_RESPONSE_TO_VIRUS		218	0.228624	0.946785	0.584498	0.783426	1	4240	tags=16%, list=15%, signal=18%
GO_MODULATION_BY_SYMBIONT_OF_HOST_CELLULAR_PROCESS	GO_MODULATION_BY_SYMBIONT_OF_HOST_CELLULAR_PROCESS		27	0.242566	0.722359	0.865487	1	1	4240	tags=19%, list=15%, signal=22%
GO_MODULATION_BY_VIRUS_OF_HOST_MORPHOLOGY_OR_PHYSIOLOGY	GO_MODULATION_BY_VIRUS_OF_HOST_MORPHOLOGY_OR_PHYSIOLOGY		36	0.220327	0.695322	0.894992	1	1	4240	tags=17%, list=15%, signal=20%
GO_LEUKOCYTE_HOMEOSTASIS	GO_LEUKOCYTE_HOMEOSTASIS		56	0.184024	0.62515	0.981366	1	1	4240	tags=13%, list=15%, signal=15%
GO_HEXOSE_METABOLIC_PROCESS	GO_HEXOSE_METABOLIC_PROCESS		144	0.151962	0.604724	1	1	1	4242	tags=11%, list=15%, signal=13%
GO_INNERVATION	GO_INNERVATION		21	0.535757	1.49794	0.052901	0.136044	1	4246	tags=38%, list=15%, signal=45%
GO_NERVE_DEVELOPMENT	GO_NERVE_DEVELOPMENT		59	0.422807	1.43743	0.0473186	0.175472	1	4246	tags=25%, list=15%, signal=30%
GO_NEURON_NEURON_SYNAPTIC_TRANSMISSION	GO_NEURON_NEURON_SYNAPTIC_TRANSMISSION		49	0.36604	1.21057	0.173846	0.391539	1	4246	tags=24%, list=15%, signal=29%
GO_REGULATION_OF_SYNAPTIC_TRANSMISSION_GLUTAMATERGIC	GO_REGULATION_OF_SYNAPTIC_TRANSMISSION_GLUTAMATERGIC		47	0.344676	1.13647	0.2625	0.496586	1	4246	tags=26%, list=15%, signal=30%
GO_RESPONSE_TO_METAL_ION	GO_RESPONSE_TO_METAL_ION		305	0.372324	1.58962	0	0.0906034	1	4259	tags=22%, list=15%, signal=25%
REACTOME_POTASSIUM_CHANNELS	REACTOME_POTASSIUM_CHANNELS		81	0.397193	1.43271	0.0289017	0.178212	1	4259	tags=32%, list=15%, signal=38%
GO_RESPONSE_TO_INORGANIC_SUBSTANCE	GO_RESPONSE_TO_INORGANIC_SUBSTANCE		446	0.319593	1.40924	0.00228311	0.19788	1	4259	tags=20%, list=15%, signal=23%
GO_RESPONSE_TO_CALCIUM_ION	GO_RESPONSE_TO_CALCIUM_ION		107	0.360276	1.36058	0.0374101	0.233542	1	4259	tags=22%, list=15%, signal=26%
GO_ACTION_POTENTIAL	GO_ACTION_POTENTIAL		83	0.347647	1.27169	0.119516	0.318972	1	4259	tags=27%, list=15%, signal=31%
GO_POTASSIUM_ION_TRANSPORT	GO_POTASSIUM_ION_TRANSPORT		128	0.314577	1.2189	0.121083	0.37998	1	4259	tags=26%, list=15%, signal=30%
REACTOME_NITRIC_OXIDE_STIMULATES_GUANYLATE_CYCLASE	REACTOME_NITRIC_OXIDE_STIMULATES_GUANYLATE_CYCLASE		25	0.334542	0.967235	0.500821	0.754879	1	4259	tags=24%, list=15%, signal=28%
REACTOME_CGMP_EFFECTS	REACTOME_CGMP_EFFECTS		19	0.339751	0.9234	0.571181	0.81696	1	4259	tags=26%, list=15%, signal=31%
GO_REGULATION_OF_BONE_DEVELOPMENT	GO_REGULATION_OF_BONE_DEVELOPMENT		18	0.61759	1.64233	0.0137931	0.0698261	1	4260	tags=44%, list=15%, signal=52%
REACTOME_IMMUNOREGULATORY_INTERACTIONS_BETWEEN_A_LYMPHOID_AND_A_NON_LYMPHOID_CELL	REACTOME_IMMUNOREGULATORY_INTERACTIONS_BETWEEN_A_LYMPHOID_AND_A_NON_LYMPHOID_CELL		58	0.415356	1.42718	0.056231	0.183125	1	4260	tags=29%, list=15%, signal=34%
GO_IMMUNE_EFFECTOR_PROCESS	GO_IMMUNE_EFFECTOR_PROCESS		429	0.39711	1.72801	0	0.0424212	1	4265	tags=20%, list=15%, signal=24%
KEGG_PRION_DISEASES	KEGG_PRION_DISEASES		33	0.547935	1.70036	0.00646204	0.0502819	1	4265	tags=27%, list=15%, signal=32%
BIOCARTA_LAIR_PATHWAY	BIOCARTA_LAIR_PATHWAY		16	0.616212	1.58377	0.0234114	0.0927593	1	4265	tags=38%, list=15%, signal=44%
GO_POSITIVE_REGULATION_OF_VASCULATURE_DEVELOPMENT	GO_POSITIVE_REGULATION_OF_VASCULATURE_DEVELOPMENT		125	0.38947	1.5118	0.00680272	0.127903	1	4265	tags=26%, list=15%, signal=30%
GO_IN_UTERO_EMBRYONIC_DEVELOPMENT	GO_IN_UTERO_EMBRYONIC_DEVELOPMENT		293	0.353108	1.5058	0	0.131407	1	4265	tags=18%, list=15%, signal=21%
GO_POSITIVE_REGULATION_OF_VASCULAR_ENDOTHELIAL_GROWTH_FACTOR_PRODUCTION	GO_POSITIVE_REGULATION_OF_VASCULAR_ENDOTHELIAL_GROWTH_FACTOR_PRODUCTION		25	0.443531	1.27257	0.164557	0.318385	1	4265	tags=24%, list=15%, signal=28%
GO_REGULATION_OF_VASCULAR_ENDOTHELIAL_GROWTH_FACTOR_PRODUCTION	GO_REGULATION_OF_VASCULAR_ENDOTHELIAL_GROWTH_FACTOR_PRODUCTION		30	0.33812	1.01471	0.437919	0.68234	1	4265	tags=20%, list=15%, signal=24%
GO_ACTIVATION_OF_PROTEIN_KINASE_ACTIVITY	GO_ACTIVATION_OF_PROTEIN_KINASE_ACTIVITY		257	0.235124	0.980763	0.527881	0.735916	1	4265	tags=17%, list=15%, signal=20%
GO_DEFENSE_RESPONSE_TO_OTHER_ORGANISM	GO_DEFENSE_RESPONSE_TO_OTHER_ORGANISM		397	0.412533	1.80399	0	0.0276574	0.993	4267	tags=21%, list=15%, signal=24%
GO_NEGATIVE_REGULATION_OF_RESPONSE_TO_EXTERNAL_STIMULUS	GO_NEGATIVE_REGULATION_OF_RESPONSE_TO_EXTERNAL_STIMULUS		238	0.335657	1.40725	0.0101266	0.199148	1	4267	tags=23%, list=15%, signal=27%
GO_REGULATION_OF_LYMPHOCYTE_MIGRATION	GO_REGULATION_OF_LYMPHOCYTE_MIGRATION		33	0.317008	0.979496	0.480328	0.738257	1	4267	tags=27%, list=15%, signal=32%
GO_PURINE_RIBONUCLEOSIDE_BISPHOSPHATE_METABOLIC_PROCESS	GO_PURINE_RIBONUCLEOSIDE_BISPHOSPHATE_METABOLIC_PROCESS		18	0.378819	1.02237	0.443662	0.672453	1	4285	tags=22%, list=15%, signal=26%
GO_ERBB_SIGNALING_PATHWAY	GO_ERBB_SIGNALING_PATHWAY		78	0.347558	1.24978	0.120944	0.342839	1	4286	tags=15%, list=15%, signal=18%
GO_REGULATION_OF_RESPONSE_TO_INTERFERON_GAMMA	GO_REGULATION_OF_RESPONSE_TO_INTERFERON_GAMMA		22	0.233579	0.651209	0.935323	1	1	4286	tags=18%, list=15%, signal=21%
GO_ADAPTIVE_IMMUNE_RESPONSE	GO_ADAPTIVE_IMMUNE_RESPONSE		251	0.509602	2.14805	0	0.000449	0.011	4288	tags=27%, list=15%, signal=32%
GO_AXIS_ELONGATION	GO_AXIS_ELONGATION		26	0.50358	1.45848	0.0534224	0.16205	1	4289	tags=38%, list=15%, signal=45%
GO_POSITIVE_REGULATION_OF_KINASE_ACTIVITY	GO_POSITIVE_REGULATION_OF_KINASE_ACTIVITY		443	0.267916	1.17254	0.0975336	0.443823	1	4289	tags=17%, list=15%, signal=19%
GO_POSITIVE_REGULATION_OF_PEPTIDYL_SERINE_PHOSPHORYLATION	GO_POSITIVE_REGULATION_OF_PEPTIDYL_SERINE_PHOSPHORYLATION		67	0.276154	0.988407	0.46379	0.722402	1	4289	tags=21%, list=15%, signal=25%
GO_REGULATION_OF_PROTEIN_SERINE_THREONINE_KINASE_ACTIVITY	GO_REGULATION_OF_PROTEIN_SERINE_THREONINE_KINASE_ACTIVITY		445	0.211721	0.929104	0.691344	0.807036	1	4289	tags=15%, list=15%, signal=17%
GO_NEGATIVE_REGULATION_OF_MAP_KINASE_ACTIVITY	GO_NEGATIVE_REGULATION_OF_MAP_KINASE_ACTIVITY		70	0.258404	0.90692	0.64939	0.841661	1	4289	tags=19%, list=15%, signal=22%
GO_REGULATION_OF_PEPTIDYL_SERINE_PHOSPHORYLATION	GO_REGULATION_OF_PEPTIDYL_SERINE_PHOSPHORYLATION		94	0.227431	0.842804	0.756484	0.932586	1	4289	tags=18%, list=15%, signal=21%
GO_POSITIVE_REGULATION_OF_STEROID_METABOLIC_PROCESS	GO_POSITIVE_REGULATION_OF_STEROID_METABOLIC_PROCESS		19	0.278093	0.763902	0.797274	1	1	4292	tags=21%, list=15%, signal=25%
GO_HORMONE_METABOLIC_PROCESS	GO_HORMONE_METABOLIC_PROCESS		137	0.398293	1.55281	0.00269906	0.106883	1	4297	tags=21%, list=15%, signal=25%
GO_RETINOIC_ACID_METABOLIC_PROCESS	GO_RETINOIC_ACID_METABOLIC_PROCESS		16	0.481327	1.25158	0.190779	0.339769	1	4297	tags=31%, list=15%, signal=37%
GO_ISOPRENOID_BIOSYNTHETIC_PROCESS	GO_ISOPRENOID_BIOSYNTHETIC_PROCESS		23	0.302904	0.866017	0.674267	0.901927	1	4297	tags=17%, list=15%, signal=20%
GO_LEUKOCYTE_CELL_CELL_ADHESION	GO_LEUKOCYTE_CELL_CELL_ADHESION		227	0.318511	1.32099	0.0291139	0.268662	1	4300	tags=22%, list=15%, signal=26%
GO_MYELOID_LEUKOCYTE_MIGRATION	GO_MYELOID_LEUKOCYTE_MIGRATION		90	0.314173	1.16104	0.210678	0.460597	1	4300	tags=22%, list=15%, signal=26%
GO_CELL_CHEMOTAXIS	GO_CELL_CHEMOTAXIS		151	0.277993	1.09977	0.274639	0.550898	1	4300	tags=21%, list=15%, signal=24%
GO_LEUKOCYTE_MIGRATION	GO_LEUKOCYTE_MIGRATION		236	0.259789	1.08814	0.271795	0.567037	1	4300	tags=17%, list=15%, signal=20%
REACTOME_G_ALPHA1213_SIGNALLING_EVENTS	REACTOME_G_ALPHA1213_SIGNALLING_EVENTS		72	0.277499	0.987464	0.473227	0.723476	1	4300	tags=19%, list=15%, signal=23%
GO_LEUKOCYTE_CHEMOTAXIS	GO_LEUKOCYTE_CHEMOTAXIS		108	0.258059	0.974627	0.495879	0.744922	1	4300	tags=19%, list=15%, signal=22%
GO_LONG_TERM_MEMORY	GO_LONG_TERM_MEMORY		26	0.561509	1.65655	0.0132231	0.0649082	1	4303	tags=50%, list=15%, signal=59%
GO_PHENOL_CONTAINING_COMPOUND_METABOLIC_PROCESS	GO_PHENOL_CONTAINING_COMPOUND_METABOLIC_PROCESS		69	0.432591	1.54558	0.0161054	0.111592	1	4303	tags=30%, list=15%, signal=36%
GO_SENSORY_PERCEPTION_OF_TEMPERATURE_STIMULUS	GO_SENSORY_PERCEPTION_OF_TEMPERATURE_STIMULUS		19	0.281902	0.751298	0.818937	1	1	4303	tags=32%, list=15%, signal=37%
GO_REGULATION_OF_HEART_RATE	GO_REGULATION_OF_HEART_RATE		80	0.341406	1.22355	0.142429	0.375088	1	4304	tags=24%, list=15%, signal=28%
GO_REGULATION_OF_HEART_RATE_BY_CARDIAC_CONDUCTION	GO_REGULATION_OF_HEART_RATE_BY_CARDIAC_CONDUCTION		30	0.381055	1.16027	0.263333	0.461493	1	4304	tags=27%, list=15%, signal=31%
GO_AXONEME_ASSEMBLY	GO_AXONEME_ASSEMBLY		34	0.634572	1.97094	0	0.00639771	0.338	4305	tags=41%, list=15%, signal=48%
GO_MICROTUBULE_BUNDLE_FORMATION	GO_MICROTUBULE_BUNDLE_FORMATION		55	0.56719	1.88839	0	0.013219	0.765	4305	tags=31%, list=15%, signal=36%
GO_AXONEMAL_DYNEIN_COMPLEX_ASSEMBLY	GO_AXONEMAL_DYNEIN_COMPLEX_ASSEMBLY		18	0.694998	1.84025	0.00743494	0.0210991	0.946	4305	tags=50%, list=15%, signal=59%
GO_MICROTUBULE_CYTOSKELETON_ORGANIZATION	GO_MICROTUBULE_CYTOSKELETON_ORGANIZATION		317	0.233393	0.997687	0.475	0.706666	1	4305	tags=14%, list=15%, signal=16%
GO_MICROTUBULE_BASED_PROCESS	GO_MICROTUBULE_BASED_PROCESS		481	0.216836	0.956693	0.605351	0.77062	1	4305	tags=13%, list=15%, signal=15%
GO_REGULATION_OF_PROTEIN_OLIGOMERIZATION	GO_REGULATION_OF_PROTEIN_OLIGOMERIZATION		28	0.41518	1.24873	0.169329	0.343823	1	4306	tags=25%, list=15%, signal=29%
GO_NEGATIVE_REGULATION_OF_TRANSPORT	GO_NEGATIVE_REGULATION_OF_TRANSPORT		401	0.284572	1.23949	0.0478972	0.355484	1	4311	tags=19%, list=15%, signal=23%
GO_DORSAL_VENTRAL_AXIS_SPECIFICATION	GO_DORSAL_VENTRAL_AXIS_SPECIFICATION		19	0.324822	0.881536	0.62735	0.880875	1	4312	tags=26%, list=15%, signal=31%
GO_REGULATION_OF_COLLATERAL_SPROUTING	GO_REGULATION_OF_COLLATERAL_SPROUTING		17	0.601474	1.58751	0.035533	0.0916771	1	4322	tags=41%, list=15%, signal=49%
GO_DEVELOPMENTAL_CELL_GROWTH	GO_DEVELOPMENTAL_CELL_GROWTH		70	0.325042	1.15216	0.238164	0.472647	1	4322	tags=17%, list=15%, signal=20%
GO_CELLULAR_RESPONSE_TO_INTERFERON_GAMMA	GO_CELLULAR_RESPONSE_TO_INTERFERON_GAMMA		112	0.328244	1.24947	0.121037	0.343158	1	4325	tags=21%, list=15%, signal=25%
GO_RESPONSE_TO_INTERFERON_GAMMA	GO_RESPONSE_TO_INTERFERON_GAMMA		133	0.303026	1.17871	0.166436	0.435642	1	4325	tags=20%, list=15%, signal=23%
GO_EXTRINSIC_APOPTOTIC_SIGNALING_PATHWAY_VIA_DEATH_DOMAIN_RECEPTORS	GO_EXTRINSIC_APOPTOTIC_SIGNALING_PATHWAY_VIA_DEATH_DOMAIN_RECEPTORS		38	0.171669	0.54776	0.991949	1	1	4325	tags=13%, list=15%, signal=16%
GO_SODIUM_ION_TRANSMEMBRANE_TRANSPORT	GO_SODIUM_ION_TRANSMEMBRANE_TRANSPORT		74	0.531666	1.8934	0	0.0129058	0.727	4326	tags=34%, list=15%, signal=40%
GO_REGULATION_OF_MEMBRANE_POTENTIAL	GO_REGULATION_OF_MEMBRANE_POTENTIAL		304	0.324619	1.39272	0.00840336	0.208311	1	4326	tags=22%, list=15%, signal=26%
GO_CELLULAR_RESPONSE_TO_ANTIBIOTIC	GO_CELLULAR_RESPONSE_TO_ANTIBIOTIC		16	0.529953	1.36584	0.108659	0.230886	1	4326	tags=31%, list=15%, signal=37%
GO_CELL_GROWTH	GO_CELL_GROWTH		127	0.345413	1.34274	0.048583	0.250184	1	4326	tags=19%, list=15%, signal=22%
GO_POSITIVE_REGULATION_OF_SODIUM_ION_TRANSMEMBRANE_TRANSPORT	GO_POSITIVE_REGULATION_OF_SODIUM_ION_TRANSMEMBRANE_TRANSPORT		15	0.499653	1.29708	0.147664	0.293917	1	4326	tags=27%, list=15%, signal=31%
GO_MULTICELLULAR_ORGANISMAL_SIGNALING	GO_MULTICELLULAR_ORGANISMAL_SIGNALING		108	0.338157	1.28312	0.0938834	0.308482	1	4326	tags=26%, list=15%, signal=30%
GO_CARDIAC_CONDUCTION	GO_CARDIAC_CONDUCTION		73	0.335352	1.19666	0.188218	0.411822	1	4326	tags=26%, list=15%, signal=31%
GO_CELLULAR_RESPONSE_TO_TOXIC_SUBSTANCE	GO_CELLULAR_RESPONSE_TO_TOXIC_SUBSTANCE		23	0.412354	1.15439	0.282095	0.468984	1	4326	tags=26%, list=15%, signal=31%
GO_REGULATION_OF_SENSORY_PERCEPTION_OF_PAIN	GO_REGULATION_OF_SENSORY_PERCEPTION_OF_PAIN		31	0.372202	1.13891	0.260274	0.493304	1	4326	tags=32%, list=15%, signal=38%
GO_REGULATION_OF_SENSORY_PERCEPTION	GO_REGULATION_OF_SENSORY_PERCEPTION		31	0.372202	1.13204	0.298077	0.503426	1	4326	tags=32%, list=15%, signal=38%
GO_REGULATION_OF_CARDIAC_MUSCLE_CONTRACTION	GO_REGULATION_OF_CARDIAC_MUSCLE_CONTRACTION		60	0.317604	1.08568	0.345985	0.570335	1	4326	tags=22%, list=15%, signal=26%
GO_POSITIVE_REGULATION_OF_CATION_TRANSMEMBRANE_TRANSPORT	GO_POSITIVE_REGULATION_OF_CATION_TRANSMEMBRANE_TRANSPORT		89	0.238454	0.874763	0.714706	0.889691	1	4326	tags=17%, list=15%, signal=20%
GO_IONOTROPIC_GLUTAMATE_RECEPTOR_SIGNALING_PATHWAY	GO_IONOTROPIC_GLUTAMATE_RECEPTOR_SIGNALING_PATHWAY		21	0.307685	0.860538	0.666093	0.91049	1	4329	tags=33%, list=15%, signal=39%
REACTOME_ACTIVATION_OF_KAINATE_RECEPTORS_UPON_GLUTAMATE_BINDING	REACTOME_ACTIVATION_OF_KAINATE_RECEPTORS_UPON_GLUTAMATE_BINDING		29	0.211932	0.616703	0.97094	1	1	4329	tags=17%, list=15%, signal=20%
KEGG_BASAL_CELL_CARCINOMA	KEGG_BASAL_CELL_CARCINOMA		50	0.518689	1.75369	0.00154321	0.0358086	1	4338	tags=36%, list=15%, signal=42%
GO_REGULATION_OF_BIOMINERAL_TISSUE_DEVELOPMENT	GO_REGULATION_OF_BIOMINERAL_TISSUE_DEVELOPMENT		66	0.482825	1.69417	0.00146843	0.0522866	1	4338	tags=30%, list=15%, signal=36%
GO_NEGATIVE_REGULATION_OF_EPITHELIAL_CELL_PROLIFERATION	GO_NEGATIVE_REGULATION_OF_EPITHELIAL_CELL_PROLIFERATION		107	0.425555	1.61553	0.00429799	0.0794119	1	4338	tags=23%, list=15%, signal=27%
KEGG_PATHWAYS_IN_CANCER	KEGG_PATHWAYS_IN_CANCER		311	0.353927	1.5151	0.00120048	0.126794	1	4338	tags=19%, list=15%, signal=23%
GO_CELLULAR_RESPONSE_TO_CAMP	GO_CELLULAR_RESPONSE_TO_CAMP		46	0.426342	1.40859	0.059098	0.198261	1	4338	tags=24%, list=15%, signal=28%
REACTOME_CLASS_B_2_SECRETIN_FAMILY_RECEPTORS	REACTOME_CLASS_B_2_SECRETIN_FAMILY_RECEPTORS		74	0.375854	1.34639	0.077037	0.247352	1	4338	tags=27%, list=15%, signal=32%
GO_CELLULAR_RESPONSE_TO_RETINOIC_ACID	GO_CELLULAR_RESPONSE_TO_RETINOIC_ACID		55	0.316297	1.06108	0.351351	0.609738	1	4338	tags=22%, list=15%, signal=26%
GO_CELL_FATE_COMMITMENT	GO_CELL_FATE_COMMITMENT		185	0.397586	1.61354	0	0.080298	1	4351	tags=26%, list=15%, signal=31%
GO_NEGATIVE_REGULATION_OF_MYELOID_CELL_DIFFERENTIATION	GO_NEGATIVE_REGULATION_OF_MYELOID_CELL_DIFFERENTIATION		77	0.437337	1.57622	0.00895522	0.0960088	1	4351	tags=29%, list=15%, signal=34%
GO_REGULATION_OF_HEMOPOIESIS	GO_REGULATION_OF_HEMOPOIESIS		278	0.337959	1.43061	0.00489596	0.17988	1	4351	tags=20%, list=15%, signal=24%
GO_REGULATION_OF_MYELOID_CELL_DIFFERENTIATION	GO_REGULATION_OF_MYELOID_CELL_DIFFERENTIATION		162	0.332591	1.32812	0.0391134	0.262667	1	4351	tags=21%, list=15%, signal=25%
GO_HEPATICOBILIARY_SYSTEM_DEVELOPMENT	GO_HEPATICOBILIARY_SYSTEM_DEVELOPMENT		121	0.445145	1.72584	0	0.0424076	1	4365	tags=21%, list=15%, signal=25%
REACTOME_MAPK_TARGETS_NUCLEAR_EVENTS_MEDIATED_BY_MAP_KINASES	REACTOME_MAPK_TARGETS_NUCLEAR_EVENTS_MEDIATED_BY_MAP_KINASES		30	0.361362	1.08729	0.347003	0.568503	1	4365	tags=17%, list=15%, signal=20%
REACTOME_L1CAM_INTERACTIONS	REACTOME_L1CAM_INTERACTIONS		82	0.300842	1.08648	0.301887	0.569924	1	4365	tags=17%, list=15%, signal=20%
BIOCARTA_GH_PATHWAY	BIOCARTA_GH_PATHWAY		26	0.18903	0.549282	0.988525	1	1	4365	tags=15%, list=15%, signal=18%
GO_ADENYLATE_CYCLASE_ACTIVATING_G_PROTEIN_COUPLED_RECEPTOR_SIGNALING_PATHWAY	GO_ADENYLATE_CYCLASE_ACTIVATING_G_PROTEIN_COUPLED_RECEPTOR_SIGNALING_PATHWAY		53	0.306289	1.03168	0.428346	0.656606	1	4366	tags=26%, list=15%, signal=31%
GO_CAMP_BIOSYNTHETIC_PROCESS	GO_CAMP_BIOSYNTHETIC_PROCESS		16	0.312914	0.808399	0.746835	0.975472	1	4366	tags=31%, list=15%, signal=37%
GO_POSITIVE_REGULATION_OF_LIPID_STORAGE	GO_POSITIVE_REGULATION_OF_LIPID_STORAGE		16	0.515837	1.29027	0.18007	0.300166	1	4367	tags=38%, list=15%, signal=44%
GO_REGULATION_OF_LIPID_STORAGE	GO_REGULATION_OF_LIPID_STORAGE		36	0.386237	1.22031	0.18555	0.378822	1	4367	tags=19%, list=15%, signal=23%
GO_BONE_RESORPTION	GO_BONE_RESORPTION		20	0.500264	1.36567	0.121827	0.230904	1	4370	tags=35%, list=15%, signal=41%
GO_TISSUE_REMODELING	GO_TISSUE_REMODELING		81	0.296209	1.07636	0.325653	0.585897	1	4370	tags=19%, list=15%, signal=22%
KEGG_PPAR_SIGNALING_PATHWAY	KEGG_PPAR_SIGNALING_PATHWAY		60	0.454741	1.52882	0.0121766	0.120024	1	4371	tags=25%, list=15%, signal=29%
REACTOME_SYNTHESIS_OF_BILE_ACIDS_AND_BILE_SALTS	REACTOME_SYNTHESIS_OF_BILE_ACIDS_AND_BILE_SALTS		18	0.546018	1.49405	0.0659898	0.137123	1	4371	tags=39%, list=15%, signal=46%
GO_BILE_ACID_BIOSYNTHETIC_PROCESS	GO_BILE_ACID_BIOSYNTHETIC_PROCESS		19	0.520993	1.44812	0.0918367	0.169083	1	4371	tags=37%, list=15%, signal=44%
GO_STEROID_METABOLIC_PROCESS	GO_STEROID_METABOLIC_PROCESS		202	0.351434	1.43569	0.003861	0.17681	1	4371	tags=20%, list=15%, signal=24%
GO_NEURON_CELL_CELL_ADHESION	GO_NEURON_CELL_CELL_ADHESION		15	0.529084	1.36514	0.107826	0.231026	1	4388	tags=53%, list=15%, signal=63%
GO_SODIUM_ION_TRANSPORT	GO_SODIUM_ION_TRANSPORT		122	0.472905	1.83104	0	0.0225008	0.969	4392	tags=30%, list=15%, signal=36%
GO_MONOVALENT_INORGANIC_CATION_TRANSPORT	GO_MONOVALENT_INORGANIC_CATION_TRANSPORT		379	0.344394	1.50262	0.00239808	0.133354	1	4392	tags=22%, list=15%, signal=26%
GO_CARBOHYDRATE_TRANSPORT	GO_CARBOHYDRATE_TRANSPORT		85	0.338023	1.23575	0.142649	0.359972	1	4392	tags=18%, list=15%, signal=21%
GO_MONOSACCHARIDE_TRANSPORT	GO_MONOSACCHARIDE_TRANSPORT		50	0.280603	0.942545	0.529862	0.788217	1	4392	tags=20%, list=15%, signal=24%
GO_GLAND_DEVELOPMENT	GO_GLAND_DEVELOPMENT		360	0.423043	1.81788	0	0.0250862	0.983	4396	tags=23%, list=15%, signal=26%
GO_MONOCARBOXYLIC_ACID_BIOSYNTHETIC_PROCESS	GO_MONOCARBOXYLIC_ACID_BIOSYNTHETIC_PROCESS		152	0.342034	1.34868	0.0434783	0.244495	1	4396	tags=23%, list=15%, signal=27%
GO_POSITIVE_REGULATION_OF_ION_TRANSPORT	GO_POSITIVE_REGULATION_OF_ION_TRANSPORT		212	0.312795	1.28782	0.056051	0.302882	1	4397	tags=21%, list=15%, signal=24%
GO_REGULATION_OF_CYCLIC_NUCLEOTIDE_METABOLIC_PROCESS	GO_REGULATION_OF_CYCLIC_NUCLEOTIDE_METABOLIC_PROCESS		120	0.26987	1.0448	0.358712	0.633934	1	4397	tags=23%, list=15%, signal=27%
GO_REGULATION_OF_CAMP_METABOLIC_PROCESS	GO_REGULATION_OF_CAMP_METABOLIC_PROCESS		99	0.250064	0.939823	0.577191	0.792566	1	4397	tags=22%, list=15%, signal=26%
GO_POSITIVE_REGULATION_OF_CALCIUM_ION_TRANSPORT	GO_POSITIVE_REGULATION_OF_CALCIUM_ION_TRANSPORT		96	0.222103	0.828024	0.793948	0.95076	1	4397	tags=17%, list=15%, signal=20%
GO_MEIOTIC_CELL_CYCLE	GO_MEIOTIC_CELL_CYCLE		162	0.183073	0.735958	0.952507	1	1	4401	tags=14%, list=16%, signal=16%
GO_ARACHIDONIC_ACID_METABOLIC_PROCESS	GO_ARACHIDONIC_ACID_METABOLIC_PROCESS		42	0.56475	1.81426	0.00160514	0.0259245	0.988	4402	tags=45%, list=16%, signal=53%
GO_FATTY_ACID_METABOLIC_PROCESS	GO_FATTY_ACID_METABOLIC_PROCESS		268	0.322118	1.34733	0.0173267	0.246127	1	4402	tags=19%, list=16%, signal=22%
GO_CELLULAR_LIPID_CATABOLIC_PROCESS	GO_CELLULAR_LIPID_CATABOLIC_PROCESS		135	0.32066	1.26291	0.0927694	0.329552	1	4402	tags=18%, list=16%, signal=21%
GO_RESPONSE_TO_CAMP	GO_RESPONSE_TO_CAMP		93	0.442344	1.65843	0.00143062	0.0640881	1	4407	tags=28%, list=16%, signal=33%
GO_RESPONSE_TO_ORGANOPHOSPHORUS	GO_RESPONSE_TO_ORGANOPHOSPHORUS		126	0.393457	1.52902	0.00824176	0.120038	1	4407	tags=25%, list=16%, signal=29%
GO_REGULATION_OF_B_CELL_MEDIATED_IMMUNITY	GO_REGULATION_OF_B_CELL_MEDIATED_IMMUNITY		38	0.357782	1.13029	0.296651	0.505748	1	4410	tags=21%, list=16%, signal=25%
GO_POSITIVE_REGULATION_OF_IMMUNOGLOBULIN_MEDIATED_IMMUNE_RESPONSE	GO_POSITIVE_REGULATION_OF_IMMUNOGLOBULIN_MEDIATED_IMMUNE_RESPONSE		24	0.262152	0.752616	0.828666	1	1	4410	tags=21%, list=16%, signal=25%
GO_POSITIVE_REGULATION_OF_B_CELL_MEDIATED_IMMUNITY	GO_POSITIVE_REGULATION_OF_B_CELL_MEDIATED_IMMUNITY		24	0.262151	0.724358	0.853618	1	1	4410	tags=21%, list=16%, signal=25%
KEGG_GNRH_SIGNALING_PATHWAY	KEGG_GNRH_SIGNALING_PATHWAY		90	0.252656	0.939508	0.552975	0.792301	1	4413	tags=16%, list=16%, signal=18%
GO_SYNAPSE_ASSEMBLY	GO_SYNAPSE_ASSEMBLY		66	0.455954	1.60034	0.0107034	0.0852635	1	4425	tags=30%, list=16%, signal=36%
GO_SYNAPSE_ORGANIZATION	GO_SYNAPSE_ORGANIZATION		137	0.381129	1.48419	0.0138313	0.144161	1	4425	tags=24%, list=16%, signal=28%
REACTOME_LIPOPROTEIN_METABOLISM	REACTOME_LIPOPROTEIN_METABOLISM		23	0.334268	0.931836	0.555735	0.803048	1	4426	tags=26%, list=16%, signal=31%
GO_CELL_CELL_RECOGNITION	GO_CELL_CELL_RECOGNITION		49	0.365585	1.21365	0.194539	0.387636	1	4427	tags=22%, list=16%, signal=27%
GO_POSITIVE_REGULATION_OF_HOMEOSTATIC_PROCESS	GO_POSITIVE_REGULATION_OF_HOMEOSTATIC_PROCESS		193	0.256759	1.0417	0.380577	0.638506	1	4427	tags=16%, list=16%, signal=19%
GO_MONOCARBOXYLIC_ACID_METABOLIC_PROCESS	GO_MONOCARBOXYLIC_ACID_METABOLIC_PROCESS		451	0.308758	1.36226	0.00568828	0.232193	1	4431	tags=20%, list=16%, signal=23%
REACTOME_HS_GAG_DEGRADATION	REACTOME_HS_GAG_DEGRADATION		20	0.461434	1.26163	0.207746	0.330679	1	4431	tags=35%, list=16%, signal=41%
REACTOME_GLYCOSAMINOGLYCAN_METABOLISM	REACTOME_GLYCOSAMINOGLYCAN_METABOLISM		106	0.322349	1.22232	0.132956	0.376281	1	4431	tags=22%, list=16%, signal=26%
REACTOME_CHONDROITIN_SULFATE_DERMATAN_SULFATE_METABOLISM	REACTOME_CHONDROITIN_SULFATE_DERMATAN_SULFATE_METABOLISM		47	0.354176	1.15144	0.248397	0.473729	1	4431	tags=23%, list=16%, signal=28%
GO_MONOCARBOXYLIC_ACID_CATABOLIC_PROCESS	GO_MONOCARBOXYLIC_ACID_CATABOLIC_PROCESS		90	0.311842	1.15076	0.230548	0.474894	1	4431	tags=19%, list=16%, signal=22%
GO_DERMATAN_SULFATE_PROTEOGLYCAN_METABOLIC_PROCESS	GO_DERMATAN_SULFATE_PROTEOGLYCAN_METABOLIC_PROCESS		16	0.36939	0.969141	0.505245	0.7524	1	4431	tags=25%, list=16%, signal=30%
GO_RENAL_SYSTEM_PROCESS_INVOLVED_IN_REGULATION_OF_SYSTEMIC_ARTERIAL_BLOOD_PRESSURE	GO_RENAL_SYSTEM_PROCESS_INVOLVED_IN_REGULATION_OF_SYSTEMIC_ARTERIAL_BLOOD_PRESSURE		18	0.648019	1.70544	0.00660066	0.0485402	1	4442	tags=44%, list=16%, signal=53%
GO_REGULATION_OF_EPITHELIAL_CELL_PROLIFERATION	GO_REGULATION_OF_EPITHELIAL_CELL_PROLIFERATION		269	0.369423	1.56242	0.00123457	0.101699	1	4442	tags=24%, list=16%, signal=28%
GO_REGULATION_OF_ENDOCYTOSIS	GO_REGULATION_OF_ENDOCYTOSIS		187	0.325905	1.32568	0.0381194	0.265148	1	4442	tags=18%, list=16%, signal=21%
GO_INFLAMMATORY_RESPONSE	GO_INFLAMMATORY_RESPONSE		393	0.282684	1.22682	0.0499405	0.370482	1	4442	tags=20%, list=16%, signal=23%
GO_REGULATION_OF_ENDOTHELIAL_CELL_PROLIFERATION	GO_REGULATION_OF_ENDOTHELIAL_CELL_PROLIFERATION		92	0.33229	1.21071	0.169034	0.391519	1	4442	tags=27%, list=16%, signal=32%
GO_POSITIVE_REGULATION_OF_ENDOTHELIAL_CELL_PROLIFERATION	GO_POSITIVE_REGULATION_OF_ENDOTHELIAL_CELL_PROLIFERATION		65	0.280648	0.975149	0.501529	0.744994	1	4442	tags=28%, list=16%, signal=33%
GO_ADENYLATE_CYCLASE_MODULATING_G_PROTEIN_COUPLED_RECEPTOR_SIGNALING_PATHWAY	GO_ADENYLATE_CYCLASE_MODULATING_G_PROTEIN_COUPLED_RECEPTOR_SIGNALING_PATHWAY		107	0.31572	1.18599	0.180556	0.42578	1	4450	tags=25%, list=16%, signal=30%
GO_G_PROTEIN_COUPLED_RECEPTOR_SIGNALING_PATHWAY_COUPLED_TO_CYCLIC_NUCLEOTIDE_SECOND_MESSENGER	GO_G_PROTEIN_COUPLED_RECEPTOR_SIGNALING_PATHWAY_COUPLED_TO_CYCLIC_NUCLEOTIDE_SECOND_MESSENGER		124	0.375361	1.4498	0.0110193	0.168375	1	4459	tags=27%, list=16%, signal=32%
REACTOME_G_ALPHA_S_SIGNALLING_EVENTS	REACTOME_G_ALPHA_S_SIGNALLING_EVENTS		88	0.306302	1.11236	0.287791	0.533206	1	4459	tags=24%, list=16%, signal=28%
REACTOME_AMINE_LIGAND_BINDING_RECEPTORS	REACTOME_AMINE_LIGAND_BINDING_RECEPTORS		22	0.334665	0.928012	0.549342	0.809036	1	4459	tags=32%, list=16%, signal=38%
GO_LOCOMOTORY_BEHAVIOR	GO_LOCOMOTORY_BEHAVIOR		158	0.421003	1.67536	0	0.0578366	1	4466	tags=29%, list=16%, signal=34%
GO_REGULATION_OF_LIPID_CATABOLIC_PROCESS	GO_REGULATION_OF_LIPID_CATABOLIC_PROCESS		43	0.494516	1.59992	0.00944882	0.0854196	1	4466	tags=28%, list=16%, signal=33%
GO_RESPONSE_TO_MORPHINE	GO_RESPONSE_TO_MORPHINE		26	0.530451	1.57485	0.0187394	0.0961583	1	4466	tags=35%, list=16%, signal=41%
GO_RESPONSE_TO_ISOQUINOLINE_ALKALOID	GO_RESPONSE_TO_ISOQUINOLINE_ALKALOID		26	0.530451	1.56845	0.0301003	0.0986667	1	4466	tags=35%, list=16%, signal=41%
KEGG_TYPE_II_DIABETES_MELLITUS	KEGG_TYPE_II_DIABETES_MELLITUS		41	0.461444	1.49433	0.035313	0.137023	1	4466	tags=29%, list=16%, signal=35%
GO_POSITIVE_REGULATION_OF_LIPID_METABOLIC_PROCESS	GO_POSITIVE_REGULATION_OF_LIPID_METABOLIC_PROCESS		116	0.376089	1.44684	0.0138313	0.16971	1	4466	tags=25%, list=16%, signal=30%
GO_RESPONSE_TO_FATTY_ACID	GO_RESPONSE_TO_FATTY_ACID		76	0.360081	1.29751	0.0923994	0.293662	1	4466	tags=25%, list=16%, signal=30%
GO_POSITIVE_REGULATION_OF_LIPID_CATABOLIC_PROCESS	GO_POSITIVE_REGULATION_OF_LIPID_CATABOLIC_PROCESS		19	0.427709	1.16945	0.241993	0.446749	1	4466	tags=21%, list=16%, signal=25%
GO_REGULATION_OF_SODIUM_ION_TRANSMEMBRANE_TRANSPORT	GO_REGULATION_OF_SODIUM_ION_TRANSMEMBRANE_TRANSPORT		43	0.338971	1.09214	0.319749	0.562589	1	4466	tags=21%, list=16%, signal=25%
GO_CELLULAR_RESPONSE_TO_ACID_CHEMICAL	GO_CELLULAR_RESPONSE_TO_ACID_CHEMICAL		157	0.274382	1.09075	0.299601	0.564126	1	4466	tags=21%, list=16%, signal=25%
GO_CELLULAR_RESPONSE_TO_FATTY_ACID	GO_CELLULAR_RESPONSE_TO_FATTY_ACID		49	0.295022	0.997586	0.469484	0.706586	1	4466	tags=24%, list=16%, signal=29%
GO_RESPONSE_TO_PROSTAGLANDIN	GO_RESPONSE_TO_PROSTAGLANDIN		32	0.321804	0.975599	0.500832	0.745225	1	4466	tags=25%, list=16%, signal=30%
GO_REGULATION_OF_SODIUM_ION_TRANSMEMBRANE_TRANSPORTER_ACTIVITY	GO_REGULATION_OF_SODIUM_ION_TRANSMEMBRANE_TRANSPORTER_ACTIVITY		34	0.306103	0.942607	0.524752	0.788413	1	4466	tags=21%, list=16%, signal=24%
GO_REGULATION_OF_ION_HOMEOSTASIS	GO_REGULATION_OF_ION_HOMEOSTASIS		182	0.225611	0.924131	0.61849	0.816198	1	4466	tags=18%, list=16%, signal=21%
REACTOME_G_ALPHA_Z_SIGNALLING_EVENTS	REACTOME_G_ALPHA_Z_SIGNALLING_EVENTS		41	0.271811	0.876822	0.645511	0.887116	1	4466	tags=22%, list=16%, signal=26%
GO_LIPID_HOMEOSTASIS	GO_LIPID_HOMEOSTASIS		96	0.373615	1.38378	0.0553191	0.214737	1	4473	tags=23%, list=16%, signal=27%
GO_REGULATION_OF_MICROTUBULE_BASED_PROCESS	GO_REGULATION_OF_MICROTUBULE_BASED_PROCESS		225	0.169122	0.703271	0.994994	1	1	4475	tags=12%, list=16%, signal=14%
GO_CYTOLYSIS	GO_CYTOLYSIS		21	0.613386	1.70445	0.00888099	0.048696	1	4478	tags=57%, list=16%, signal=68%
GO_REGULATION_OF_DOUBLE_STRAND_BREAK_REPAIR_VIA_HOMOLOGOUS_RECOMBINATION	GO_REGULATION_OF_DOUBLE_STRAND_BREAK_REPAIR_VIA_HOMOLOGOUS_RECOMBINATION		16	0.295434	0.75307	0.81058	1	1	4479	tags=19%, list=16%, signal=22%
GO_NEGATIVE_REGULATION_OF_PROTEIN_SECRETION	GO_NEGATIVE_REGULATION_OF_PROTEIN_SECRETION		89	0.36148	1.33715	0.0720461	0.254268	1	4482	tags=28%, list=16%, signal=33%
GO_NEGATIVE_REGULATION_OF_LYMPHOCYTE_MEDIATED_IMMUNITY	GO_NEGATIVE_REGULATION_OF_LYMPHOCYTE_MEDIATED_IMMUNITY		32	0.446651	1.33197	0.0971338	0.258717	1	4482	tags=25%, list=16%, signal=30%
GO_NEGATIVE_REGULATION_OF_ESTABLISHMENT_OF_PROTEIN_LOCALIZATION	GO_NEGATIVE_REGULATION_OF_ESTABLISHMENT_OF_PROTEIN_LOCALIZATION		187	0.307137	1.25306	0.076	0.338626	1	4482	tags=20%, list=16%, signal=24%
GO_NEGATIVE_REGULATION_OF_LEUKOCYTE_MEDIATED_IMMUNITY	GO_NEGATIVE_REGULATION_OF_LEUKOCYTE_MEDIATED_IMMUNITY		43	0.390983	1.25258	0.153239	0.338725	1	4482	tags=23%, list=16%, signal=28%
GO_NEGATIVE_REGULATION_OF_CYTOKINE_SECRETION	GO_NEGATIVE_REGULATION_OF_CYTOKINE_SECRETION		36	0.336804	1.03799	0.40604	0.645713	1	4482	tags=28%, list=16%, signal=33%
GO_AXONAL_FASCICULATION	GO_AXONAL_FASCICULATION		20	0.506193	1.39325	0.0929432	0.207796	1	4485	tags=55%, list=16%, signal=65%
GO_LEFT_RIGHT_PATTERN_FORMATION	GO_LEFT_RIGHT_PATTERN_FORMATION		19	0.355988	0.961625	0.481356	0.764062	1	4485	tags=21%, list=16%, signal=25%
GO_SPERM_MOTILITY	GO_SPERM_MOTILITY		35	0.405606	1.27164	0.138037	0.318804	1	4496	tags=23%, list=16%, signal=27%
GO_HIPPO_SIGNALING	GO_HIPPO_SIGNALING		27	0.151403	0.437848	0.998331	1	1	4496	tags=15%, list=16%, signal=18%
REACTOME_SIGNALING_BY_HIPPO	REACTOME_SIGNALING_BY_HIPPO		20	0.139774	0.383639	1	1	1	4496	tags=15%, list=16%, signal=18%
GO_NEGATIVE_REGULATION_OF_MACROAUTOPHAGY	GO_NEGATIVE_REGULATION_OF_MACROAUTOPHAGY		21	0.227895	0.638281	0.935065	1	1	4507	tags=19%, list=16%, signal=23%
REACTOME_RESPONSE_TO_ELEVATED_PLATELET_CYTOSOLIC_CA2_	REACTOME_RESPONSE_TO_ELEVATED_PLATELET_CYTOSOLIC_CA2_		76	0.339968	1.2214	0.160991	0.377816	1	4510	tags=24%, list=16%, signal=28%
GO_NEGATIVE_REGULATION_OF_CELLULAR_CATABOLIC_PROCESS	GO_NEGATIVE_REGULATION_OF_CELLULAR_CATABOLIC_PROCESS		147	0.235264	0.94198	0.583445	0.78855	1	4510	tags=15%, list=16%, signal=18%
GO_NEGATIVE_REGULATION_OF_CATABOLIC_PROCESS	GO_NEGATIVE_REGULATION_OF_CATABOLIC_PROCESS		190	0.220896	0.901423	0.692837	0.847532	1	4510	tags=15%, list=16%, signal=17%
GO_LUNG_ALVEOLUS_DEVELOPMENT	GO_LUNG_ALVEOLUS_DEVELOPMENT		41	0.685025	2.19363	0	0.000332	0.007	4514	tags=44%, list=16%, signal=52%
GO_NEGATIVE_REGULATION_OF_BLOOD_CIRCULATION	GO_NEGATIVE_REGULATION_OF_BLOOD_CIRCULATION		31	0.443039	1.35167	0.100977	0.242186	1	4516	tags=29%, list=16%, signal=34%
GO_RECEPTOR_METABOLIC_PROCESS	GO_RECEPTOR_METABOLIC_PROCESS		78	0.285202	1.02464	0.412104	0.66764	1	4516	tags=18%, list=16%, signal=21%
REACTOME_DAG_AND_IP3_SIGNALING	REACTOME_DAG_AND_IP3_SIGNALING		29	0.2985	0.887871	0.623288	0.870412	1	4516	tags=24%, list=16%, signal=29%
REACTOME_CA_DEPENDENT_EVENTS	REACTOME_CA_DEPENDENT_EVENTS		27	0.288934	0.848312	0.661157	0.928868	1	4516	tags=22%, list=16%, signal=26%
GO_RECEPTOR_INTERNALIZATION	GO_RECEPTOR_INTERNALIZATION		47	0.226578	0.742208	0.862654	1	1	4516	tags=19%, list=16%, signal=23%
GO_CELLULAR_DEFENSE_RESPONSE	GO_CELLULAR_DEFENSE_RESPONSE		52	0.478414	1.61649	0.00786164	0.0788583	1	4526	tags=35%, list=16%, signal=41%
GO_NEGATIVE_REGULATION_OF_TISSUE_REMODELING	GO_NEGATIVE_REGULATION_OF_TISSUE_REMODELING		16	0.550308	1.45045	0.0804196	0.167991	1	4530	tags=44%, list=16%, signal=52%
GO_REGULATION_OF_BLOOD_CIRCULATION	GO_REGULATION_OF_BLOOD_CIRCULATION		259	0.281847	1.18446	0.109572	0.427601	1	4530	tags=23%, list=16%, signal=27%
GO_REGULATION_OF_BONE_REMODELING	GO_REGULATION_OF_BONE_REMODELING		38	0.372773	1.18159	0.228748	0.432452	1	4530	tags=24%, list=16%, signal=28%
GO_REGULATION_OF_BONE_RESORPTION	GO_REGULATION_OF_BONE_RESORPTION		30	0.373014	1.13225	0.261417	0.503251	1	4530	tags=23%, list=16%, signal=28%
GO_REGULATION_OF_SYSTEM_PROCESS	GO_REGULATION_OF_SYSTEM_PROCESS		438	0.249323	1.09764	0.207459	0.554419	1	4530	tags=21%, list=16%, signal=24%
GO_REGULATION_OF_HOMEOSTATIC_PROCESS	GO_REGULATION_OF_HOMEOSTATIC_PROCESS		411	0.245278	1.0699	0.275901	0.595241	1	4530	tags=17%, list=16%, signal=20%
GO_POSITIVE_REGULATION_OF_TRANSCRIPTION_INITIATION_FROM_RNA_POLYMERASE_II_PROMOTER	GO_POSITIVE_REGULATION_OF_TRANSCRIPTION_INITIATION_FROM_RNA_POLYMERASE_II_PROMOTER		16	0.462502	1.18918	0.259259	0.42144	1	4535	tags=19%, list=16%, signal=22%
GO_POSITIVE_REGULATION_OF_DNA_TEMPLATED_TRANSCRIPTION_INITIATION	GO_POSITIVE_REGULATION_OF_DNA_TEMPLATED_TRANSCRIPTION_INITIATION		23	0.413384	1.18698	0.243243	0.424778	1	4535	tags=17%, list=16%, signal=21%
GO_REGULATION_OF_DNA_TEMPLATED_TRANSCRIPTION_INITIATION	GO_REGULATION_OF_DNA_TEMPLATED_TRANSCRIPTION_INITIATION		30	0.3745	1.12814	0.298387	0.509339	1	4535	tags=13%, list=16%, signal=16%
GO_REGULATION_OF_INNATE_IMMUNE_RESPONSE	GO_REGULATION_OF_INNATE_IMMUNE_RESPONSE		326	0.186158	0.801106	0.933721	0.985364	1	4535	tags=12%, list=16%, signal=14%
GO_POSITIVE_REGULATION_OF_INNATE_IMMUNE_RESPONSE	GO_POSITIVE_REGULATION_OF_INNATE_IMMUNE_RESPONSE		235	0.147186	0.617165	0.99875	1	1	4535	tags=9%, list=16%, signal=11%
GO_TUMOR_NECROSIS_FACTOR_MEDIATED_SIGNALING_PATHWAY	GO_TUMOR_NECROSIS_FACTOR_MEDIATED_SIGNALING_PATHWAY		111	0.212327	0.809241	0.829201	0.974984	1	4550	tags=16%, list=16%, signal=19%
GO_REGULATION_OF_ACTIN_FILAMENT_BASED_PROCESS	GO_REGULATION_OF_ACTIN_FILAMENT_BASED_PROCESS		295	0.230476	0.989743	0.506053	0.720353	1	4555	tags=18%, list=16%, signal=21%
GO_REGULATION_OF_CYTOSKELETON_ORGANIZATION	GO_REGULATION_OF_CYTOSKELETON_ORGANIZATION		469	0.197068	0.879152	0.840961	0.884605	1	4555	tags=15%, list=16%, signal=17%
GO_RENAL_SYSTEM_PROCESS	GO_RENAL_SYSTEM_PROCESS		88	0.515999	1.90483	0	0.0123474	0.669	4556	tags=30%, list=16%, signal=35%
GO_REGULATION_OF_NITRIC_OXIDE_BIOSYNTHETIC_PROCESS	GO_REGULATION_OF_NITRIC_OXIDE_BIOSYNTHETIC_PROCESS		49	0.458699	1.49601	0.0259939	0.136919	1	4556	tags=35%, list=16%, signal=41%
GO_POSITIVE_REGULATION_OF_REACTIVE_OXYGEN_SPECIES_METABOLIC_PROCESS	GO_POSITIVE_REGULATION_OF_REACTIVE_OXYGEN_SPECIES_METABOLIC_PROCESS		81	0.400372	1.46155	0.0356125	0.161329	1	4556	tags=26%, list=16%, signal=31%
GO_REGULATION_OF_REACTIVE_OXYGEN_SPECIES_BIOSYNTHETIC_PROCESS	GO_REGULATION_OF_REACTIVE_OXYGEN_SPECIES_BIOSYNTHETIC_PROCESS		61	0.421146	1.45878	0.0407523	0.162501	1	4556	tags=30%, list=16%, signal=35%
GO_POSITIVE_REGULATION_OF_REACTIVE_OXYGEN_SPECIES_BIOSYNTHETIC_PROCESS	GO_POSITIVE_REGULATION_OF_REACTIVE_OXYGEN_SPECIES_BIOSYNTHETIC_PROCESS		45	0.438231	1.45293	0.0309951	0.165892	1	4556	tags=31%, list=16%, signal=37%
GO_PROTEIN_HETEROOLIGOMERIZATION	GO_PROTEIN_HETEROOLIGOMERIZATION		104	0.351529	1.33944	0.0640114	0.252537	1	4556	tags=23%, list=16%, signal=27%
GO_REGULATION_OF_REACTIVE_OXYGEN_SPECIES_METABOLIC_PROCESS	GO_REGULATION_OF_REACTIVE_OXYGEN_SPECIES_METABOLIC_PROCESS		140	0.298244	1.15965	0.191781	0.462644	1	4556	tags=21%, list=16%, signal=25%
GO_POSITIVE_REGULATION_OF_ACUTE_INFLAMMATORY_RESPONSE	GO_POSITIVE_REGULATION_OF_ACUTE_INFLAMMATORY_RESPONSE		27	0.455451	1.34369	0.117355	0.249669	1	4561	tags=37%, list=16%, signal=44%
GO_POSITIVE_REGULATION_OF_RESPONSE_TO_WOUNDING	GO_POSITIVE_REGULATION_OF_RESPONSE_TO_WOUNDING		147	0.313276	1.24097	0.0986301	0.353847	1	4561	tags=24%, list=16%, signal=29%
GO_POSITIVE_REGULATION_OF_DEFENSE_RESPONSE	GO_POSITIVE_REGULATION_OF_DEFENSE_RESPONSE		339	0.217525	0.93488	0.63658	0.798219	1	4561	tags=13%, list=16%, signal=15%
GO_NEGATIVE_REGULATION_OF_PROTEIN_SERINE_THREONINE_KINASE_ACTIVITY	GO_NEGATIVE_REGULATION_OF_PROTEIN_SERINE_THREONINE_KINASE_ACTIVITY		122	0.291559	1.12151	0.243357	0.518687	1	4563	tags=18%, list=16%, signal=21%
GO_REGULATION_OF_CYCLIN_DEPENDENT_PROTEIN_KINASE_ACTIVITY	GO_REGULATION_OF_CYCLIN_DEPENDENT_PROTEIN_KINASE_ACTIVITY		93	0.256829	0.955329	0.562064	0.771272	1	4563	tags=17%, list=16%, signal=20%
GO_MODIFICATION_OF_MORPHOLOGY_OR_PHYSIOLOGY_OF_OTHER_ORGANISM	GO_MODIFICATION_OF_MORPHOLOGY_OR_PHYSIOLOGY_OF_OTHER_ORGANISM		87	0.193482	0.707789	0.945637	1	1	4563	tags=15%, list=16%, signal=18%
GO_ANTIGEN_PROCESSING_AND_PRESENTATION	GO_ANTIGEN_PROCESSING_AND_PRESENTATION		205	0.260603	1.06401	0.319285	0.605256	1	4565	tags=15%, list=16%, signal=18%
GO_ANTIGEN_PROCESSING_AND_PRESENTATION_OF_PEPTIDE_ANTIGEN	GO_ANTIGEN_PROCESSING_AND_PRESENTATION_OF_PEPTIDE_ANTIGEN		170	0.246401	1.00523	0.435733	0.696689	1	4565	tags=13%, list=16%, signal=15%
GO_REGULATION_OF_NEUROTRANSMITTER_RECEPTOR_ACTIVITY	GO_REGULATION_OF_NEUROTRANSMITTER_RECEPTOR_ACTIVITY		23	0.516405	1.4582	0.0607553	0.161946	1	4566	tags=39%, list=16%, signal=47%
GO_RESPONSE_TO_KETONE	GO_RESPONSE_TO_KETONE		169	0.434334	1.71877	0	0.0445782	1	4568	tags=27%, list=16%, signal=32%
KEGG_STEROID_HORMONE_BIOSYNTHESIS	KEGG_STEROID_HORMONE_BIOSYNTHESIS		39	0.400538	1.27919	0.144444	0.311655	1	4568	tags=26%, list=16%, signal=31%
GO_SULFUR_COMPOUND_CATABOLIC_PROCESS	GO_SULFUR_COMPOUND_CATABOLIC_PROCESS		39	0.438081	1.38871	0.0662461	0.211302	1	4570	tags=26%, list=16%, signal=31%
GO_CELLULAR_MODIFIED_AMINO_ACID_CATABOLIC_PROCESS	GO_CELLULAR_MODIFIED_AMINO_ACID_CATABOLIC_PROCESS		17	0.360331	0.949325	0.522648	0.781252	1	4570	tags=29%, list=16%, signal=35%
GO_REGULATION_OF_PH	GO_REGULATION_OF_PH		81	0.313003	1.12674	0.249626	0.510837	1	4573	tags=19%, list=16%, signal=22%
REACTOME_LATENT_INFECTION_OF_HOMO_SAPIENS_WITH_MYCOBACTERIUM_TUBERCULOSIS	REACTOME_LATENT_INFECTION_OF_HOMO_SAPIENS_WITH_MYCOBACTERIUM_TUBERCULOSIS		30	0.247918	0.742237	0.868293	1	1	4573	tags=17%, list=16%, signal=20%
GO_PHAGOCYTOSIS	GO_PHAGOCYTOSIS		169	0.505298	2.03766	0	0.002908	0.113	4574	tags=24%, list=16%, signal=28%
GO_PROTEIN_REFOLDING	GO_PROTEIN_REFOLDING		19	0.292382	0.790003	0.762832	0.994401	1	4580	tags=16%, list=16%, signal=19%
GO_RESPONSE_TO_ESTROGEN	GO_RESPONSE_TO_ESTROGEN		197	0.383717	1.56756	0	0.0990712	1	4598	tags=23%, list=16%, signal=28%
GO_RESPONSE_TO_ALCOHOL	GO_RESPONSE_TO_ALCOHOL		326	0.357438	1.52133	0	0.123759	1	4598	tags=24%, list=16%, signal=28%
GO_REGULATION_OF_INSULIN_LIKE_GROWTH_FACTOR_RECEPTOR_SIGNALING_PATHWAY	GO_REGULATION_OF_INSULIN_LIKE_GROWTH_FACTOR_RECEPTOR_SIGNALING_PATHWAY		17	0.531351	1.39466	0.0931034	0.207074	1	4598	tags=35%, list=16%, signal=42%
GO_CELLULAR_RESPONSE_TO_ORGANIC_CYCLIC_COMPOUND	GO_CELLULAR_RESPONSE_TO_ORGANIC_CYCLIC_COMPOUND		428	0.31364	1.37604	0.00579374	0.222654	1	4598	tags=18%, list=16%, signal=21%
GO_POSITIVE_REGULATION_OF_GLUCOSE_TRANSPORT	GO_POSITIVE_REGULATION_OF_GLUCOSE_TRANSPORT		35	0.445254	1.35923	0.108414	0.234645	1	4598	tags=26%, list=16%, signal=31%
GO_REGULATION_OF_REPRODUCTIVE_PROCESS	GO_REGULATION_OF_REPRODUCTIVE_PROCESS		109	0.354046	1.35167	0.0457143	0.241954	1	4598	tags=24%, list=16%, signal=28%
GO_POSITIVE_REGULATION_OF_EPITHELIAL_CELL_PROLIFERATION	GO_POSITIVE_REGULATION_OF_EPITHELIAL_CELL_PROLIFERATION		146	0.341015	1.3428	0.0427236	0.25033	1	4598	tags=27%, list=16%, signal=32%
GO_CELLULAR_RESPONSE_TO_ALCOHOL	GO_CELLULAR_RESPONSE_TO_ALCOHOL		107	0.354296	1.33764	0.0547753	0.253919	1	4598	tags=20%, list=16%, signal=23%
GO_RESPONSE_TO_PURINE_CONTAINING_COMPOUND	GO_RESPONSE_TO_PURINE_CONTAINING_COMPOUND		145	0.341323	1.32931	0.0369393	0.261146	1	4598	tags=23%, list=16%, signal=27%
GO_RESPONSE_TO_ESTRADIOL	GO_RESPONSE_TO_ESTRADIOL		135	0.340128	1.32664	0.0529172	0.263852	1	4598	tags=24%, list=16%, signal=29%
GO_PHOSPHATIDYLINOSITOL_3_KINASE_SIGNALING	GO_PHOSPHATIDYLINOSITOL_3_KINASE_SIGNALING		23	0.459727	1.30801	0.129195	0.282145	1	4598	tags=22%, list=16%, signal=26%
BIOCARTA_IGF1_PATHWAY	BIOCARTA_IGF1_PATHWAY		21	0.365405	1.01803	0.433276	0.678555	1	4598	tags=19%, list=16%, signal=23%
GO_POSITIVE_REGULATION_OF_CALCIUM_MEDIATED_SIGNALING	GO_POSITIVE_REGULATION_OF_CALCIUM_MEDIATED_SIGNALING		36	0.309806	0.975341	0.485294	0.745179	1	4598	tags=25%, list=16%, signal=30%
GO_RESPONSE_TO_ALKALOID	GO_RESPONSE_TO_ALKALOID		119	0.236577	0.915668	0.653576	0.829608	1	4598	tags=19%, list=16%, signal=23%
GO_REGULATION_OF_CARBOHYDRATE_METABOLIC_PROCESS	GO_REGULATION_OF_CARBOHYDRATE_METABOLIC_PROCESS		148	0.222947	0.887291	0.68366	0.871434	1	4598	tags=17%, list=16%, signal=20%
GO_REGULATION_OF_NUCLEOTIDE_METABOLIC_PROCESS	GO_REGULATION_OF_NUCLEOTIDE_METABOLIC_PROCESS		169	0.204467	0.822241	0.859192	0.958653	1	4598	tags=20%, list=16%, signal=23%
GO_POSITIVE_REGULATION_OF_GLUCOSE_METABOLIC_PROCESS	GO_POSITIVE_REGULATION_OF_GLUCOSE_METABOLIC_PROCESS		31	0.255512	0.772956	0.813804	1	1	4598	tags=16%, list=16%, signal=19%
GO_REGULATION_OF_GLUCOSE_TRANSPORT	GO_REGULATION_OF_GLUCOSE_TRANSPORT		89	0.201708	0.742864	0.922747	1	1	4598	tags=15%, list=16%, signal=17%
GO_NEGATIVE_REGULATION_OF_MULTI_ORGANISM_PROCESS	GO_NEGATIVE_REGULATION_OF_MULTI_ORGANISM_PROCESS		134	0.184689	0.727213	0.960948	1	1	4598	tags=15%, list=16%, signal=18%
GO_REGULATION_OF_PEPTIDE_SECRETION	GO_REGULATION_OF_PEPTIDE_SECRETION		178	0.416468	1.67044	0	0.0600114	1	4602	tags=25%, list=16%, signal=30%
GO_REGULATION_OF_PEPTIDE_TRANSPORT	GO_REGULATION_OF_PEPTIDE_TRANSPORT		223	0.390075	1.61209	0	0.080645	1	4602	tags=25%, list=16%, signal=29%
GO_POSITIVE_REGULATION_OF_INSULIN_SECRETION	GO_POSITIVE_REGULATION_OF_INSULIN_SECRETION		53	0.438808	1.49577	0.0348485	0.13697	1	4602	tags=25%, list=16%, signal=29%
GO_REGULATION_OF_PROTEIN_SECRETION	GO_REGULATION_OF_PROTEIN_SECRETION		342	0.337581	1.45484	0.00118483	0.164511	1	4602	tags=23%, list=16%, signal=27%
GO_REGULATION_OF_SYNAPTIC_VESICLE_EXOCYTOSIS	GO_REGULATION_OF_SYNAPTIC_VESICLE_EXOCYTOSIS		19	0.568116	1.53712	0.0429553	0.115746	1	4604	tags=32%, list=16%, signal=38%
GO_SINGLE_ORGANISM_CELL_ADHESION	GO_SINGLE_ORGANISM_CELL_ADHESION		418	0.350098	1.53168	0	0.118887	1	4604	tags=23%, list=16%, signal=27%
GO_POSITIVE_REGULATION_OF_CALCIUM_ION_DEPENDENT_EXOCYTOSIS	GO_POSITIVE_REGULATION_OF_CALCIUM_ION_DEPENDENT_EXOCYTOSIS		22	0.525834	1.46548	0.0673575	0.158195	1	4604	tags=36%, list=16%, signal=43%
GO_REGULATION_OF_SYNAPTIC_VESICLE_TRANSPORT	GO_REGULATION_OF_SYNAPTIC_VESICLE_TRANSPORT		29	0.447504	1.33823	0.109797	0.253232	1	4604	tags=28%, list=16%, signal=33%
GO_REGULATION_OF_CYTOPLASMIC_TRANSPORT	GO_REGULATION_OF_CYTOPLASMIC_TRANSPORT		456	0.25705	1.13044	0.171558	0.505679	1	4604	tags=16%, list=16%, signal=19%
GO_REGULATION_OF_NEUROTRANSMITTER_SECRETION	GO_REGULATION_OF_NEUROTRANSMITTER_SECRETION		43	0.285927	0.919644	0.588525	0.823396	1	4604	tags=26%, list=16%, signal=30%
GO_REGULATION_OF_NEUROTRANSMITTER_TRANSPORT	GO_REGULATION_OF_NEUROTRANSMITTER_TRANSPORT		55	0.260876	0.893631	0.635762	0.860764	1	4604	tags=24%, list=16%, signal=28%
GO_REGULATION_OF_SYNAPTIC_TRANSMISSION_GABAERGIC	GO_REGULATION_OF_SYNAPTIC_TRANSMISSION_GABAERGIC		26	0.293922	0.8673	0.647555	0.90051	1	4604	tags=23%, list=16%, signal=28%
GO_NEGATIVE_REGULATION_OF_LEUKOCYTE_MIGRATION	GO_NEGATIVE_REGULATION_OF_LEUKOCYTE_MIGRATION		29	0.431086	1.28807	0.139683	0.302973	1	4610	tags=38%, list=16%, signal=45%
GO_REGULATION_OF_CELLULAR_EXTRAVASATION	GO_REGULATION_OF_CELLULAR_EXTRAVASATION		21	0.3513	0.975066	0.483389	0.744847	1	4610	tags=29%, list=16%, signal=34%
GO_ORGAN_OR_TISSUE_SPECIFIC_IMMUNE_RESPONSE	GO_ORGAN_OR_TISSUE_SPECIFIC_IMMUNE_RESPONSE		22	0.68876	1.92639	0	0.01002	0.556	4612	tags=45%, list=16%, signal=54%
GO_DEFENSE_RESPONSE_TO_GRAM_POSITIVE_BACTERIUM	GO_DEFENSE_RESPONSE_TO_GRAM_POSITIVE_BACTERIUM		55	0.348676	1.18952	0.207055	0.421889	1	4612	tags=25%, list=16%, signal=30%
KEGG_PORPHYRIN_AND_CHLOROPHYLL_METABOLISM	KEGG_PORPHYRIN_AND_CHLOROPHYLL_METABOLISM		32	0.386189	1.15961	0.24918	0.462434	1	4619	tags=22%, list=16%, signal=26%
GO_HYDROGEN_ION_TRANSMEMBRANE_TRANSPORT	GO_HYDROGEN_ION_TRANSMEMBRANE_TRANSPORT		97	0.182452	0.685264	0.97181	1	1	4619	tags=14%, list=16%, signal=17%
GO_TAXIS	GO_TAXIS		423	0.351862	1.54252	0	0.112796	1	4620	tags=24%, list=16%, signal=28%
REACTOME_G_ALPHA_I_SIGNALLING_EVENTS	REACTOME_G_ALPHA_I_SIGNALLING_EVENTS		147	0.329926	1.33035	0.0442953	0.260778	1	4620	tags=27%, list=16%, signal=32%
GO_NEGATIVE_REGULATION_OF_SYNAPTIC_TRANSMISSION	GO_NEGATIVE_REGULATION_OF_SYNAPTIC_TRANSMISSION		58	0.444995	1.51989	0.0265211	0.12454	1	4623	tags=28%, list=16%, signal=33%
GO_LONG_TERM_SYNAPTIC_DEPRESSION	GO_LONG_TERM_SYNAPTIC_DEPRESSION		15	0.522856	1.32762	0.135739	0.263016	1	4623	tags=40%, list=16%, signal=48%
GO_ASPARTATE_FAMILY_AMINO_ACID_BIOSYNTHETIC_PROCESS	GO_ASPARTATE_FAMILY_AMINO_ACID_BIOSYNTHETIC_PROCESS		22	0.157049	0.440156	0.998296	1	1	4627	tags=14%, list=16%, signal=16%
GO_REGULATION_OF_HORMONE_LEVELS	GO_REGULATION_OF_HORMONE_LEVELS		407	0.418412	1.82563	0	0.0234023	0.973	4630	tags=25%, list=16%, signal=29%
GO_NEUROTRANSMITTER_TRANSPORT	GO_NEUROTRANSMITTER_TRANSPORT		142	0.451667	1.77812	0	0.0315849	0.998	4630	tags=33%, list=16%, signal=39%
GO_REGULATION_OF_NEUROTRANSMITTER_LEVELS	GO_REGULATION_OF_NEUROTRANSMITTER_LEVELS		172	0.404444	1.63872	0.00134409	0.0708764	1	4630	tags=29%, list=16%, signal=35%
GO_ACID_SECRETION	GO_ACID_SECRETION		61	0.467638	1.59464	0.00461538	0.0879739	1	4630	tags=38%, list=16%, signal=45%
GO_REGULATION_OF_BODY_FLUID_LEVELS	GO_REGULATION_OF_BODY_FLUID_LEVELS		438	0.347909	1.53601	0	0.116578	1	4630	tags=22%, list=16%, signal=26%
GO_REGULATION_OF_RESPONSE_TO_WOUNDING	GO_REGULATION_OF_RESPONSE_TO_WOUNDING		368	0.353707	1.52688	0.00114416	0.120711	1	4630	tags=24%, list=16%, signal=29%
GO_GRANULOCYTE_ACTIVATION	GO_GRANULOCYTE_ACTIVATION		19	0.551926	1.51753	0.0468498	0.12579	1	4630	tags=37%, list=16%, signal=44%
GO_PROTEIN_LOCALIZATION_TO_CELL_PERIPHERY	GO_PROTEIN_LOCALIZATION_TO_CELL_PERIPHERY		144	0.342205	1.35686	0.0421053	0.23739	1	4630	tags=19%, list=16%, signal=23%
GO_ESTABLISHMENT_OF_PROTEIN_LOCALIZATION_TO_PLASMA_MEMBRANE	GO_ESTABLISHMENT_OF_PROTEIN_LOCALIZATION_TO_PLASMA_MEMBRANE		88	0.346042	1.27831	0.10192	0.312201	1	4630	tags=17%, list=16%, signal=20%
GO_CELLULAR_RESPONSE_TO_NITROGEN_COMPOUND	GO_CELLULAR_RESPONSE_TO_NITROGEN_COMPOUND		448	0.249794	1.0989	0.213705	0.552044	1	4630	tags=17%, list=16%, signal=19%
GO_NATURAL_KILLER_CELL_MEDIATED_IMMUNITY	GO_NATURAL_KILLER_CELL_MEDIATED_IMMUNITY		22	0.356947	1.0041	0.455008	0.697598	1	4630	tags=27%, list=16%, signal=33%
GO_RESPONSE_TO_PEPTIDE	GO_RESPONSE_TO_PEPTIDE		357	0.229215	0.987554	0.504152	0.723572	1	4630	tags=17%, list=16%, signal=20%
GO_CELLULAR_RESPONSE_TO_PEPTIDE	GO_CELLULAR_RESPONSE_TO_PEPTIDE		243	0.22393	0.943019	0.598718	0.788446	1	4630	tags=16%, list=16%, signal=19%
GO_RESPONSE_TO_INSULIN	GO_RESPONSE_TO_INSULIN		187	0.175243	0.715602	0.986894	1	1	4630	tags=15%, list=16%, signal=18%
GO_AMINOGLYCAN_CATABOLIC_PROCESS	GO_AMINOGLYCAN_CATABOLIC_PROCESS		63	0.40852	1.42213	0.0412044	0.186765	1	4632	tags=30%, list=16%, signal=36%
GO_RESPONSE_TO_ANTIBIOTIC	GO_RESPONSE_TO_ANTIBIOTIC		43	0.393871	1.25807	0.137658	0.333723	1	4632	tags=23%, list=16%, signal=28%
GO_RESPONSE_TO_TUMOR_NECROSIS_FACTOR	GO_RESPONSE_TO_TUMOR_NECROSIS_FACTOR		213	0.241889	1.00137	0.448319	0.701862	1	4632	tags=18%, list=16%, signal=21%
GO_CARBOHYDRATE_DERIVATIVE_CATABOLIC_PROCESS	GO_CARBOHYDRATE_DERIVATIVE_CATABOLIC_PROCESS		162	0.207408	0.830101	0.834437	0.948751	1	4632	tags=16%, list=16%, signal=19%
GO_S_ADENOSYLMETHIONINE_METABOLIC_PROCESS	GO_S_ADENOSYLMETHIONINE_METABOLIC_PROCESS		17	0.265307	0.720914	0.842373	1	1	4635	tags=29%, list=16%, signal=35%
GO_NEGATIVE_REGULATION_OF_PEPTIDYL_TYROSINE_PHOSPHORYLATION	GO_NEGATIVE_REGULATION_OF_PEPTIDYL_TYROSINE_PHOSPHORYLATION		37	0.408602	1.26017	0.163297	0.331052	1	4637	tags=24%, list=16%, signal=29%
GO_NEGATIVE_REGULATION_OF_PROTEIN_TYROSINE_KINASE_ACTIVITY	GO_NEGATIVE_REGULATION_OF_PROTEIN_TYROSINE_KINASE_ACTIVITY		19	0.390295	1.05609	0.369258	0.618644	1	4637	tags=21%, list=16%, signal=25%
REACTOME_PHASE_II_CONJUGATION	REACTOME_PHASE_II_CONJUGATION		57	0.374997	1.29229	0.130564	0.298684	1	4640	tags=23%, list=16%, signal=27%
GO_CEREBRAL_CORTEX_DEVELOPMENT	GO_CEREBRAL_CORTEX_DEVELOPMENT		98	0.287077	1.07049	0.306902	0.595059	1	4643	tags=17%, list=16%, signal=21%
GO_MALE_SEX_DIFFERENTIATION	GO_MALE_SEX_DIFFERENTIATION		128	0.356171	1.38482	0.0307263	0.214383	1	4663	tags=20%, list=16%, signal=24%
GO_DEFENSE_RESPONSE_TO_BACTERIUM	GO_DEFENSE_RESPONSE_TO_BACTERIUM		167	0.57308	2.30424	0	0	0	4667	tags=35%, list=16%, signal=41%
GO_REGULATION_OF_OSTEOCLAST_DIFFERENTIATION	GO_REGULATION_OF_OSTEOCLAST_DIFFERENTIATION		54	0.494366	1.67164	0.00470219	0.0596835	1	4667	tags=31%, list=16%, signal=38%
GO_REGULATION_OF_PEPTIDYL_TYROSINE_PHOSPHORYLATION	GO_REGULATION_OF_PEPTIDYL_TYROSINE_PHOSPHORYLATION		186	0.328309	1.32733	0.0403023	0.263248	1	4667	tags=22%, list=16%, signal=26%
GO_REGULATION_OF_INTERLEUKIN_10_PRODUCTION	GO_REGULATION_OF_INTERLEUKIN_10_PRODUCTION		42	0.40045	1.27825	0.135783	0.312069	1	4667	tags=29%, list=16%, signal=34%
GO_REGULATION_OF_CELL_FATE_COMMITMENT	GO_REGULATION_OF_CELL_FATE_COMMITMENT		21	0.457422	1.27774	0.174267	0.312182	1	4667	tags=43%, list=16%, signal=51%
GO_REGULATION_OF_INTERFERON_GAMMA_PRODUCTION	GO_REGULATION_OF_INTERFERON_GAMMA_PRODUCTION		85	0.343832	1.25501	0.111765	0.337403	1	4667	tags=27%, list=16%, signal=32%
GO_VITAMIN_METABOLIC_PROCESS	GO_VITAMIN_METABOLIC_PROCESS		108	0.453355	1.7091	0	0.0473772	1	4670	tags=28%, list=16%, signal=33%
GO_WATER_SOLUBLE_VITAMIN_METABOLIC_PROCESS	GO_WATER_SOLUBLE_VITAMIN_METABOLIC_PROCESS		82	0.363224	1.31891	0.0734214	0.270594	1	4670	tags=22%, list=16%, signal=26%
GO_REGULATION_OF_CELLULAR_KETONE_METABOLIC_PROCESS	GO_REGULATION_OF_CELLULAR_KETONE_METABOLIC_PROCESS		155	0.278405	1.10992	0.240691	0.537623	1	4673	tags=16%, list=16%, signal=19%
GO_HYALURONAN_METABOLIC_PROCESS	GO_HYALURONAN_METABOLIC_PROCESS		29	0.376504	1.13889	0.301325	0.493048	1	4674	tags=31%, list=16%, signal=37%
GO_BENZENE_CONTAINING_COMPOUND_METABOLIC_PROCESS	GO_BENZENE_CONTAINING_COMPOUND_METABOLIC_PROCESS		22	0.564583	1.56462	0.0349418	0.100491	1	4677	tags=41%, list=16%, signal=49%
GO_CELLULAR_MODIFIED_AMINO_ACID_METABOLIC_PROCESS	GO_CELLULAR_MODIFIED_AMINO_ACID_METABOLIC_PROCESS		201	0.326115	1.3385	0.0391134	0.253532	1	4677	tags=23%, list=16%, signal=27%
GO_INDOLE_CONTAINING_COMPOUND_METABOLIC_PROCESS	GO_INDOLE_CONTAINING_COMPOUND_METABOLIC_PROCESS		22	0.436325	1.23163	0.202593	0.364125	1	4677	tags=36%, list=16%, signal=44%
GO_SULFUR_COMPOUND_METABOLIC_PROCESS	GO_SULFUR_COMPOUND_METABOLIC_PROCESS		337	0.266511	1.14596	0.157647	0.481441	1	4677	tags=16%, list=16%, signal=19%
GO_ORGANONITROGEN_COMPOUND_CATABOLIC_PROCESS	GO_ORGANONITROGEN_COMPOUND_CATABOLIC_PROCESS		312	0.259424	1.10154	0.228743	0.549658	1	4677	tags=18%, list=16%, signal=21%
GO_SMALL_MOLECULE_CATABOLIC_PROCESS	GO_SMALL_MOLECULE_CATABOLIC_PROCESS		299	0.242091	1.02821	0.401417	0.661452	1	4677	tags=17%, list=16%, signal=20%
GO_RESPONSE_TO_TEMPERATURE_STIMULUS	GO_RESPONSE_TO_TEMPERATURE_STIMULUS		131	0.303229	1.17954	0.166667	0.434131	1	4691	tags=23%, list=17%, signal=27%
GO_RESPONSE_TO_HEAT	GO_RESPONSE_TO_HEAT		80	0.273243	0.988063	0.486009	0.722935	1	4691	tags=23%, list=17%, signal=27%
KEGG_CALCIUM_SIGNALING_PATHWAY	KEGG_CALCIUM_SIGNALING_PATHWAY		158	0.229223	0.916436	0.646746	0.828407	1	4692	tags=18%, list=17%, signal=22%
GO_SEX_DIFFERENTIATION	GO_SEX_DIFFERENTIATION		230	0.4287	1.77349	0	0.0319751	0.998	4695	tags=24%, list=17%, signal=28%
GO_OOCYTE_MATURATION	GO_OOCYTE_MATURATION		17	0.444787	1.19896	0.228675	0.408944	1	4695	tags=29%, list=17%, signal=35%
GO_OOCYTE_DIFFERENTIATION	GO_OOCYTE_DIFFERENTIATION		33	0.294926	0.896339	0.628433	0.856491	1	4695	tags=24%, list=17%, signal=29%
GO_SYNAPSIS	GO_SYNAPSIS		28	0.287772	0.845646	0.680342	0.93026	1	4695	tags=25%, list=17%, signal=30%
GO_OOGENESIS	GO_OOGENESIS		53	0.199033	0.676983	0.953271	1	1	4695	tags=17%, list=17%, signal=20%
GO_HOMOLOGOUS_CHROMOSOME_SEGREGATION	GO_HOMOLOGOUS_CHROMOSOME_SEGREGATION		38	0.202204	0.647462	0.943396	1	1	4695	tags=18%, list=17%, signal=22%
GO_MEIOTIC_CELL_CYCLE_PROCESS	GO_MEIOTIC_CELL_CYCLE_PROCESS		131	0.153482	0.596786	0.997226	1	1	4695	tags=13%, list=17%, signal=15%
GO_MEIOTIC_CHROMOSOME_SEGREGATION	GO_MEIOTIC_CHROMOSOME_SEGREGATION		53	0.173601	0.585501	0.992459	1	1	4695	tags=15%, list=17%, signal=18%
GO_REGULATION_OF_TRANSPORTER_ACTIVITY	GO_REGULATION_OF_TRANSPORTER_ACTIVITY		177	0.314978	1.27139	0.0735874	0.319003	1	4699	tags=22%, list=17%, signal=26%
GO_SINGLE_FERTILIZATION	GO_SINGLE_FERTILIZATION		86	0.232775	0.84535	0.75	0.930525	1	4699	tags=20%, list=17%, signal=24%
GO_FERTILIZATION	GO_FERTILIZATION		115	0.198365	0.756619	0.916898	1	1	4699	tags=18%, list=17%, signal=22%
REACTOME_PLATELET_HOMEOSTASIS	REACTOME_PLATELET_HOMEOSTASIS		74	0.211837	0.756001	0.88172	1	1	4699	tags=18%, list=17%, signal=21%
GO_REGULATION_OF_PEPTIDYL_THREONINE_PHOSPHORYLATION	GO_REGULATION_OF_PEPTIDYL_THREONINE_PHOSPHORYLATION		35	0.201091	0.621434	0.945736	1	1	4699	tags=17%, list=17%, signal=21%
GO_SYNAPTIC_SIGNALING	GO_SYNAPTIC_SIGNALING		360	0.348539	1.51693	0.00114811	0.126178	1	4700	tags=27%, list=17%, signal=32%
GO_ICOSANOID_METABOLIC_PROCESS	GO_ICOSANOID_METABOLIC_PROCESS		77	0.499477	1.80215	0	0.0277685	0.993	4704	tags=35%, list=17%, signal=42%
GO_FATTY_ACID_DERIVATIVE_METABOLIC_PROCESS	GO_FATTY_ACID_DERIVATIVE_METABOLIC_PROCESS		77	0.499477	1.78546	0	0.0310217	0.998	4704	tags=35%, list=17%, signal=42%
GO_RESPONSE_TO_EXTRACELLULAR_STIMULUS	GO_RESPONSE_TO_EXTRACELLULAR_STIMULUS		381	0.358273	1.54641	0	0.111219	1	4704	tags=22%, list=17%, signal=26%
GO_UNSATURATED_FATTY_ACID_BIOSYNTHETIC_PROCESS	GO_UNSATURATED_FATTY_ACID_BIOSYNTHETIC_PROCESS		46	0.448731	1.47511	0.0345369	0.150748	1	4704	tags=33%, list=17%, signal=39%
KEGG_BIOSYNTHESIS_OF_UNSATURATED_FATTY_ACIDS	KEGG_BIOSYNTHESIS_OF_UNSATURATED_FATTY_ACIDS		22	0.422113	1.17579	0.257525	0.440079	1	4704	tags=27%, list=17%, signal=33%
GO_CARBOXYLIC_ACID_BIOSYNTHETIC_PROCESS	GO_CARBOXYLIC_ACID_BIOSYNTHETIC_PROCESS		240	0.274906	1.14692	0.165394	0.48041	1	4704	tags=20%, list=17%, signal=23%
GO_ORGANIC_ACID_BIOSYNTHETIC_PROCESS	GO_ORGANIC_ACID_BIOSYNTHETIC_PROCESS		240	0.274906	1.14619	0.176179	0.481525	1	4704	tags=20%, list=17%, signal=23%
GO_RESPONSE_TO_WOUNDING	GO_RESPONSE_TO_WOUNDING		499	0.3198	1.42102	0	0.187939	1	4707	tags=21%, list=17%, signal=25%
GO_WOUND_HEALING	GO_WOUND_HEALING		416	0.304051	1.32257	0.0125428	0.26706	1	4707	tags=21%, list=17%, signal=24%
GO_REGULATION_OF_HORMONE_SECRETION	GO_REGULATION_OF_HORMONE_SECRETION		223	0.421129	1.74355	0	0.0381116	1	4709	tags=26%, list=17%, signal=31%
GO_SIGNAL_RELEASE	GO_SIGNAL_RELEASE		153	0.436827	1.73696	0	0.0394316	1	4709	tags=30%, list=17%, signal=36%
GO_REGULATION_OF_LEUKOCYTE_CHEMOTAXIS	GO_REGULATION_OF_LEUKOCYTE_CHEMOTAXIS		90	0.392183	1.45592	0.0242857	0.163465	1	4709	tags=29%, list=17%, signal=35%
REACTOME_GPCR_LIGAND_BINDING	REACTOME_GPCR_LIGAND_BINDING		289	0.339628	1.43786	0.00120482	0.175172	1	4709	tags=27%, list=17%, signal=32%
GO_POSITIVE_REGULATION_OF_LEUKOCYTE_CHEMOTAXIS	GO_POSITIVE_REGULATION_OF_LEUKOCYTE_CHEMOTAXIS		76	0.389424	1.40827	0.0329341	0.198452	1	4709	tags=28%, list=17%, signal=33%
GO_REGULATION_OF_LEUKOCYTE_MIGRATION	GO_REGULATION_OF_LEUKOCYTE_MIGRATION		136	0.35839	1.39394	0.0284939	0.207314	1	4709	tags=27%, list=17%, signal=32%
REACTOME_PEPTIDE_LIGAND_BINDING_RECEPTORS	REACTOME_PEPTIDE_LIGAND_BINDING_RECEPTORS		125	0.355677	1.35884	0.0330251	0.234965	1	4709	tags=30%, list=17%, signal=35%
REACTOME_CLASS_A1_RHODOPSIN_LIKE_RECEPTORS	REACTOME_CLASS_A1_RHODOPSIN_LIKE_RECEPTORS		205	0.328278	1.33682	0.0189873	0.254083	1	4709	tags=28%, list=17%, signal=33%
GO_POSITIVE_REGULATION_OF_HEART_RATE	GO_POSITIVE_REGULATION_OF_HEART_RATE		20	0.47448	1.29626	0.176471	0.295126	1	4709	tags=30%, list=17%, signal=36%
REACTOME_GPCR_DOWNSTREAM_SIGNALING	REACTOME_GPCR_DOWNSTREAM_SIGNALING		477	0.29205	1.29043	0.0104046	0.300374	1	4709	tags=24%, list=17%, signal=28%
GO_CIRCULATORY_SYSTEM_PROCESS	GO_CIRCULATORY_SYSTEM_PROCESS		323	0.267189	1.14396	0.164663	0.484021	1	4709	tags=24%, list=17%, signal=28%
REACTOME_G_ALPHA_Q_SIGNALLING_EVENTS	REACTOME_G_ALPHA_Q_SIGNALLING_EVENTS		143	0.286924	1.12332	0.224138	0.516818	1	4709	tags=24%, list=17%, signal=29%
GO_POSITIVE_REGULATION_OF_TRANSMEMBRANE_TRANSPORT	GO_POSITIVE_REGULATION_OF_TRANSMEMBRANE_TRANSPORT		119	0.271434	1.04618	0.372283	0.632409	1	4709	tags=19%, list=17%, signal=23%
GO_REGULATION_OF_CELL_DIVISION	GO_REGULATION_OF_CELL_DIVISION		245	0.250436	1.04507	0.358846	0.633589	1	4709	tags=16%, list=17%, signal=19%
REACTOME_GASTRIN_CREB_SIGNALLING_PATHWAY_VIA_PKC_AND_MAPK	REACTOME_GASTRIN_CREB_SIGNALLING_PATHWAY_VIA_PKC_AND_MAPK		164	0.258018	1.04468	0.359732	0.6339	1	4709	tags=22%, list=17%, signal=26%
GO_VASOCONSTRICTION	GO_VASOCONSTRICTION		25	0.338965	0.97661	0.477564	0.744009	1	4709	tags=24%, list=17%, signal=29%
GO_REGULATION_OF_CATION_TRANSMEMBRANE_TRANSPORT	GO_REGULATION_OF_CATION_TRANSMEMBRANE_TRANSPORT		192	0.230978	0.928261	0.634021	0.808795	1	4709	tags=20%, list=17%, signal=24%
GO_REGULATION_OF_P38MAPK_CASCADE	GO_REGULATION_OF_P38MAPK_CASCADE		26	0.477903	1.40813	0.0725806	0.198433	1	4736	tags=35%, list=17%, signal=42%
KEGG_HEMATOPOIETIC_CELL_LINEAGE	KEGG_HEMATOPOIETIC_CELL_LINEAGE		74	0.484743	1.73633	0.00298507	0.0395281	1	4741	tags=35%, list=17%, signal=42%
GO_NEGATIVE_REGULATION_OF_ADAPTIVE_IMMUNE_RESPONSE	GO_NEGATIVE_REGULATION_OF_ADAPTIVE_IMMUNE_RESPONSE		32	0.51529	1.58336	0.0228758	0.0929294	1	4741	tags=31%, list=17%, signal=37%
GO_OVULATION	GO_OVULATION		17	0.570988	1.49778	0.0607639	0.13601	1	4741	tags=35%, list=17%, signal=42%
GO_POSITIVE_REGULATION_OF_PROTEIN_SECRETION	GO_POSITIVE_REGULATION_OF_PROTEIN_SECRETION		189	0.334367	1.35538	0.0177891	0.238198	1	4741	tags=25%, list=17%, signal=30%
GO_POSITIVE_REGULATION_OF_STRIATED_MUSCLE_CELL_DIFFERENTIATION	GO_POSITIVE_REGULATION_OF_STRIATED_MUSCLE_CELL_DIFFERENTIATION		45	0.384019	1.24879	0.154818	0.343981	1	4741	tags=31%, list=17%, signal=37%
GO_POSITIVE_REGULATION_OF_MUSCLE_CELL_DIFFERENTIATION	GO_POSITIVE_REGULATION_OF_MUSCLE_CELL_DIFFERENTIATION		76	0.331757	1.20453	0.151694	0.399822	1	4741	tags=28%, list=17%, signal=33%
GO_REGULATION_OF_ADAPTIVE_IMMUNE_RESPONSE	GO_REGULATION_OF_ADAPTIVE_IMMUNE_RESPONSE		113	0.304124	1.1607	0.195258	0.461097	1	4741	tags=21%, list=17%, signal=25%
GO_FEMALE_GAMETE_GENERATION	GO_FEMALE_GAMETE_GENERATION		78	0.305928	1.10703	0.309278	0.541491	1	4741	tags=21%, list=17%, signal=25%
GO_REGULATION_OF_CELL_ACTIVATION	GO_REGULATION_OF_CELL_ACTIVATION		439	0.420394	1.83386	0	0.0223983	0.964	4752	tags=24%, list=17%, signal=29%
GO_POSITIVE_REGULATION_OF_CELL_ACTIVATION	GO_POSITIVE_REGULATION_OF_CELL_ACTIVATION		284	0.433664	1.82328	0	0.0239548	0.976	4752	tags=25%, list=17%, signal=30%
GO_REGULATION_OF_PRI_MIRNA_TRANSCRIPTION_FROM_RNA_POLYMERASE_II_PROMOTER	GO_REGULATION_OF_PRI_MIRNA_TRANSCRIPTION_FROM_RNA_POLYMERASE_II_PROMOTER		17	0.516894	1.36769	0.117958	0.229551	1	4759	tags=35%, list=17%, signal=42%
BIOCARTA_FCER1_PATHWAY	BIOCARTA_FCER1_PATHWAY		38	0.382768	1.19388	0.214619	0.416075	1	4759	tags=18%, list=17%, signal=22%
BIOCARTA_BCR_PATHWAY	BIOCARTA_BCR_PATHWAY		32	0.333104	1.03205	0.435127	0.657001	1	4759	tags=16%, list=17%, signal=19%
GO_POSITIVE_REGULATION_OF_TUMOR_NECROSIS_FACTOR_SUPERFAMILY_CYTOKINE_PRODUCTION	GO_POSITIVE_REGULATION_OF_TUMOR_NECROSIS_FACTOR_SUPERFAMILY_CYTOKINE_PRODUCTION		56	0.203742	0.68424	0.941807	1	1	4759	tags=16%, list=17%, signal=19%
GO_REGULATION_OF_TRANSMEMBRANE_TRANSPORT	GO_REGULATION_OF_TRANSMEMBRANE_TRANSPORT		366	0.325028	1.41554	0.0011655	0.192533	1	4760	tags=24%, list=17%, signal=29%
GO_REGULATION_OF_CALCIUM_ION_TRANSPORT	GO_REGULATION_OF_CALCIUM_ION_TRANSPORT		186	0.230473	0.942339	0.596178	0.788384	1	4760	tags=20%, list=17%, signal=24%
REACTOME_NEURONAL_SYSTEM	REACTOME_NEURONAL_SYSTEM		243	0.317154	1.32294	0.0362954	0.266698	1	4768	tags=26%, list=17%, signal=31%
REACTOME_TRANSMISSION_ACROSS_CHEMICAL_SYNAPSES	REACTOME_TRANSMISSION_ACROSS_CHEMICAL_SYNAPSES		168	0.296843	1.19244	0.142857	0.417234	1	4768	tags=24%, list=17%, signal=29%
REACTOME_LIGAND_GATED_ION_CHANNEL_TRANSPORT	REACTOME_LIGAND_GATED_ION_CHANNEL_TRANSPORT		17	0.394071	1.03177	0.416226	0.656703	1	4768	tags=35%, list=17%, signal=42%
KEGG_TRYPTOPHAN_METABOLISM	KEGG_TRYPTOPHAN_METABOLISM		34	0.423996	1.29745	0.126382	0.293514	1	4769	tags=26%, list=17%, signal=32%
GO_REGULATION_OF_SYNAPSE_STRUCTURE_OR_ACTIVITY	GO_REGULATION_OF_SYNAPSE_STRUCTURE_OR_ACTIVITY		208	0.372944	1.54495	0	0.111777	1	4773	tags=28%, list=17%, signal=34%
GO_REGULATION_OF_SYNAPTIC_PLASTICITY	GO_REGULATION_OF_SYNAPTIC_PLASTICITY		128	0.350917	1.3562	0.0460081	0.237692	1	4773	tags=27%, list=17%, signal=33%
GO_NEGATIVE_REGULATION_OF_SMALL_GTPASE_MEDIATED_SIGNAL_TRANSDUCTION	GO_NEGATIVE_REGULATION_OF_SMALL_GTPASE_MEDIATED_SIGNAL_TRANSDUCTION		39	0.33	1.06781	0.331723	0.598941	1	4773	tags=18%, list=17%, signal=22%
GO_VISUAL_BEHAVIOR	GO_VISUAL_BEHAVIOR		43	0.32579	1.06577	0.339713	0.602498	1	4773	tags=21%, list=17%, signal=25%
GO_POSITIVE_REGULATION_OF_BIOMINERAL_TISSUE_DEVELOPMENT	GO_POSITIVE_REGULATION_OF_BIOMINERAL_TISSUE_DEVELOPMENT		33	0.598933	1.83546	0.00157233	0.0220619	0.961	4778	tags=42%, list=17%, signal=51%
GO_HYDROGEN_PEROXIDE_METABOLIC_PROCESS	GO_HYDROGEN_PEROXIDE_METABOLIC_PROCESS		25	0.366201	1.06658	0.373942	0.601084	1	4784	tags=32%, list=17%, signal=38%
GO_REACTIVE_OXYGEN_SPECIES_METABOLIC_PROCESS	GO_REACTIVE_OXYGEN_SPECIES_METABOLIC_PROCESS		84	0.28044	1.01555	0.437229	0.681913	1	4784	tags=21%, list=17%, signal=26%
GO_DETOXIFICATION	GO_DETOXIFICATION		66	0.257312	0.914801	0.625	0.829889	1	4784	tags=17%, list=17%, signal=20%
GO_HYDROGEN_PEROXIDE_CATABOLIC_PROCESS	GO_HYDROGEN_PEROXIDE_CATABOLIC_PROCESS		18	0.256903	0.689126	0.881239	1	1	4784	tags=28%, list=17%, signal=33%
GO_CYTOCHROME_COMPLEX_ASSEMBLY	GO_CYTOCHROME_COMPLEX_ASSEMBLY		15	0.211753	0.540013	0.954003	1	1	4792	tags=20%, list=17%, signal=24%
GO_RESPONSE_TO_PAIN	GO_RESPONSE_TO_PAIN		23	0.463393	1.32169	0.140704	0.268262	1	4794	tags=48%, list=17%, signal=58%
GO_POSITIVE_REGULATION_OF_DNA_TEMPLATED_TRANSCRIPTION_ELONGATION	GO_POSITIVE_REGULATION_OF_DNA_TEMPLATED_TRANSCRIPTION_ELONGATION		22	0.233759	0.654331	0.923208	1	1	4796	tags=23%, list=17%, signal=27%
GO_NEURAL_CREST_CELL_DIFFERENTIATION	GO_NEURAL_CREST_CELL_DIFFERENTIATION		71	0.516724	1.8528	0	0.018993	0.911	4812	tags=35%, list=17%, signal=42%
GO_REGULATION_OF_NEURON_MIGRATION	GO_REGULATION_OF_NEURON_MIGRATION		26	0.560296	1.63777	0.0271566	0.0713468	1	4812	tags=31%, list=17%, signal=37%
GO_REGULATION_OF_AXON_GUIDANCE	GO_REGULATION_OF_AXON_GUIDANCE		38	0.508538	1.57819	0.0111465	0.0953757	1	4812	tags=39%, list=17%, signal=47%
REACTOME_SEMAPHORIN_INTERACTIONS	REACTOME_SEMAPHORIN_INTERACTIONS		65	0.39317	1.363	0.0645161	0.232098	1	4812	tags=23%, list=17%, signal=28%
REACTOME_AMYLOIDS	REACTOME_AMYLOIDS		71	0.500049	1.78096	0	0.0313666	0.998	4814	tags=45%, list=17%, signal=54%
REACTOME_MEIOSIS	REACTOME_MEIOSIS		105	0.427875	1.61224	0.0013947	0.0806965	1	4814	tags=30%, list=17%, signal=35%
GO_CARTILAGE_CONDENSATION	GO_CARTILAGE_CONDENSATION		16	0.44025	1.15766	0.276786	0.464734	1	4828	tags=25%, list=17%, signal=30%
GO_CELL_AGGREGATION	GO_CELL_AGGREGATION		16	0.44025	1.13602	0.320896	0.497019	1	4828	tags=25%, list=17%, signal=30%
GO_KIDNEY_VASCULATURE_DEVELOPMENT	GO_KIDNEY_VASCULATURE_DEVELOPMENT		18	0.6666	1.77203	0.0107527	0.0322227	0.998	4830	tags=44%, list=17%, signal=54%
GO_RENAL_SYSTEM_VASCULATURE_DEVELOPMENT	GO_RENAL_SYSTEM_VASCULATURE_DEVELOPMENT		18	0.6666	1.76931	0.00679117	0.0323083	1	4830	tags=44%, list=17%, signal=54%
GO_NEGATIVE_REGULATION_OF_LOCOMOTION	GO_NEGATIVE_REGULATION_OF_LOCOMOTION		243	0.393965	1.65115	0	0.066348	1	4830	tags=24%, list=17%, signal=29%
GO_RESPONSE_TO_CARBOHYDRATE	GO_RESPONSE_TO_CARBOHYDRATE		147	0.385239	1.52326	0.00132802	0.122604	1	4830	tags=27%, list=17%, signal=32%
GO_NEGATIVE_REGULATION_OF_CHEMOTAXIS	GO_NEGATIVE_REGULATION_OF_CHEMOTAXIS		48	0.452716	1.50283	0.0402477	0.133307	1	4830	tags=35%, list=17%, signal=43%
GO_POSITIVE_REGULATION_OF_HORMONE_SECRETION	GO_POSITIVE_REGULATION_OF_HORMONE_SECRETION		97	0.4653	1.74354	0	0.0379736	1	4843	tags=30%, list=17%, signal=36%
GO_MODULATION_OF_SYNAPTIC_TRANSMISSION	GO_MODULATION_OF_SYNAPTIC_TRANSMISSION		265	0.337434	1.42258	0.0036855	0.186425	1	4843	tags=26%, list=17%, signal=31%
GO_MULTICELLULAR_ORGANISMAL_RESPONSE_TO_STRESS	GO_MULTICELLULAR_ORGANISMAL_RESPONSE_TO_STRESS		60	0.398775	1.37318	0.070229	0.225734	1	4843	tags=35%, list=17%, signal=42%
REACTOME_GLUCAGON_TYPE_LIGAND_RECEPTORS	REACTOME_GLUCAGON_TYPE_LIGAND_RECEPTORS		28	0.374114	1.10621	0.324324	0.54194	1	4843	tags=25%, list=17%, signal=30%
GO_REGULATION_OF_METAL_ION_TRANSPORT	GO_REGULATION_OF_METAL_ION_TRANSPORT		293	0.261408	1.10511	0.22155	0.543657	1	4843	tags=22%, list=17%, signal=26%
GO_SECOND_MESSENGER_MEDIATED_SIGNALING	GO_SECOND_MESSENGER_MEDIATED_SIGNALING		145	0.267418	1.05582	0.342412	0.618333	1	4843	tags=23%, list=17%, signal=27%
GO_POSITIVE_REGULATION_OF_CYCLASE_ACTIVITY	GO_POSITIVE_REGULATION_OF_CYCLASE_ACTIVITY		52	0.293142	0.988722	0.467988	0.721962	1	4843	tags=25%, list=17%, signal=30%
GO_POSITIVE_REGULATION_OF_LYASE_ACTIVITY	GO_POSITIVE_REGULATION_OF_LYASE_ACTIVITY		51	0.289592	0.96391	0.529887	0.760034	1	4843	tags=25%, list=17%, signal=31%
GO_REGULATION_OF_POTASSIUM_ION_TRANSPORT	GO_REGULATION_OF_POTASSIUM_ION_TRANSPORT		78	0.263878	0.955561	0.528803	0.77172	1	4843	tags=24%, list=17%, signal=29%
GO_REGULATION_OF_CYTOSOLIC_CALCIUM_ION_CONCENTRATION	GO_REGULATION_OF_CYTOSOLIC_CALCIUM_ION_CONCENTRATION		182	0.236257	0.94697	0.565499	0.783691	1	4843	tags=21%, list=17%, signal=26%
GO_NEGATIVE_REGULATION_OF_MUSCLE_CELL_APOPTOTIC_PROCESS	GO_NEGATIVE_REGULATION_OF_MUSCLE_CELL_APOPTOTIC_PROCESS		28	0.322629	0.942871	0.541806	0.788453	1	4843	tags=25%, list=17%, signal=30%
GO_REGULATION_OF_MUSCLE_CELL_APOPTOTIC_PROCESS	GO_REGULATION_OF_MUSCLE_CELL_APOPTOTIC_PROCESS		40	0.275818	0.882575	0.652961	0.879149	1	4843	tags=23%, list=17%, signal=27%
GO_POSITIVE_REGULATION_OF_CHEMOKINE_PRODUCTION	GO_POSITIVE_REGULATION_OF_CHEMOKINE_PRODUCTION		46	0.251336	0.808974	0.792332	0.975106	1	4843	tags=24%, list=17%, signal=29%
GO_RESPONSE_TO_ACID_CHEMICAL	GO_RESPONSE_TO_ACID_CHEMICAL		286	0.333137	1.4358	0.00596659	0.176894	1	4844	tags=23%, list=17%, signal=27%
GO_INNER_EAR_MORPHOGENESIS	GO_INNER_EAR_MORPHOGENESIS		81	0.446515	1.60455	0.00863309	0.0838805	1	4847	tags=40%, list=17%, signal=48%
GO_REGULATION_OF_EXTENT_OF_CELL_GROWTH	GO_REGULATION_OF_EXTENT_OF_CELL_GROWTH		97	0.420751	1.57072	0.00879765	0.0976916	1	4847	tags=32%, list=17%, signal=38%
GO_NEGATIVE_REGULATION_OF_AXON_EXTENSION	GO_NEGATIVE_REGULATION_OF_AXON_EXTENSION		35	0.494094	1.52922	0.0337079	0.120245	1	4847	tags=43%, list=17%, signal=52%
GO_NEGATIVE_REGULATION_OF_CELL_GROWTH	GO_NEGATIVE_REGULATION_OF_CELL_GROWTH		157	0.36388	1.45916	0.00531915	0.162221	1	4847	tags=26%, list=17%, signal=31%
REACTOME_NETRIN1_SIGNALING	REACTOME_NETRIN1_SIGNALING		36	0.211648	0.673457	0.922222	1	1	4847	tags=22%, list=17%, signal=27%
GO_APOPTOTIC_NUCLEAR_CHANGES	GO_APOPTOTIC_NUCLEAR_CHANGES		23	0.348715	0.998486	0.447972	0.705275	1	4852	tags=22%, list=17%, signal=26%
GO_LONG_CHAIN_FATTY_ACID_METABOLIC_PROCESS	GO_LONG_CHAIN_FATTY_ACID_METABOLIC_PROCESS		80	0.483991	1.77039	0	0.0323467	0.999	4856	tags=35%, list=17%, signal=42%
GO_UNSATURATED_FATTY_ACID_METABOLIC_PROCESS	GO_UNSATURATED_FATTY_ACID_METABOLIC_PROCESS		91	0.47113	1.72114	0	0.043715	1	4856	tags=34%, list=17%, signal=41%
GO_MONOCARBOXYLIC_ACID_TRANSPORT	GO_MONOCARBOXYLIC_ACID_TRANSPORT		107	0.362882	1.37434	0.0416089	0.224788	1	4856	tags=27%, list=17%, signal=33%
GO_FATTY_ACID_CATABOLIC_PROCESS	GO_FATTY_ACID_CATABOLIC_PROCESS		71	0.26407	0.933681	0.579027	0.799853	1	4856	tags=15%, list=17%, signal=19%
GO_EAR_DEVELOPMENT	GO_EAR_DEVELOPMENT		178	0.437754	1.76848	0	0.0324413	1	4858	tags=33%, list=17%, signal=40%
GO_KIDNEY_MESENCHYME_DEVELOPMENT	GO_KIDNEY_MESENCHYME_DEVELOPMENT		17	0.529809	1.39902	0.105442	0.203647	1	4858	tags=41%, list=17%, signal=50%
GO_OLFACTORY_LOBE_DEVELOPMENT	GO_OLFACTORY_LOBE_DEVELOPMENT		32	0.593093	1.77912	0	0.0315805	0.998	4860	tags=38%, list=17%, signal=45%
GO_RESPONSE_TO_BMP	GO_RESPONSE_TO_BMP		81	0.409191	1.49282	0.00888889	0.137598	1	4860	tags=35%, list=17%, signal=42%
GO_CELLULAR_RESPONSE_TO_BMP_STIMULUS	GO_CELLULAR_RESPONSE_TO_BMP_STIMULUS		81	0.409191	1.47816	0.0222883	0.149126	1	4860	tags=35%, list=17%, signal=42%
GO_MYOTUBE_DIFFERENTIATION	GO_MYOTUBE_DIFFERENTIATION		47	0.265516	0.898057	0.63233	0.85384	1	4860	tags=30%, list=17%, signal=36%
GO_NEGATIVE_REGULATION_OF_LEUKOCYTE_DIFFERENTIATION	GO_NEGATIVE_REGULATION_OF_LEUKOCYTE_DIFFERENTIATION		69	0.423986	1.49977	0.0218659	0.135203	1	4878	tags=25%, list=17%, signal=30%
REACTOME_ABC_FAMILY_PROTEINS_MEDIATED_TRANSPORT	REACTOME_ABC_FAMILY_PROTEINS_MEDIATED_TRANSPORT		31	0.638468	1.89601	0	0.0125594	0.711	4879	tags=52%, list=17%, signal=62%
KEGG_ABC_TRANSPORTERS	KEGG_ABC_TRANSPORTERS		43	0.582303	1.88195	0.00161551	0.014117	0.798	4879	tags=42%, list=17%, signal=50%
REACTOME_ABCA_TRANSPORTERS_IN_LIPID_HOMEOSTASIS	REACTOME_ABCA_TRANSPORTERS_IN_LIPID_HOMEOSTASIS		15	0.675561	1.70504	0.0101523	0.048564	1	4879	tags=53%, list=17%, signal=64%
GO_BEHAVIOR	GO_BEHAVIOR		444	0.378654	1.66446	0	0.0620768	1	4879	tags=27%, list=17%, signal=32%
GO_SINGLE_ORGANISM_BEHAVIOR	GO_SINGLE_ORGANISM_BEHAVIOR		336	0.38296	1.63133	0.00120192	0.0729405	1	4879	tags=28%, list=17%, signal=33%
GO_POSITIVE_REGULATION_OF_STEROL_TRANSPORT	GO_POSITIVE_REGULATION_OF_STEROL_TRANSPORT		17	0.570719	1.50964	0.0556439	0.128972	1	4879	tags=47%, list=17%, signal=57%
GO_POSITIVE_REGULATION_OF_CHOLESTEROL_TRANSPORT	GO_POSITIVE_REGULATION_OF_CHOLESTEROL_TRANSPORT		17	0.570719	1.49835	0.0599315	0.135861	1	4879	tags=47%, list=17%, signal=57%
GO_MEMORY	GO_MEMORY		87	0.358342	1.30424	0.0732759	0.286784	1	4879	tags=30%, list=17%, signal=36%
GO_FLAVONOID_METABOLIC_PROCESS	GO_FLAVONOID_METABOLIC_PROCESS		19	0.405306	1.11583	0.316434	0.528827	1	4885	tags=26%, list=17%, signal=32%
GO_GLUCURONATE_METABOLIC_PROCESS	GO_GLUCURONATE_METABOLIC_PROCESS		19	0.365543	1.00101	0.464041	0.702094	1	4885	tags=32%, list=17%, signal=38%
GO_URONIC_ACID_METABOLIC_PROCESS	GO_URONIC_ACID_METABOLIC_PROCESS		19	0.365543	0.98602	0.483986	0.72646	1	4885	tags=32%, list=17%, signal=38%
GO_NEGATIVE_REGULATION_OF_INTERLEUKIN_2_PRODUCTION	GO_NEGATIVE_REGULATION_OF_INTERLEUKIN_2_PRODUCTION		16	0.606716	1.55872	0.0349265	0.103035	1	4891	tags=31%, list=17%, signal=38%
GO_NEGATIVE_REGULATION_OF_CYTOKINE_BIOSYNTHETIC_PROCESS	GO_NEGATIVE_REGULATION_OF_CYTOKINE_BIOSYNTHETIC_PROCESS		23	0.496869	1.41563	0.0666667	0.192635	1	4891	tags=30%, list=17%, signal=37%
GO_REGULATION_OF_INTERLEUKIN_2_BIOSYNTHETIC_PROCESS	GO_REGULATION_OF_INTERLEUKIN_2_BIOSYNTHETIC_PROCESS		17	0.51661	1.34469	0.109756	0.249532	1	4891	tags=41%, list=17%, signal=50%
GO_REGULATION_OF_LYMPHOCYTE_MEDIATED_IMMUNITY	GO_REGULATION_OF_LYMPHOCYTE_MEDIATED_IMMUNITY		104	0.347255	1.31589	0.0636492	0.274107	1	4891	tags=24%, list=17%, signal=29%
GO_POSITIVE_REGULATION_OF_LYMPHOCYTE_MEDIATED_IMMUNITY	GO_POSITIVE_REGULATION_OF_LYMPHOCYTE_MEDIATED_IMMUNITY		65	0.310999	1.07479	0.333333	0.588174	1	4891	tags=25%, list=17%, signal=30%
GO_POSITIVE_REGULATION_OF_DEVELOPMENTAL_GROWTH	GO_POSITIVE_REGULATION_OF_DEVELOPMENTAL_GROWTH		144	0.40331	1.59134	0	0.089356	1	4892	tags=28%, list=17%, signal=33%
GO_REGULATION_OF_CALCIUM_ION_DEPENDENT_EXOCYTOSIS	GO_REGULATION_OF_CALCIUM_ION_DEPENDENT_EXOCYTOSIS		73	0.431102	1.51042	0.0159884	0.12865	1	4892	tags=33%, list=17%, signal=40%
GO_CALCIUM_ION_REGULATED_EXOCYTOSIS_OF_NEUROTRANSMITTER	GO_CALCIUM_ION_REGULATED_EXOCYTOSIS_OF_NEUROTRANSMITTER		31	0.45958	1.38218	0.0979133	0.216098	1	4892	tags=45%, list=17%, signal=55%
GO_REGULATION_OF_DEVELOPMENTAL_GROWTH	GO_REGULATION_OF_DEVELOPMENTAL_GROWTH		268	0.41411	1.75838	0	0.0346129	1	4897	tags=29%, list=17%, signal=35%
GO_NEGATIVE_REGULATION_OF_GROWTH	GO_NEGATIVE_REGULATION_OF_GROWTH		218	0.383993	1.5782	0	0.0955488	1	4897	tags=28%, list=17%, signal=33%
GO_RESPONSE_TO_RADIATION	GO_RESPONSE_TO_RADIATION		368	0.237251	1.03555	0.372642	0.650294	1	4897	tags=17%, list=17%, signal=20%
GO_CELLULAR_RESPONSE_TO_UV	GO_CELLULAR_RESPONSE_TO_UV		64	0.29165	1.00981	0.445441	0.689517	1	4897	tags=17%, list=17%, signal=21%
GO_CELLULAR_RESPONSE_TO_RADIATION	GO_CELLULAR_RESPONSE_TO_RADIATION		126	0.18393	0.706465	0.97185	1	1	4897	tags=13%, list=17%, signal=16%
GO_REGULATION_OF_EPIDERMIS_DEVELOPMENT	GO_REGULATION_OF_EPIDERMIS_DEVELOPMENT		53	0.610039	2.08277	0	0.00143609	0.048	4899	tags=38%, list=17%, signal=46%
GO_REGULATION_OF_KERATINOCYTE_DIFFERENTIATION	GO_REGULATION_OF_KERATINOCYTE_DIFFERENTIATION		24	0.642581	1.83838	0.00318471	0.0214505	0.951	4899	tags=46%, list=17%, signal=55%
GO_REGULATION_OF_STEROID_METABOLIC_PROCESS	GO_REGULATION_OF_STEROID_METABOLIC_PROCESS		66	0.304654	1.07117	0.36	0.594005	1	4899	tags=21%, list=17%, signal=26%
GO_REGULATION_OF_STEROID_BIOSYNTHETIC_PROCESS	GO_REGULATION_OF_STEROID_BIOSYNTHETIC_PROCESS		46	0.228623	0.747257	0.847039	1	1	4899	tags=20%, list=17%, signal=24%
GO_RECEPTOR_MEDIATED_ENDOCYTOSIS	GO_RECEPTOR_MEDIATED_ENDOCYTOSIS		213	0.513029	2.09469	0	0.00120675	0.037	4904	tags=31%, list=17%, signal=37%
GO_ENDOCYTOSIS	GO_ENDOCYTOSIS		470	0.421647	1.87989	0	0.0144595	0.81	4904	tags=24%, list=17%, signal=28%
GO_SENSORY_PERCEPTION_OF_LIGHT_STIMULUS	GO_SENSORY_PERCEPTION_OF_LIGHT_STIMULUS		165	0.387861	1.54104	0.00266312	0.113206	1	4905	tags=25%, list=17%, signal=30%
REACTOME_AXON_GUIDANCE	REACTOME_AXON_GUIDANCE		234	0.323857	1.34398	0.0230179	0.249434	1	4914	tags=21%, list=17%, signal=25%
REACTOME_APOPTOTIC_EXECUTION_PHASE	REACTOME_APOPTOTIC_EXECUTION_PHASE		52	0.326216	1.10011	0.318113	0.551034	1	4914	tags=19%, list=17%, signal=23%
GO_REPLACEMENT_OSSIFICATION	GO_REPLACEMENT_OSSIFICATION		25	0.504551	1.4844	0.0473856	0.14414	1	4918	tags=36%, list=17%, signal=44%
GO_ENDOCHONDRAL_OSSIFICATION	GO_ENDOCHONDRAL_OSSIFICATION		25	0.504551	1.46338	0.0607553	0.159708	1	4918	tags=36%, list=17%, signal=44%
GO_REGULATION_OF_CHEMOTAXIS	GO_REGULATION_OF_CHEMOTAXIS		170	0.352014	1.43329	0.0133869	0.178111	1	4918	tags=29%, list=17%, signal=35%
GO_REGULATION_OF_ERK1_AND_ERK2_CASCADE	GO_REGULATION_OF_ERK1_AND_ERK2_CASCADE		208	0.340634	1.38995	0.0169051	0.210373	1	4918	tags=24%, list=17%, signal=29%
GO_POSITIVE_REGULATION_OF_ERK1_AND_ERK2_CASCADE	GO_POSITIVE_REGULATION_OF_ERK1_AND_ERK2_CASCADE		145	0.328794	1.29548	0.0575636	0.295727	1	4918	tags=23%, list=17%, signal=28%
GO_LIPID_BIOSYNTHETIC_PROCESS	GO_LIPID_BIOSYNTHETIC_PROCESS		482	0.265956	1.1725	0.103139	0.44363	1	4918	tags=18%, list=17%, signal=22%
GO_POSITIVE_REGULATION_OF_CHEMOTAXIS	GO_POSITIVE_REGULATION_OF_CHEMOTAXIS		114	0.298415	1.13834	0.22114	0.493406	1	4918	tags=26%, list=17%, signal=32%
REACTOME_PHOSPHOLIPASE_C_MEDIATED_CASCADE	REACTOME_PHOSPHOLIPASE_C_MEDIATED_CASCADE		45	0.297429	0.983283	0.48074	0.731029	1	4918	tags=29%, list=17%, signal=35%
GO_SOMATIC_STEM_CELL_POPULATION_MAINTENANCE	GO_SOMATIC_STEM_CELL_POPULATION_MAINTENANCE		64	0.35833	1.24491	0.140118	0.348121	1	4925	tags=28%, list=17%, signal=34%
GO_DIVALENT_INORGANIC_CATION_HOMEOSTASIS	GO_DIVALENT_INORGANIC_CATION_HOMEOSTASIS		306	0.253734	1.09175	0.269861	0.562609	1	4931	tags=20%, list=17%, signal=24%
GO_REGULATION_OF_ANATOMICAL_STRUCTURE_SIZE	GO_REGULATION_OF_ANATOMICAL_STRUCTURE_SIZE		429	0.318565	1.40092	0.00236407	0.202438	1	4933	tags=24%, list=17%, signal=28%
GO_REGULATION_OF_CELLULAR_COMPONENT_SIZE	GO_REGULATION_OF_CELLULAR_COMPONENT_SIZE		314	0.30572	1.30911	0.0249688	0.281066	1	4933	tags=23%, list=17%, signal=28%
KEGG_WNT_SIGNALING_PATHWAY	KEGG_WNT_SIGNALING_PATHWAY		137	0.348724	1.36368	0.0315501	0.231958	1	4935	tags=23%, list=17%, signal=28%
REACTOME_DEVELOPMENTAL_BIOLOGY	REACTOME_DEVELOPMENTAL_BIOLOGY		364	0.289859	1.24649	0.0449173	0.345605	1	4935	tags=19%, list=17%, signal=22%
REACTOME_METABOLISM_OF_LIPIDS_AND_LIPOPROTEINS	REACTOME_METABOLISM_OF_LIPIDS_AND_LIPOPROTEINS		430	0.246046	1.07463	0.286207	0.588245	1	4936	tags=16%, list=17%, signal=19%
GO_LIPID_MODIFICATION	GO_LIPID_MODIFICATION		196	0.226066	0.929203	0.640523	0.807135	1	4936	tags=15%, list=17%, signal=18%
GO_SKIN_DEVELOPMENT	GO_SKIN_DEVELOPMENT		160	0.488441	1.94116	0	0.00885348	0.476	4947	tags=31%, list=17%, signal=37%
GO_SKIN_EPIDERMIS_DEVELOPMENT	GO_SKIN_EPIDERMIS_DEVELOPMENT		64	0.480051	1.69166	0.00296736	0.0532724	1	4947	tags=30%, list=17%, signal=36%
GO_MORPHOGENESIS_OF_AN_ENDOTHELIUM	GO_MORPHOGENESIS_OF_AN_ENDOTHELIUM		16	0.519287	1.31437	0.172101	0.275208	1	4947	tags=38%, list=17%, signal=45%
GO_BLOOD_VESSEL_ENDOTHELIAL_CELL_MIGRATION	GO_BLOOD_VESSEL_ENDOTHELIAL_CELL_MIGRATION		23	0.452085	1.26175	0.188172	0.330717	1	4947	tags=35%, list=17%, signal=42%
GO_LYMPH_VESSEL_DEVELOPMENT	GO_LYMPH_VESSEL_DEVELOPMENT		20	0.407192	1.11568	0.310345	0.528856	1	4947	tags=35%, list=17%, signal=42%
GO_DEVELOPMENT_OF_PRIMARY_SEXUAL_CHARACTERISTICS	GO_DEVELOPMENT_OF_PRIMARY_SEXUAL_CHARACTERISTICS		184	0.370302	1.50096	0.0065703	0.134249	1	4948	tags=22%, list=17%, signal=27%
GO_OVULATION_CYCLE_PROCESS	GO_OVULATION_CYCLE_PROCESS		73	0.351749	1.25325	0.141791	0.339291	1	4948	tags=21%, list=17%, signal=25%
GO_NEGATIVE_REGULATION_OF_PROTEIN_COMPLEX_ASSEMBLY	GO_NEGATIVE_REGULATION_OF_PROTEIN_COMPLEX_ASSEMBLY		97	0.22484	0.83852	0.779006	0.937645	1	4951	tags=19%, list=17%, signal=22%
GO_BLOOD_COAGULATION_FIBRIN_CLOT_FORMATION	GO_BLOOD_COAGULATION_FIBRIN_CLOT_FORMATION		22	0.612579	1.70949	0.00657895	0.0473572	1	4959	tags=50%, list=17%, signal=61%
REACTOME_INTRINSIC_PATHWAY	REACTOME_INTRINSIC_PATHWAY		15	0.517648	1.33842	0.139576	0.253415	1	4959	tags=47%, list=17%, signal=57%
GO_BLOOD_COAGULATION_INTRINSIC_PATHWAY	GO_BLOOD_COAGULATION_INTRINSIC_PATHWAY		15	0.517648	1.3148	0.145105	0.274732	1	4959	tags=47%, list=17%, signal=57%
GO_POSITIVE_REGULATION_OF_EPITHELIAL_CELL_MIGRATION	GO_POSITIVE_REGULATION_OF_EPITHELIAL_CELL_MIGRATION		101	0.414877	1.56157	0.00548697	0.10168	1	4970	tags=33%, list=18%, signal=39%
GO_REGULATION_OF_MICROTUBULE_BASED_MOVEMENT	GO_REGULATION_OF_MICROTUBULE_BASED_MOVEMENT		17	0.536578	1.42067	0.0798611	0.18819	1	4970	tags=41%, list=18%, signal=50%
GO_REGULATION_OF_RESPONSE_TO_REACTIVE_OXYGEN_SPECIES	GO_REGULATION_OF_RESPONSE_TO_REACTIVE_OXYGEN_SPECIES		33	0.345401	1.05632	0.368078	0.618393	1	4970	tags=24%, list=18%, signal=29%
GO_REGULATION_OF_HYDROGEN_PEROXIDE_INDUCED_CELL_DEATH	GO_REGULATION_OF_HYDROGEN_PEROXIDE_INDUCED_CELL_DEATH		19	0.345487	0.946496	0.532423	0.783782	1	4970	tags=26%, list=18%, signal=32%
GO_RESPONSE_TO_OXIDATIVE_STRESS	GO_RESPONSE_TO_OXIDATIVE_STRESS		336	0.213391	0.921708	0.684401	0.82047	1	4970	tags=17%, list=18%, signal=20%
GO_HISTONE_H3_DEACETYLATION	GO_HISTONE_H3_DEACETYLATION		22	0.193126	0.546806	0.983416	1	1	4970	tags=18%, list=18%, signal=22%
GO_LIPID_CATABOLIC_PROCESS	GO_LIPID_CATABOLIC_PROCESS		211	0.329036	1.34357	0.0290237	0.249615	1	4976	tags=20%, list=18%, signal=25%
GO_DICARBOXYLIC_ACID_METABOLIC_PROCESS	GO_DICARBOXYLIC_ACID_METABOLIC_PROCESS		95	0.168974	0.633796	0.994236	1	1	4976	tags=15%, list=18%, signal=18%
GO_NEGATIVE_REGULATION_OF_CELL_MORPHOGENESIS_INVOLVED_IN_DIFFERENTIATION	GO_NEGATIVE_REGULATION_OF_CELL_MORPHOGENESIS_INVOLVED_IN_DIFFERENTIATION		111	0.513633	1.96431	0	0.00702686	0.375	4987	tags=36%, list=18%, signal=44%
GO_NEGATIVE_REGULATION_OF_CELL_DEVELOPMENT	GO_NEGATIVE_REGULATION_OF_CELL_DEVELOPMENT		283	0.452176	1.92351	0	0.0103399	0.572	4987	tags=29%, list=18%, signal=34%
GO_EPITHELIAL_CELL_MORPHOGENESIS	GO_EPITHELIAL_CELL_MORPHOGENESIS		40	0.567043	1.8217	0	0.0241769	0.98	4987	tags=38%, list=18%, signal=45%
GO_MESENCHYMAL_TO_EPITHELIAL_TRANSITION	GO_MESENCHYMAL_TO_EPITHELIAL_TRANSITION		15	0.629083	1.57459	0.0245902	0.0961476	1	4987	tags=53%, list=18%, signal=65%
GO_RESPONSE_TO_STEROID_HORMONE	GO_RESPONSE_TO_STEROID_HORMONE		445	0.353596	1.55784	0	0.103544	1	4987	tags=23%, list=18%, signal=27%
GO_REGULATION_OF_PHOSPHATIDYLINOSITOL_3_KINASE_ACTIVITY	GO_REGULATION_OF_PHOSPHATIDYLINOSITOL_3_KINASE_ACTIVITY		39	0.417945	1.3442	0.0944625	0.249578	1	5006	tags=31%, list=18%, signal=37%
GO_REGULATION_OF_LIPID_METABOLIC_PROCESS	GO_REGULATION_OF_LIPID_METABOLIC_PROCESS		255	0.317711	1.34414	0.0199253	0.249423	1	5006	tags=22%, list=18%, signal=27%
GO_POSITIVE_REGULATION_OF_PHOSPHATIDYLINOSITOL_3_KINASE_SIGNALING	GO_POSITIVE_REGULATION_OF_PHOSPHATIDYLINOSITOL_3_KINASE_SIGNALING		56	0.348059	1.18924	0.211024	0.421875	1	5006	tags=23%, list=18%, signal=28%
GO_POSITIVE_REGULATION_OF_LIPID_KINASE_ACTIVITY	GO_POSITIVE_REGULATION_OF_LIPID_KINASE_ACTIVITY		31	0.372932	1.15562	0.267652	0.466795	1	5006	tags=32%, list=18%, signal=39%
BIOCARTA_VEGF_PATHWAY	BIOCARTA_VEGF_PATHWAY		29	0.378563	1.12243	0.298046	0.518046	1	5006	tags=21%, list=18%, signal=25%
GO_POSITIVE_REGULATION_OF_PHOSPHOLIPID_METABOLIC_PROCESS	GO_POSITIVE_REGULATION_OF_PHOSPHOLIPID_METABOLIC_PROCESS		41	0.346709	1.10589	0.298921	0.542417	1	5006	tags=27%, list=18%, signal=33%
GO_REGULATION_OF_PHOSPHATIDYLINOSITOL_3_KINASE_SIGNALING	GO_REGULATION_OF_PHOSPHATIDYLINOSITOL_3_KINASE_SIGNALING		124	0.283781	1.09168	0.2879	0.562453	1	5006	tags=21%, list=18%, signal=25%
GO_REGULATION_OF_LIPID_KINASE_ACTIVITY	GO_REGULATION_OF_LIPID_KINASE_ACTIVITY		47	0.315078	1.031	0.431677	0.65696	1	5006	tags=26%, list=18%, signal=31%
GO_ANGIOGENESIS	GO_ANGIOGENESIS		283	0.296645	1.25233	0.0620438	0.338699	1	5016	tags=22%, list=18%, signal=27%
GO_POSITIVE_REGULATION_OF_CELL_ADHESION_MEDIATED_BY_INTEGRIN	GO_POSITIVE_REGULATION_OF_CELL_ADHESION_MEDIATED_BY_INTEGRIN		17	0.563163	1.49562	0.0598291	0.136924	1	5020	tags=41%, list=18%, signal=50%
GO_REGULATION_OF_PROTEIN_COMPLEX_ASSEMBLY	GO_REGULATION_OF_PROTEIN_COMPLEX_ASSEMBLY		347	0.220165	0.959255	0.580305	0.767584	1	5020	tags=16%, list=18%, signal=19%
GO_POSITIVE_REGULATION_OF_PROTEIN_COMPLEX_ASSEMBLY	GO_POSITIVE_REGULATION_OF_PROTEIN_COMPLEX_ASSEMBLY		181	0.225825	0.918195	0.648964	0.825519	1	5020	tags=15%, list=18%, signal=19%
GO_RESPONSE_TO_TOXIC_SUBSTANCE	GO_RESPONSE_TO_TOXIC_SUBSTANCE		219	0.333449	1.38553	0.0139949	0.214148	1	5035	tags=20%, list=18%, signal=24%
REACTOME_TERMINATION_OF_O_GLYCAN_BIOSYNTHESIS	REACTOME_TERMINATION_OF_O_GLYCAN_BIOSYNTHESIS		19	0.697208	1.87482	0	0.0150365	0.838	5036	tags=58%, list=18%, signal=70%
GO_RESPONSE_TO_INTERLEUKIN_1	GO_RESPONSE_TO_INTERLEUKIN_1		105	0.280388	1.05607	0.345609	0.618375	1	5042	tags=24%, list=18%, signal=29%
GO_VESICLE_DOCKING_INVOLVED_IN_EXOCYTOSIS	GO_VESICLE_DOCKING_INVOLVED_IN_EXOCYTOSIS		34	0.542716	1.69921	0.00838926	0.0503602	1	5044	tags=26%, list=18%, signal=32%
GO_PRESYNAPTIC_PROCESS_INVOLVED_IN_SYNAPTIC_TRANSMISSION	GO_PRESYNAPTIC_PROCESS_INVOLVED_IN_SYNAPTIC_TRANSMISSION		107	0.437271	1.65247	0.001443	0.065921	1	5044	tags=34%, list=18%, signal=41%
GO_SYNAPTIC_VESICLE_CYCLE	GO_SYNAPTIC_VESICLE_CYCLE		81	0.379412	1.38146	0.0582242	0.21662	1	5044	tags=33%, list=18%, signal=40%
GO_MEMBRANE_DOCKING	GO_MEMBRANE_DOCKING		66	0.353926	1.2401	0.149477	0.354832	1	5044	tags=18%, list=18%, signal=22%
GO_DICARBOXYLIC_ACID_TRANSPORT	GO_DICARBOXYLIC_ACID_TRANSPORT		67	0.28785	1.00425	0.466981	0.697896	1	5044	tags=22%, list=18%, signal=27%
GO_ORGANELLE_MEMBRANE_FUSION	GO_ORGANELLE_MEMBRANE_FUSION		90	0.268605	0.996429	0.467967	0.70817	1	5044	tags=21%, list=18%, signal=26%
GO_GLUTAMATE_SECRETION	GO_GLUTAMATE_SECRETION		27	0.343547	0.995539	0.475382	0.70949	1	5044	tags=33%, list=18%, signal=41%
GO_VESICLE_ORGANIZATION	GO_VESICLE_ORGANIZATION		263	0.224764	0.944584	0.602888	0.786577	1	5044	tags=17%, list=18%, signal=20%
REACTOME_REGULATION_OF_INSULIN_SECRETION	REACTOME_REGULATION_OF_INSULIN_SECRETION		81	0.254436	0.935326	0.562687	0.79746	1	5044	tags=21%, list=18%, signal=25%
GO_SINGLE_ORGANISM_MEMBRANE_FUSION	GO_SINGLE_ORGANISM_MEMBRANE_FUSION		116	0.214495	0.815344	0.825598	0.96628	1	5044	tags=17%, list=18%, signal=21%
GO_ORGANELLE_FUSION	GO_ORGANELLE_FUSION		122	0.203078	0.793734	0.892517	0.99168	1	5044	tags=16%, list=18%, signal=20%
GO_MEMBRANE_FUSION	GO_MEMBRANE_FUSION		142	0.18495	0.730699	0.966805	1	1	5044	tags=15%, list=18%, signal=19%
GO_REGULATION_OF_EXOCYTOSIS	GO_REGULATION_OF_EXOCYTOSIS		170	0.442109	1.79386	0	0.0288003	0.997	5046	tags=31%, list=18%, signal=37%
GO_POSITIVE_REGULATION_OF_EXOCYTOSIS	GO_POSITIVE_REGULATION_OF_EXOCYTOSIS		78	0.492196	1.77938	0	0.0316153	0.998	5046	tags=31%, list=18%, signal=37%
GO_POSITIVE_REGULATION_OF_SECRETION	GO_POSITIVE_REGULATION_OF_SECRETION		326	0.359678	1.5442	0	0.112068	1	5046	tags=27%, list=18%, signal=32%
GO_REGULATION_OF_REGULATED_SECRETORY_PATHWAY	GO_REGULATION_OF_REGULATED_SECRETORY_PATHWAY		115	0.394374	1.49913	0.00560224	0.135451	1	5046	tags=31%, list=18%, signal=38%
GO_POSITIVE_REGULATION_OF_REGULATED_SECRETORY_PATHWAY	GO_POSITIVE_REGULATION_OF_REGULATED_SECRETORY_PATHWAY		44	0.453197	1.47316	0.0399386	0.152656	1	5046	tags=34%, list=18%, signal=41%
GO_NEGATIVE_REGULATION_OF_OXIDOREDUCTASE_ACTIVITY	GO_NEGATIVE_REGULATION_OF_OXIDOREDUCTASE_ACTIVITY		23	0.520654	1.47043	0.0456853	0.154855	1	5046	tags=30%, list=18%, signal=37%
GO_POSITIVE_REGULATION_OF_SMOOTH_MUSCLE_CELL_PROLIFERATION	GO_POSITIVE_REGULATION_OF_SMOOTH_MUSCLE_CELL_PROLIFERATION		56	0.389487	1.34039	0.0803571	0.251782	1	5046	tags=25%, list=18%, signal=30%
GO_REGULATION_OF_LEUKOCYTE_MEDIATED_IMMUNITY	GO_REGULATION_OF_LEUKOCYTE_MEDIATED_IMMUNITY		145	0.329901	1.29421	0.0649867	0.296942	1	5046	tags=24%, list=18%, signal=29%
GO_NEGATIVE_REGULATION_OF_EPITHELIAL_CELL_APOPTOTIC_PROCESS	GO_NEGATIVE_REGULATION_OF_EPITHELIAL_CELL_APOPTOTIC_PROCESS		31	0.410195	1.22876	0.184168	0.36759	1	5046	tags=32%, list=18%, signal=39%
GO_REGULATION_OF_SMOOTH_MUSCLE_CELL_PROLIFERATION	GO_REGULATION_OF_SMOOTH_MUSCLE_CELL_PROLIFERATION		95	0.308623	1.14202	0.223479	0.487918	1	5046	tags=21%, list=18%, signal=26%
GO_POSITIVE_REGULATION_OF_LEUKOCYTE_MEDIATED_IMMUNITY	GO_POSITIVE_REGULATION_OF_LEUKOCYTE_MEDIATED_IMMUNITY		81	0.302967	1.10437	0.282387	0.544894	1	5046	tags=25%, list=18%, signal=30%
GO_POSITIVE_REGULATION_OF_IMMUNOGLOBULIN_PRODUCTION	GO_POSITIVE_REGULATION_OF_IMMUNOGLOBULIN_PRODUCTION		27	0.340187	0.996152	0.463533	0.708564	1	5046	tags=26%, list=18%, signal=32%
BIOCARTA_DC_PATHWAY	BIOCARTA_DC_PATHWAY		17	0.345089	0.89647	0.607266	0.856536	1	5046	tags=35%, list=18%, signal=43%
GO_EAR_MORPHOGENESIS	GO_EAR_MORPHOGENESIS		101	0.469773	1.75384	0	0.0359047	1	5049	tags=41%, list=18%, signal=49%
GO_RNA_STABILIZATION	GO_RNA_STABILIZATION		29	0.281128	0.842053	0.689103	0.933476	1	5066	tags=17%, list=18%, signal=21%
GO_AMIDE_TRANSPORT	GO_AMIDE_TRANSPORT		84	0.417909	1.50306	0.018759	0.133246	1	5068	tags=29%, list=18%, signal=35%
GO_EPITHELIAL_CELL_DEVELOPMENT	GO_EPITHELIAL_CELL_DEVELOPMENT		175	0.44735	1.81092	0	0.0267752	0.988	5070	tags=27%, list=18%, signal=33%
GO_DIGESTIVE_SYSTEM_PROCESS	GO_DIGESTIVE_SYSTEM_PROCESS		46	0.520486	1.70878	0.00628931	0.0473873	1	5070	tags=35%, list=18%, signal=42%
GO_ENDOTHELIUM_DEVELOPMENT	GO_ENDOTHELIUM_DEVELOPMENT		87	0.39609	1.42337	0.0272315	0.186057	1	5070	tags=25%, list=18%, signal=31%
GO_ENDOTHELIAL_CELL_DIFFERENTIATION	GO_ENDOTHELIAL_CELL_DIFFERENTIATION		70	0.37466	1.31334	0.0882801	0.276137	1	5070	tags=26%, list=18%, signal=31%
GO_INTESTINAL_ABSORPTION	GO_INTESTINAL_ABSORPTION		19	0.48973	1.31047	0.139456	0.279605	1	5070	tags=42%, list=18%, signal=51%
GO_ENDOTHELIAL_CELL_DEVELOPMENT	GO_ENDOTHELIAL_CELL_DEVELOPMENT		45	0.334906	1.10643	0.3021	0.541715	1	5070	tags=22%, list=18%, signal=27%
GO_POSITIVE_REGULATION_OF_BLOOD_PRESSURE	GO_POSITIVE_REGULATION_OF_BLOOD_PRESSURE		28	0.285508	0.848049	0.685	0.928297	1	5070	tags=25%, list=18%, signal=30%
KEGG_NEUROACTIVE_LIGAND_RECEPTOR_INTERACTION	KEGG_NEUROACTIVE_LIGAND_RECEPTOR_INTERACTION		202	0.297728	1.22248	0.0820513	0.376194	1	5071	tags=28%, list=18%, signal=34%
GO_REGULATION_OF_VESICLE_MEDIATED_TRANSPORT	GO_REGULATION_OF_VESICLE_MEDIATED_TRANSPORT		430	0.356523	1.56576	0	0.0998437	1	5074	tags=23%, list=18%, signal=28%
KEGG_BLADDER_CANCER	KEGG_BLADDER_CANCER		42	0.400957	1.31377	0.115324	0.275663	1	5074	tags=26%, list=18%, signal=32%
REACTOME_SIGNAL_TRANSDUCTION_BY_L1	REACTOME_SIGNAL_TRANSDUCTION_BY_L1		34	0.413971	1.27921	0.147059	0.311866	1	5074	tags=24%, list=18%, signal=29%
REACTOME_NCAM_SIGNALING_FOR_NEURITE_OUT_GROWTH	REACTOME_NCAM_SIGNALING_FOR_NEURITE_OUT_GROWTH		60	0.357419	1.23558	0.144158	0.359761	1	5074	tags=25%, list=18%, signal=30%
REACTOME_SHC_MEDIATED_SIGNALLING	REACTOME_SHC_MEDIATED_SIGNALLING		15	0.295143	0.759888	0.787273	1	1	5074	tags=20%, list=18%, signal=24%
REACTOME_MAP_KINASE_ACTIVATION_IN_TLR_CASCADE	REACTOME_MAP_KINASE_ACTIVATION_IN_TLR_CASCADE		49	0.219481	0.729433	0.869369	1	1	5074	tags=14%, list=18%, signal=17%
REACTOME_SHC_RELATED_EVENTS	REACTOME_SHC_RELATED_EVENTS		16	0.270394	0.708787	0.843271	1	1	5074	tags=19%, list=18%, signal=23%
REACTOME_SIGNALLING_TO_ERKS	REACTOME_SIGNALLING_TO_ERKS		35	0.163357	0.509712	0.993827	1	1	5074	tags=14%, list=18%, signal=17%
GO_N_GLYCAN_PROCESSING	GO_N_GLYCAN_PROCESSING		20	0.351237	0.968819	0.517355	0.752522	1	5086	tags=25%, list=18%, signal=30%
GO_EXOCYTOSIS	GO_EXOCYTOSIS		283	0.338937	1.43496	0.002457	0.177458	1	5088	tags=25%, list=18%, signal=30%
GO_REGULATED_EXOCYTOSIS	GO_REGULATED_EXOCYTOSIS		202	0.33715	1.38048	0.0144547	0.217191	1	5088	tags=28%, list=18%, signal=34%
GO_PLATELET_DEGRANULATION	GO_PLATELET_DEGRANULATION		98	0.326039	1.21161	0.147989	0.391056	1	5088	tags=28%, list=18%, signal=33%
GO_ACTIN_CYTOSKELETON_REORGANIZATION	GO_ACTIN_CYTOSKELETON_REORGANIZATION		53	0.324511	1.11465	0.288991	0.529517	1	5088	tags=21%, list=18%, signal=25%
GO_POSITIVE_REGULATION_OF_ESTABLISHMENT_OF_PROTEIN_LOCALIZATION	GO_POSITIVE_REGULATION_OF_ESTABLISHMENT_OF_PROTEIN_LOCALIZATION		470	0.331673	1.46349	0.00114025	0.159805	1	5110	tags=22%, list=18%, signal=26%
GO_REGULATION_OF_CATENIN_IMPORT_INTO_NUCLEUS	GO_REGULATION_OF_CATENIN_IMPORT_INTO_NUCLEUS		25	0.251896	0.729988	0.854671	1	1	5110	tags=24%, list=18%, signal=29%
GO_POSITIVE_REGULATION_OF_DNA_BIOSYNTHETIC_PROCESS	GO_POSITIVE_REGULATION_OF_DNA_BIOSYNTHETIC_PROCESS		58	0.181759	0.612246	0.973643	1	1	5114	tags=16%, list=18%, signal=19%
GO_EXTRACELLULAR_STRUCTURE_ORGANIZATION	GO_EXTRACELLULAR_STRUCTURE_ORGANIZATION		285	0.451952	1.91171	0	0.0119013	0.633	5122	tags=28%, list=18%, signal=34%
GO_SECRETION_BY_CELL	GO_SECRETION_BY_CELL		440	0.348651	1.52732	0.00114155	0.120689	1	5122	tags=25%, list=18%, signal=30%
GO_POSITIVE_REGULATION_OF_LOCOMOTION	GO_POSITIVE_REGULATION_OF_LOCOMOTION		394	0.346969	1.51494	0	0.126783	1	5122	tags=25%, list=18%, signal=30%
GO_NEGATIVE_REGULATION_OF_PROTEIN_CATABOLIC_PROCESS	GO_NEGATIVE_REGULATION_OF_PROTEIN_CATABOLIC_PROCESS		101	0.194834	0.723691	0.954545	1	1	5122	tags=14%, list=18%, signal=17%
GO_POSITIVE_REGULATION_OF_MEMBRANE_PROTEIN_ECTODOMAIN_PROTEOLYSIS	GO_POSITIVE_REGULATION_OF_MEMBRANE_PROTEIN_ECTODOMAIN_PROTEOLYSIS		15	0.257979	0.654915	0.902027	1	1	5122	tags=20%, list=18%, signal=24%
GO_SMOOTHENED_SIGNALING_PATHWAY	GO_SMOOTHENED_SIGNALING_PATHWAY		68	0.515481	1.8296	0	0.0226173	0.969	5132	tags=26%, list=18%, signal=32%
GO_NEURAL_TUBE_PATTERNING	GO_NEURAL_TUBE_PATTERNING		29	0.546827	1.66015	0.0163934	0.0637072	1	5132	tags=34%, list=18%, signal=42%
GO_PLASMA_MEMBRANE_ORGANIZATION	GO_PLASMA_MEMBRANE_ORGANIZATION		190	0.3359	1.36853	0.0224571	0.228787	1	5132	tags=22%, list=18%, signal=26%
GO_RESPIRATORY_SYSTEM_DEVELOPMENT	GO_RESPIRATORY_SYSTEM_DEVELOPMENT		187	0.573535	2.34913	0	0	0	5133	tags=35%, list=18%, signal=42%
GO_REGULATION_OF_METANEPHROS_DEVELOPMENT	GO_REGULATION_OF_METANEPHROS_DEVELOPMENT		23	0.600116	1.70792	0.00875657	0.0476762	1	5133	tags=43%, list=18%, signal=53%
GO_POSITIVE_REGULATION_OF_PEPTIDE_SECRETION	GO_POSITIVE_REGULATION_OF_PEPTIDE_SECRETION		75	0.472919	1.68376	0.00143472	0.0557868	1	5133	tags=31%, list=18%, signal=37%
GO_MAINTENANCE_OF_CELL_NUMBER	GO_MAINTENANCE_OF_CELL_NUMBER		125	0.339879	1.31524	0.0727273	0.274734	1	5133	tags=23%, list=18%, signal=28%
GO_NEGATIVE_REGULATION_OF_ERK1_AND_ERK2_CASCADE	GO_NEGATIVE_REGULATION_OF_ERK1_AND_ERK2_CASCADE		49	0.318098	1.05215	0.381317	0.624433	1	5133	tags=29%, list=18%, signal=35%
GO_REGULATION_OF_NUCLEAR_DIVISION	GO_REGULATION_OF_NUCLEAR_DIVISION		153	0.207885	0.822236	0.834688	0.958288	1	5133	tags=17%, list=18%, signal=21%
GO_NEGATIVE_REGULATION_OF_HEMATOPOIETIC_PROGENITOR_CELL_DIFFERENTIATION	GO_NEGATIVE_REGULATION_OF_HEMATOPOIETIC_PROGENITOR_CELL_DIFFERENTIATION		21	0.618338	1.75264	0.0088968	0.035719	1	5140	tags=43%, list=18%, signal=52%
GO_NEGATIVE_REGULATION_OF_MEGAKARYOCYTE_DIFFERENTIATION	GO_NEGATIVE_REGULATION_OF_MEGAKARYOCYTE_DIFFERENTIATION		16	0.643672	1.73858	0.00675676	0.039278	1	5140	tags=50%, list=18%, signal=61%
GO_NEGATIVE_REGULATION_OF_HEMOPOIESIS	GO_NEGATIVE_REGULATION_OF_HEMOPOIESIS		112	0.418131	1.5823	0.00682128	0.0935602	1	5140	tags=28%, list=18%, signal=34%
GO_REGULATION_OF_CALCINEURIN_NFAT_SIGNALING_CASCADE	GO_REGULATION_OF_CALCINEURIN_NFAT_SIGNALING_CASCADE		16	0.443499	1.15698	0.275563	0.465409	1	5147	tags=31%, list=18%, signal=38%
GO_PIGMENT_GRANULE_LOCALIZATION	GO_PIGMENT_GRANULE_LOCALIZATION		22	0.267527	0.748221	0.818182	1	1	5150	tags=23%, list=18%, signal=28%
GO_SENSORY_PERCEPTION_OF_MECHANICAL_STIMULUS	GO_SENSORY_PERCEPTION_OF_MECHANICAL_STIMULUS		135	0.463234	1.81019	0	0.0268494	0.988	5151	tags=34%, list=18%, signal=41%
GO_APICAL_JUNCTION_ASSEMBLY	GO_APICAL_JUNCTION_ASSEMBLY		35	0.463425	1.41563	0.0558214	0.192858	1	5163	tags=29%, list=18%, signal=35%
REACTOME_NEUROTRANSMITTER_RELEASE_CYCLE	REACTOME_NEUROTRANSMITTER_RELEASE_CYCLE		30	0.402225	1.20148	0.209302	0.404778	1	5171	tags=33%, list=18%, signal=41%
GO_NEGATIVE_REGULATION_OF_BMP_SIGNALING_PATHWAY	GO_NEGATIVE_REGULATION_OF_BMP_SIGNALING_PATHWAY		38	0.379822	1.1966	0.22956	0.411674	1	5181	tags=39%, list=18%, signal=48%
GO_ESTABLISHMENT_OF_EPITHELIAL_CELL_POLARITY	GO_ESTABLISHMENT_OF_EPITHELIAL_CELL_POLARITY		21	0.587021	1.63316	0.0223752	0.0726009	1	5183	tags=38%, list=18%, signal=47%
GO_EPITHELIAL_CELL_PROLIFERATION	GO_EPITHELIAL_CELL_PROLIFERATION		81	0.366542	1.32455	0.0862573	0.266253	1	5183	tags=27%, list=18%, signal=33%
GO_GLIAL_CELL_DEVELOPMENT	GO_GLIAL_CELL_DEVELOPMENT		69	0.314027	1.11521	0.285714	0.529693	1	5195	tags=26%, list=18%, signal=32%
GO_CENTROSOME_LOCALIZATION	GO_CENTROSOME_LOCALIZATION		17	0.414011	1.10832	0.334477	0.539929	1	5203	tags=24%, list=18%, signal=29%
GO_POSITIVE_REGULATION_OF_IMMUNE_EFFECTOR_PROCESS	GO_POSITIVE_REGULATION_OF_IMMUNE_EFFECTOR_PROCESS		143	0.343028	1.36544	0.0355191	0.231039	1	5214	tags=25%, list=18%, signal=31%
GO_POSITIVE_REGULATION_OF_RESPONSE_TO_BIOTIC_STIMULUS	GO_POSITIVE_REGULATION_OF_RESPONSE_TO_BIOTIC_STIMULUS		35	0.324225	1.00171	0.450245	0.70169	1	5214	tags=20%, list=18%, signal=24%
KEGG_VEGF_SIGNALING_PATHWAY	KEGG_VEGF_SIGNALING_PATHWAY		71	0.322005	1.15614	0.20208	0.466205	1	5229	tags=23%, list=18%, signal=28%
KEGG_NON_SMALL_CELL_LUNG_CANCER	KEGG_NON_SMALL_CELL_LUNG_CANCER		53	0.301394	1.02857	0.38914	0.661245	1	5229	tags=21%, list=18%, signal=25%
KEGG_GLIOMA	KEGG_GLIOMA		62	0.288361	1.0127	0.437594	0.68545	1	5229	tags=24%, list=18%, signal=30%
GO_ANDROGEN_METABOLIC_PROCESS	GO_ANDROGEN_METABOLIC_PROCESS		28	0.393294	1.17157	0.258537	0.443977	1	5238	tags=21%, list=18%, signal=26%
GO_REGULATION_OF_INCLUSION_BODY_ASSEMBLY	GO_REGULATION_OF_INCLUSION_BODY_ASSEMBLY		16	0.616411	1.56654	0.0311419	0.0994396	1	5241	tags=31%, list=18%, signal=38%
GO_G1_S_TRANSITION_OF_MITOTIC_CELL_CYCLE	GO_G1_S_TRANSITION_OF_MITOTIC_CELL_CYCLE		109	0.153846	0.589413	1	1	1	5241	tags=17%, list=18%, signal=20%
GO_CELL_CYCLE_G1_S_PHASE_TRANSITION	GO_CELL_CYCLE_G1_S_PHASE_TRANSITION		109	0.153846	0.585823	0.998632	1	1	5241	tags=17%, list=18%, signal=20%
GO_DECIDUALIZATION	GO_DECIDUALIZATION		18	0.66059	1.79025	0	0.0297752	0.998	5247	tags=61%, list=18%, signal=75%
GO_MATERNAL_PLACENTA_DEVELOPMENT	GO_MATERNAL_PLACENTA_DEVELOPMENT		28	0.554468	1.62524	0.00990099	0.0748194	1	5247	tags=43%, list=18%, signal=53%
GO_REGULATION_OF_ACTIVIN_RECEPTOR_SIGNALING_PATHWAY	GO_REGULATION_OF_ACTIVIN_RECEPTOR_SIGNALING_PATHWAY		23	0.431849	1.24388	0.16041	0.349542	1	5247	tags=39%, list=18%, signal=48%
GO_NEGATIVE_REGULATION_OF_JNK_CASCADE	GO_NEGATIVE_REGULATION_OF_JNK_CASCADE		33	0.265869	0.82218	0.735791	0.958036	1	5247	tags=24%, list=18%, signal=30%
GO_ORGANIC_CATION_TRANSPORT	GO_ORGANIC_CATION_TRANSPORT		19	0.480371	1.29815	0.169717	0.292836	1	5255	tags=37%, list=19%, signal=45%
GO_L_AMINO_ACID_TRANSPORT	GO_L_AMINO_ACID_TRANSPORT		52	0.363742	1.23223	0.162577	0.363247	1	5255	tags=25%, list=19%, signal=31%
GO_L_ALPHA_AMINO_ACID_TRANSMEMBRANE_TRANSPORT	GO_L_ALPHA_AMINO_ACID_TRANSMEMBRANE_TRANSPORT		27	0.254	0.740684	0.84	1	1	5255	tags=22%, list=19%, signal=27%
GO_TOXIN_TRANSPORT	GO_TOXIN_TRANSPORT		36	0.204103	0.629449	0.967033	1	1	5255	tags=14%, list=19%, signal=17%
GO_NEGATIVE_REGULATION_OF_PHOSPHORYLATION	GO_NEGATIVE_REGULATION_OF_PHOSPHORYLATION		394	0.291309	1.26301	0.027618	0.32964	1	5264	tags=21%, list=19%, signal=26%
GO_NEGATIVE_REGULATION_OF_KINASE_ACTIVITY	GO_NEGATIVE_REGULATION_OF_KINASE_ACTIVITY		237	0.278948	1.16319	0.146497	0.456963	1	5264	tags=21%, list=19%, signal=25%
GO_REGULATION_OF_BMP_SIGNALING_PATHWAY	GO_REGULATION_OF_BMP_SIGNALING_PATHWAY		69	0.407828	1.46898	0.0344828	0.155973	1	5269	tags=38%, list=19%, signal=46%
GO_POSITIVE_REGULATION_OF_BMP_SIGNALING_PATHWAY	GO_POSITIVE_REGULATION_OF_BMP_SIGNALING_PATHWAY		28	0.40008	1.18921	0.217608	0.421656	1	5269	tags=32%, list=19%, signal=39%
GO_REGULATION_OF_OXIDOREDUCTASE_ACTIVITY	GO_REGULATION_OF_OXIDOREDUCTASE_ACTIVITY		85	0.363154	1.32567	0.0682788	0.26493	1	5272	tags=22%, list=19%, signal=27%
GO_NEGATIVE_REGULATION_OF_EPITHELIAL_CELL_DIFFERENTIATION	GO_NEGATIVE_REGULATION_OF_EPITHELIAL_CELL_DIFFERENTIATION		33	0.46992	1.45848	0.044702	0.162254	1	5273	tags=33%, list=19%, signal=41%
GO_POSITIVE_REGULATION_OF_HEART_CONTRACTION	GO_POSITIVE_REGULATION_OF_HEART_CONTRACTION		30	0.42475	1.28747	0.165615	0.302976	1	5273	tags=27%, list=19%, signal=33%
GO_NEGATIVE_REGULATION_OF_PHOSPHORUS_METABOLIC_PROCESS	GO_NEGATIVE_REGULATION_OF_PHOSPHORUS_METABOLIC_PROCESS		494	0.284378	1.25746	0.0345596	0.334618	1	5273	tags=21%, list=19%, signal=25%
GO_NEGATIVE_REGULATION_OF_PHOSPHATE_METABOLIC_PROCESS	GO_NEGATIVE_REGULATION_OF_PHOSPHATE_METABOLIC_PROCESS		494	0.284378	1.25467	0.0241657	0.337557	1	5273	tags=21%, list=19%, signal=25%
REACTOME_DOWNSTREAM_SIGNALING_OF_ACTIVATED_FGFR	REACTOME_DOWNSTREAM_SIGNALING_OF_ACTIVATED_FGFR		89	0.260025	0.947467	0.546512	0.783135	1	5273	tags=24%, list=19%, signal=29%
REACTOME_SIGNALING_BY_FGFR	REACTOME_SIGNALING_BY_FGFR		100	0.247495	0.935714	0.592163	0.797554	1	5273	tags=22%, list=19%, signal=27%
GO_NEGATIVE_REGULATION_OF_CARBOHYDRATE_METABOLIC_PROCESS	GO_NEGATIVE_REGULATION_OF_CARBOHYDRATE_METABOLIC_PROCESS		42	0.25745	0.840444	0.703883	0.935442	1	5273	tags=21%, list=19%, signal=26%
REACTOME_SIGNALING_BY_EGFR_IN_CANCER	REACTOME_SIGNALING_BY_EGFR_IN_CANCER		103	0.193266	0.726445	0.956395	1	1	5273	tags=17%, list=19%, signal=21%
GO_ANTIGEN_PROCESSING_AND_PRESENTATION_VIA_MHC_CLASS_IB	GO_ANTIGEN_PROCESSING_AND_PRESENTATION_VIA_MHC_CLASS_IB		15	0.548525	1.40096	0.105	0.202619	1	5299	tags=40%, list=19%, signal=49%
GO_CELLULAR_PIGMENTATION	GO_CELLULAR_PIGMENTATION		42	0.268505	0.881132	0.641694	0.880741	1	5299	tags=21%, list=19%, signal=26%
GO_PIGMENT_BIOSYNTHETIC_PROCESS	GO_PIGMENT_BIOSYNTHETIC_PROCESS		45	0.194325	0.631697	0.964006	1	1	5299	tags=16%, list=19%, signal=19%
GO_PIGMENT_GRANULE_ORGANIZATION	GO_PIGMENT_GRANULE_ORGANIZATION		20	0.22666	0.624238	0.923345	1	1	5299	tags=20%, list=19%, signal=25%
GO_PIGMENT_METABOLIC_PROCESS	GO_PIGMENT_METABOLIC_PROCESS		56	0.182121	0.622117	0.979782	1	1	5299	tags=16%, list=19%, signal=20%
GO_MYELOID_DENDRITIC_CELL_ACTIVATION	GO_MYELOID_DENDRITIC_CELL_ACTIVATION		22	0.358366	1.0103	0.43771	0.689608	1	5301	tags=32%, list=19%, signal=39%
GO_REGULATION_OF_DEFENSE_RESPONSE_TO_VIRUS_BY_HOST	GO_REGULATION_OF_DEFENSE_RESPONSE_TO_VIRUS_BY_HOST		118	0.169092	0.65523	0.994437	1	1	5303	tags=15%, list=19%, signal=19%
GO_NCRNA_CATABOLIC_PROCESS	GO_NCRNA_CATABOLIC_PROCESS		21	0.320638	0.889505	0.608319	0.86767	1	5310	tags=19%, list=19%, signal=23%
GO_RRNA_CATABOLIC_PROCESS	GO_RRNA_CATABOLIC_PROCESS		16	0.316021	0.810285	0.716287	0.974155	1	5310	tags=19%, list=19%, signal=23%
GO_NCRNA_3_END_PROCESSING	GO_NCRNA_3_END_PROCESSING		20	0.249153	0.6931	0.871022	1	1	5310	tags=20%, list=19%, signal=25%
REACTOME_DESTABILIZATION_OF_MRNA_BY_TRISTETRAPROLIN_TTP	REACTOME_DESTABILIZATION_OF_MRNA_BY_TRISTETRAPROLIN_TTP		17	0.253728	0.665623	0.889273	1	1	5310	tags=18%, list=19%, signal=22%
GO_GLYCOSYLATION	GO_GLYCOSYLATION		244	0.2675	1.1217	0.195652	0.518536	1	5322	tags=18%, list=19%, signal=23%
REACTOME_POST_TRANSLATIONAL_PROTEIN_MODIFICATION	REACTOME_POST_TRANSLATIONAL_PROTEIN_MODIFICATION		175	0.253817	1.02221	0.429134	0.67251	1	5322	tags=18%, list=19%, signal=22%
GO_REGULATION_OF_NON_CANONICAL_WNT_SIGNALING_PATHWAY	GO_REGULATION_OF_NON_CANONICAL_WNT_SIGNALING_PATHWAY		19	0.589341	1.57261	0.0322581	0.0964385	1	5328	tags=47%, list=19%, signal=58%
GO_POSITIVE_REGULATION_OF_AXONOGENESIS	GO_POSITIVE_REGULATION_OF_AXONOGENESIS		68	0.324162	1.15576	0.218612	0.466758	1	5328	tags=29%, list=19%, signal=36%
GO_GLYCOPROTEIN_METABOLIC_PROCESS	GO_GLYCOPROTEIN_METABOLIC_PROCESS		326	0.317642	1.36088	0.00480192	0.233591	1	5330	tags=21%, list=19%, signal=26%
GO_MUCOPOLYSACCHARIDE_METABOLIC_PROCESS	GO_MUCOPOLYSACCHARIDE_METABOLIC_PROCESS		106	0.293369	1.10773	0.272727	0.540703	1	5330	tags=24%, list=19%, signal=29%
GO_VASCULAR_ENDOTHELIAL_GROWTH_FACTOR_RECEPTOR_SIGNALING_PATHWAY	GO_VASCULAR_ENDOTHELIAL_GROWTH_FACTOR_RECEPTOR_SIGNALING_PATHWAY		74	0.271291	0.961312	0.517045	0.764527	1	5334	tags=20%, list=19%, signal=25%
GO_NATURAL_KILLER_CELL_ACTIVATION	GO_NATURAL_KILLER_CELL_ACTIVATION		37	0.490017	1.54303	0.0305958	0.112903	1	5335	tags=38%, list=19%, signal=47%
GO_REGULATION_OF_TISSUE_REMODELING	GO_REGULATION_OF_TISSUE_REMODELING		56	0.332885	1.13537	0.247328	0.498314	1	5335	tags=27%, list=19%, signal=33%
GO_REGULATION_OF_ACTIVATED_T_CELL_PROLIFERATION	GO_REGULATION_OF_ACTIVATED_T_CELL_PROLIFERATION		34	0.357431	1.11086	0.313659	0.535906	1	5335	tags=26%, list=19%, signal=33%
GO_POSITIVE_REGULATION_OF_ACTIVATED_T_CELL_PROLIFERATION	GO_POSITIVE_REGULATION_OF_ACTIVATED_T_CELL_PROLIFERATION		23	0.379991	1.07999	0.365482	0.580368	1	5335	tags=30%, list=19%, signal=37%
GO_POSITIVE_REGULATION_OF_TYROSINE_PHOSPHORYLATION_OF_STAT3_PROTEIN	GO_POSITIVE_REGULATION_OF_TYROSINE_PHOSPHORYLATION_OF_STAT3_PROTEIN		32	0.33138	1.02044	0.431118	0.675072	1	5335	tags=28%, list=19%, signal=35%
GO_POSITIVE_REGULATION_OF_NATURAL_KILLER_CELL_ACTIVATION	GO_POSITIVE_REGULATION_OF_NATURAL_KILLER_CELL_ACTIVATION		17	0.27096	0.722851	0.824042	1	1	5335	tags=24%, list=19%, signal=29%
GO_REGULATION_OF_NATURAL_KILLER_CELL_ACTIVATION	GO_REGULATION_OF_NATURAL_KILLER_CELL_ACTIVATION		23	0.240781	0.670419	0.918228	1	1	5335	tags=22%, list=19%, signal=27%
GO_REGULATION_OF_INTERLEUKIN_17_PRODUCTION	GO_REGULATION_OF_INTERLEUKIN_17_PRODUCTION		20	0.237578	0.661261	0.921769	1	1	5335	tags=25%, list=19%, signal=31%
GO_POSITIVE_REGULATION_OF_TISSUE_REMODELING	GO_POSITIVE_REGULATION_OF_TISSUE_REMODELING		22	0.183245	0.510252	0.98682	1	1	5335	tags=23%, list=19%, signal=28%
GO_MESONEPHRIC_TUBULE_MORPHOGENESIS	GO_MESONEPHRIC_TUBULE_MORPHOGENESIS		50	0.536347	1.8011	0.00476191	0.0279272	0.993	5345	tags=44%, list=19%, signal=54%
GO_METANEPHRIC_NEPHRON_DEVELOPMENT	GO_METANEPHRIC_NEPHRON_DEVELOPMENT		30	0.600752	1.79979	0.00159236	0.0281353	0.995	5345	tags=47%, list=19%, signal=57%
GO_FEMALE_SEX_DIFFERENTIATION	GO_FEMALE_SEX_DIFFERENTIATION		101	0.457219	1.72785	0	0.0421976	1	5345	tags=30%, list=19%, signal=36%
GO_EMBRYONIC_AXIS_SPECIFICATION	GO_EMBRYONIC_AXIS_SPECIFICATION		27	0.579803	1.70609	0.0085034	0.048384	1	5345	tags=44%, list=19%, signal=55%
GO_REGULATION_OF_KIDNEY_DEVELOPMENT	GO_REGULATION_OF_KIDNEY_DEVELOPMENT		54	0.507465	1.69094	0.0016	0.0529183	1	5345	tags=37%, list=19%, signal=46%
GO_POSITIVE_REGULATION_OF_EMBRYONIC_DEVELOPMENT	GO_POSITIVE_REGULATION_OF_EMBRYONIC_DEVELOPMENT		29	0.559856	1.68969	0.0117647	0.0530722	1	5345	tags=38%, list=19%, signal=47%
GO_BRANCHING_INVOLVED_IN_URETERIC_BUD_MORPHOGENESIS	GO_BRANCHING_INVOLVED_IN_URETERIC_BUD_MORPHOGENESIS		41	0.501966	1.59279	0.0133779	0.0887851	1	5345	tags=44%, list=19%, signal=54%
GO_REGULATION_OF_GASTRULATION	GO_REGULATION_OF_GASTRULATION		30	0.502558	1.48469	0.0481728	0.144033	1	5345	tags=33%, list=19%, signal=41%
GO_CEREBELLAR_PURKINJE_CELL_LAYER_DEVELOPMENT	GO_CEREBELLAR_PURKINJE_CELL_LAYER_DEVELOPMENT		23	0.212278	0.601834	0.945455	1	1	5345	tags=22%, list=19%, signal=27%
GO_CELLULAR_PROCESS_INVOLVED_IN_REPRODUCTION_IN_MULTICELLULAR_ORGANISM	GO_CELLULAR_PROCESS_INVOLVED_IN_REPRODUCTION_IN_MULTICELLULAR_ORGANISM		209	0.313137	1.29362	0.0440415	0.297443	1	5346	tags=20%, list=19%, signal=25%
GO_VESICLE_LOCALIZATION	GO_VESICLE_LOCALIZATION		212	0.282682	1.16873	0.151207	0.448038	1	5357	tags=23%, list=19%, signal=28%
GO_REGULATION_OF_CALCIUM_MEDIATED_SIGNALING	GO_REGULATION_OF_CALCIUM_MEDIATED_SIGNALING		71	0.301449	1.06391	0.348943	0.605183	1	5357	tags=31%, list=19%, signal=38%
GO_REGULATION_OF_TRANSMEMBRANE_RECEPTOR_PROTEIN_SERINE_THREONINE_KINASE_SIGNALING_PATHWAY	GO_REGULATION_OF_TRANSMEMBRANE_RECEPTOR_PROTEIN_SERINE_THREONINE_KINASE_SIGNALING_PATHWAY		189	0.404121	1.63535	0.00261438	0.0723762	1	5360	tags=32%, list=19%, signal=39%
GO_REGULATION_OF_CELLULAR_RESPONSE_TO_GROWTH_FACTOR_STIMULUS	GO_REGULATION_OF_CELLULAR_RESPONSE_TO_GROWTH_FACTOR_STIMULUS		212	0.377517	1.53791	0.00255428	0.115209	1	5360	tags=29%, list=19%, signal=36%
GO_NEGATIVE_REGULATION_OF_TRANSFORMING_GROWTH_FACTOR_BETA_RECEPTOR_SIGNALING_PATHWAY	GO_NEGATIVE_REGULATION_OF_TRANSFORMING_GROWTH_FACTOR_BETA_RECEPTOR_SIGNALING_PATHWAY		62	0.416973	1.44969	0.0438066	0.168289	1	5360	tags=26%, list=19%, signal=32%
GO_NEGATIVE_REGULATION_OF_CELLULAR_RESPONSE_TO_TRANSFORMING_GROWTH_FACTOR_BETA_STIMULUS	GO_NEGATIVE_REGULATION_OF_CELLULAR_RESPONSE_TO_TRANSFORMING_GROWTH_FACTOR_BETA_STIMULUS		62	0.416973	1.44326	0.0366032	0.172384	1	5360	tags=26%, list=19%, signal=32%
GO_REGULATION_OF_ORGAN_MORPHOGENESIS	GO_REGULATION_OF_ORGAN_MORPHOGENESIS		232	0.346755	1.44019	0.0100503	0.174576	1	5360	tags=23%, list=19%, signal=28%
GO_NEGATIVE_REGULATION_OF_CELLULAR_RESPONSE_TO_GROWTH_FACTOR_STIMULUS	GO_NEGATIVE_REGULATION_OF_CELLULAR_RESPONSE_TO_GROWTH_FACTOR_STIMULUS		113	0.372816	1.40794	0.0294118	0.198475	1	5360	tags=27%, list=19%, signal=33%
GO_TRANSFORMING_GROWTH_FACTOR_BETA_RECEPTOR_SIGNALING_PATHWAY	GO_TRANSFORMING_GROWTH_FACTOR_BETA_RECEPTOR_SIGNALING_PATHWAY		91	0.33669	1.24106	0.134588	0.353932	1	5360	tags=22%, list=19%, signal=27%
GO_NEGATIVE_REGULATION_OF_ERBB_SIGNALING_PATHWAY	GO_NEGATIVE_REGULATION_OF_ERBB_SIGNALING_PATHWAY		43	0.288897	0.945068	0.551181	0.78567	1	5360	tags=16%, list=19%, signal=20%
GO_REGULATION_OF_ESTABLISHMENT_OF_PLANAR_POLARITY	GO_REGULATION_OF_ESTABLISHMENT_OF_PLANAR_POLARITY		107	0.218331	0.831539	0.809322	0.946536	1	5360	tags=18%, list=19%, signal=22%
GO_REGULATION_OF_RNA_STABILITY	GO_REGULATION_OF_RNA_STABILITY		134	0.172328	0.667126	0.993261	1	1	5360	tags=11%, list=19%, signal=14%
GO_T_CELL_MEDIATED_IMMUNITY	GO_T_CELL_MEDIATED_IMMUNITY		27	0.34286	1.01569	0.427621	0.681885	1	5373	tags=33%, list=19%, signal=41%
GO_NEGATIVE_REGULATION_OF_PEPTIDASE_ACTIVITY	GO_NEGATIVE_REGULATION_OF_PEPTIDASE_ACTIVITY		192	0.390182	1.59219	0.0038961	0.0890346	1	5374	tags=29%, list=19%, signal=35%
GO_NEGATIVE_REGULATION_OF_PROTEOLYSIS	GO_NEGATIVE_REGULATION_OF_PROTEOLYSIS		270	0.361352	1.52393	0	0.12275	1	5374	tags=26%, list=19%, signal=31%
GO_RESPONSE_TO_GROWTH_FACTOR	GO_RESPONSE_TO_GROWTH_FACTOR		441	0.342777	1.51156	0	0.127761	1	5374	tags=24%, list=19%, signal=29%
KEGG_THYROID_CANCER	KEGG_THYROID_CANCER		29	0.478411	1.41125	0.088853	0.196302	1	5374	tags=28%, list=19%, signal=34%
GO_PARAXIAL_MESODERM_DEVELOPMENT	GO_PARAXIAL_MESODERM_DEVELOPMENT		15	0.541824	1.39891	0.0943061	0.203552	1	5374	tags=40%, list=19%, signal=49%
GO_TRANSMEMBRANE_RECEPTOR_PROTEIN_SERINE_THREONINE_KINASE_SIGNALING_PATHWAY	GO_TRANSMEMBRANE_RECEPTOR_PROTEIN_SERINE_THREONINE_KINASE_SIGNALING_PATHWAY		170	0.334506	1.3483	0.0284939	0.244852	1	5374	tags=25%, list=19%, signal=31%
GO_NEUROEPITHELIAL_CELL_DIFFERENTIATION	GO_NEUROEPITHELIAL_CELL_DIFFERENTIATION		55	0.382526	1.30119	0.117199	0.288889	1	5374	tags=31%, list=19%, signal=38%
GO_PIGMENTATION	GO_PIGMENTATION		76	0.300107	1.07996	0.329577	0.580113	1	5374	tags=25%, list=19%, signal=31%
KEGG_ENDOMETRIAL_CANCER	KEGG_ENDOMETRIAL_CANCER		52	0.284887	0.956154	0.526899	0.771272	1	5374	tags=17%, list=19%, signal=21%
GO_HYPOTHALAMUS_DEVELOPMENT	GO_HYPOTHALAMUS_DEVELOPMENT		15	0.338896	0.874415	0.619863	0.889746	1	5374	tags=33%, list=19%, signal=41%
GO_HISTONE_H3_ACETYLATION	GO_HISTONE_H3_ACETYLATION		42	0.217861	0.707268	0.904459	1	1	5374	tags=19%, list=19%, signal=23%
GO_NEURON_RECOGNITION	GO_NEURON_RECOGNITION		33	0.516782	1.58424	0.0181219	0.0925747	1	5377	tags=48%, list=19%, signal=60%
GO_ENTRY_INTO_HOST_CELL	GO_ENTRY_INTO_HOST_CELL		84	0.39589	1.45872	0.0247093	0.162379	1	5377	tags=27%, list=19%, signal=34%
GO_ENTRY_INTO_HOST	GO_ENTRY_INTO_HOST		84	0.39589	1.4475	0.0220588	0.169577	1	5377	tags=27%, list=19%, signal=34%
GO_MOVEMENT_IN_ENVIRONMENT_OF_OTHER_ORGANISM_INVOLVED_IN_SYMBIOTIC_INTERACTION	GO_MOVEMENT_IN_ENVIRONMENT_OF_OTHER_ORGANISM_INVOLVED_IN_SYMBIOTIC_INTERACTION		84	0.39589	1.44689	0.0253353	0.169853	1	5377	tags=27%, list=19%, signal=34%
GO_MOVEMENT_IN_HOST_ENVIRONMENT	GO_MOVEMENT_IN_HOST_ENVIRONMENT		84	0.39589	1.44523	0.0263158	0.170716	1	5377	tags=27%, list=19%, signal=34%
GO_ENTRY_INTO_CELL_OF_OTHER_ORGANISM_INVOLVED_IN_SYMBIOTIC_INTERACTION	GO_ENTRY_INTO_CELL_OF_OTHER_ORGANISM_INVOLVED_IN_SYMBIOTIC_INTERACTION		84	0.39589	1.44225	0.0297177	0.173168	1	5377	tags=27%, list=19%, signal=34%
GO_ENTRY_INTO_OTHER_ORGANISM_INVOLVED_IN_SYMBIOTIC_INTERACTION	GO_ENTRY_INTO_OTHER_ORGANISM_INVOLVED_IN_SYMBIOTIC_INTERACTION		84	0.39589	1.44176	0.0279412	0.173519	1	5377	tags=27%, list=19%, signal=34%
GO_VIRAL_ENTRY_INTO_HOST_CELL	GO_VIRAL_ENTRY_INTO_HOST_CELL		84	0.39589	1.4347	0.0265879	0.177534	1	5377	tags=27%, list=19%, signal=34%
GO_POSITIVE_REGULATION_OF_MAPK_CASCADE	GO_POSITIVE_REGULATION_OF_MAPK_CASCADE		414	0.289645	1.26038	0.0250569	0.330924	1	5377	tags=24%, list=19%, signal=29%
GO_INTERACTION_WITH_HOST	GO_INTERACTION_WITH_HOST		129	0.301556	1.17301	0.18069	0.443345	1	5377	tags=22%, list=19%, signal=27%
KEGG_CHEMOKINE_SIGNALING_PATHWAY	KEGG_CHEMOKINE_SIGNALING_PATHWAY		177	0.273475	1.10177	0.263017	0.549744	1	5377	tags=24%, list=19%, signal=29%
KEGG_LEUKOCYTE_TRANSENDOTHELIAL_MIGRATION	KEGG_LEUKOCYTE_TRANSENDOTHELIAL_MIGRATION		103	0.289337	1.08684	0.323864	0.569316	1	5377	tags=25%, list=19%, signal=31%
GO_POSITIVE_REGULATION_OF_MAP_KINASE_ACTIVITY	GO_POSITIVE_REGULATION_OF_MAP_KINASE_ACTIVITY		192	0.235026	0.959173	0.574144	0.76671	1	5377	tags=21%, list=19%, signal=26%
GO_REGULATION_OF_MAP_KINASE_ACTIVITY	GO_REGULATION_OF_MAP_KINASE_ACTIVITY		299	0.22252	0.941802	0.62963	0.788617	1	5377	tags=20%, list=19%, signal=24%
GO_POSITIVE_REGULATION_OF_PROTEIN_SERINE_THREONINE_KINASE_ACTIVITY	GO_POSITIVE_REGULATION_OF_PROTEIN_SERINE_THREONINE_KINASE_ACTIVITY		270	0.216562	0.915403	0.675545	0.829531	1	5377	tags=19%, list=19%, signal=23%
GO_RESPONSE_TO_RETINOIC_ACID	GO_RESPONSE_TO_RETINOIC_ACID		95	0.381633	1.42507	0.0269504	0.184606	1	5378	tags=25%, list=19%, signal=31%
GO_CELL_MORPHOGENESIS_INVOLVED_IN_NEURON_DIFFERENTIATION	GO_CELL_MORPHOGENESIS_INVOLVED_IN_NEURON_DIFFERENTIATION		346	0.39423	1.69954	0	0.0503429	1	5390	tags=29%, list=19%, signal=36%
GO_NEURON_PROJECTION_DEVELOPMENT	GO_NEURON_PROJECTION_DEVELOPMENT		499	0.376994	1.67292	0	0.0591303	1	5390	tags=27%, list=19%, signal=33%
GO_NEURON_PROJECTION_MORPHOGENESIS	GO_NEURON_PROJECTION_MORPHOGENESIS		372	0.382847	1.65316	0	0.0657214	1	5390	tags=28%, list=19%, signal=34%
GO_SOMATIC_STEM_CELL_DIVISION	GO_SOMATIC_STEM_CELL_DIVISION		21	0.577923	1.61188	0.0199005	0.0806013	1	5390	tags=38%, list=19%, signal=47%
GO_POSITIVE_REGULATION_OF_NERVOUS_SYSTEM_DEVELOPMENT	GO_POSITIVE_REGULATION_OF_NERVOUS_SYSTEM_DEVELOPMENT		397	0.322268	1.41901	0.00117233	0.189423	1	5390	tags=26%, list=19%, signal=31%
GO_POSITIVE_REGULATION_OF_NEURON_PROJECTION_DEVELOPMENT	GO_POSITIVE_REGULATION_OF_NEURON_PROJECTION_DEVELOPMENT		222	0.328749	1.37178	0.021767	0.227116	1	5390	tags=25%, list=19%, signal=30%
GO_POSITIVE_REGULATION_OF_NEURON_DIFFERENTIATION	GO_POSITIVE_REGULATION_OF_NEURON_DIFFERENTIATION		285	0.302415	1.27617	0.0347826	0.313984	1	5390	tags=24%, list=19%, signal=29%
GO_UROGENITAL_SYSTEM_DEVELOPMENT	GO_UROGENITAL_SYSTEM_DEVELOPMENT		279	0.450124	1.90395	0	0.0124477	0.672	5393	tags=30%, list=19%, signal=37%
GO_NEPHRON_DEVELOPMENT	GO_NEPHRON_DEVELOPMENT		106	0.482914	1.84403	0	0.0208093	0.937	5393	tags=36%, list=19%, signal=44%
GO_METANEPHROS_DEVELOPMENT	GO_METANEPHROS_DEVELOPMENT		75	0.505102	1.8028	0	0.0276727	0.993	5393	tags=39%, list=19%, signal=48%
GO_NEPHRON_EPITHELIUM_DEVELOPMENT	GO_NEPHRON_EPITHELIUM_DEVELOPMENT		84	0.493129	1.78069	0	0.0313113	0.998	5393	tags=37%, list=19%, signal=45%
GO_RETINA_DEVELOPMENT_IN_CAMERA_TYPE_EYE	GO_RETINA_DEVELOPMENT_IN_CAMERA_TYPE_EYE		116	0.40691	1.56327	0.00138122	0.101401	1	5393	tags=28%, list=19%, signal=35%
GO_REGULATION_OF_EPIDERMAL_CELL_DIFFERENTIATION	GO_REGULATION_OF_EPIDERMAL_CELL_DIFFERENTIATION		37	0.633044	1.98496	0.00167504	0.00591291	0.282	5395	tags=43%, list=19%, signal=53%
GO_POSITIVE_REGULATION_OF_EPIDERMIS_DEVELOPMENT	GO_POSITIVE_REGULATION_OF_EPIDERMIS_DEVELOPMENT		28	0.669692	1.97165	0	0.00642256	0.335	5395	tags=46%, list=19%, signal=57%
GO_POSITIVE_REGULATION_OF_EPIDERMAL_CELL_DIFFERENTIATION	GO_POSITIVE_REGULATION_OF_EPIDERMAL_CELL_DIFFERENTIATION		17	0.737179	1.9403	0	0.008768	0.48	5395	tags=59%, list=19%, signal=73%
GO_POSITIVE_REGULATION_OF_EPITHELIAL_CELL_DIFFERENTIATION	GO_POSITIVE_REGULATION_OF_EPITHELIAL_CELL_DIFFERENTIATION		50	0.575929	1.93398	0	0.00930193	0.515	5395	tags=42%, list=19%, signal=52%
GO_REGULATION_OF_EPITHELIAL_CELL_DIFFERENTIATION	GO_REGULATION_OF_EPITHELIAL_CELL_DIFFERENTIATION		108	0.464028	1.75285	0	0.0359256	1	5395	tags=31%, list=19%, signal=39%
GO_MONOVALENT_INORGANIC_ANION_HOMEOSTASIS	GO_MONOVALENT_INORGANIC_ANION_HOMEOSTASIS		16	0.636847	1.63079	0.0233723	0.07315	1	5395	tags=50%, list=19%, signal=62%
GO_POSITIVE_REGULATION_OF_WNT_SIGNALING_PATHWAY	GO_POSITIVE_REGULATION_OF_WNT_SIGNALING_PATHWAY		146	0.35898	1.41333	0.0174497	0.194084	1	5395	tags=23%, list=19%, signal=29%
GO_POSITIVE_REGULATION_OF_CANONICAL_WNT_SIGNALING_PATHWAY	GO_POSITIVE_REGULATION_OF_CANONICAL_WNT_SIGNALING_PATHWAY		113	0.308902	1.18015	0.177778	0.433398	1	5395	tags=19%, list=19%, signal=24%
GO_BETA_CATENIN_TCF_COMPLEX_ASSEMBLY	GO_BETA_CATENIN_TCF_COMPLEX_ASSEMBLY		41	0.558942	1.77366	0	0.0320501	0.998	5408	tags=44%, list=19%, signal=54%
GO_STEM_CELL_DIFFERENTIATION	GO_STEM_CELL_DIFFERENTIATION		179	0.503767	2.05617	0	0.00239104	0.089	5414	tags=36%, list=19%, signal=44%
GO_REPRODUCTIVE_SYSTEM_DEVELOPMENT	GO_REPRODUCTIVE_SYSTEM_DEVELOPMENT		364	0.405201	1.76385	0	0.0335387	1	5414	tags=26%, list=19%, signal=32%
GO_CELL_MORPHOGENESIS_INVOLVED_IN_DIFFERENTIATION	GO_CELL_MORPHOGENESIS_INVOLVED_IN_DIFFERENTIATION		484	0.382659	1.69154	0	0.0531764	1	5414	tags=27%, list=19%, signal=33%
GO_EMBRYO_IMPLANTATION	GO_EMBRYO_IMPLANTATION		33	0.542019	1.65453	0.00823723	0.0654472	1	5414	tags=42%, list=19%, signal=52%
GO_PLACENTA_DEVELOPMENT	GO_PLACENTA_DEVELOPMENT		126	0.42369	1.65134	0	0.0665489	1	5414	tags=29%, list=19%, signal=36%
GO_POSITIVE_REGULATION_OF_NUCLEOCYTOPLASMIC_TRANSPORT	GO_POSITIVE_REGULATION_OF_NUCLEOCYTOPLASMIC_TRANSPORT		117	0.38916	1.49457	0.0069735	0.137156	1	5414	tags=26%, list=19%, signal=32%
GO_POSITIVE_REGULATION_OF_PROTEIN_IMPORT	GO_POSITIVE_REGULATION_OF_PROTEIN_IMPORT		100	0.378256	1.42954	0.0244253	0.181041	1	5414	tags=28%, list=19%, signal=34%
GO_EMBRYONIC_PLACENTA_DEVELOPMENT	GO_EMBRYONIC_PLACENTA_DEVELOPMENT		77	0.396081	1.42505	0.0453172	0.184432	1	5414	tags=26%, list=19%, signal=32%
GO_POSITIVE_REGULATION_OF_INTRACELLULAR_PROTEIN_TRANSPORT	GO_POSITIVE_REGULATION_OF_INTRACELLULAR_PROTEIN_TRANSPORT		238	0.308229	1.28311	0.0572519	0.308246	1	5414	tags=19%, list=19%, signal=24%
GO_REGULATION_OF_NUCLEOCYTOPLASMIC_TRANSPORT	GO_REGULATION_OF_NUCLEOCYTOPLASMIC_TRANSPORT		213	0.305194	1.26109	0.0622618	0.330646	1	5414	tags=20%, list=19%, signal=24%
GO_EMBRYONIC_PLACENTA_MORPHOGENESIS	GO_EMBRYONIC_PLACENTA_MORPHOGENESIS		20	0.458493	1.25495	0.200997	0.337268	1	5414	tags=40%, list=19%, signal=49%
GO_REGULATION_OF_PROTEIN_IMPORT	GO_REGULATION_OF_PROTEIN_IMPORT		176	0.306027	1.23538	0.0930233	0.35987	1	5414	tags=21%, list=19%, signal=26%
GO_POSITIVE_REGULATION_OF_CYTOPLASMIC_TRANSPORT	GO_POSITIVE_REGULATION_OF_CYTOPLASMIC_TRANSPORT		266	0.284456	1.19385	0.127251	0.41586	1	5414	tags=20%, list=19%, signal=24%
GO_REGULATION_OF_PROTEIN_TARGETING	GO_REGULATION_OF_PROTEIN_TARGETING		286	0.27887	1.17838	0.115906	0.436049	1	5414	tags=19%, list=19%, signal=23%
GO_REGULATION_OF_INTRACELLULAR_PROTEIN_TRANSPORT	GO_REGULATION_OF_INTRACELLULAR_PROTEIN_TRANSPORT		358	0.268117	1.17078	0.121893	0.444299	1	5414	tags=17%, list=19%, signal=21%
GO_POSITIVE_REGULATION_OF_INTRACELLULAR_TRANSPORT	GO_POSITIVE_REGULATION_OF_INTRACELLULAR_TRANSPORT		344	0.265275	1.14823	0.141686	0.478345	1	5414	tags=19%, list=19%, signal=23%
GO_CHROMOSOME_ORGANIZATION_INVOLVED_IN_MEIOTIC_CELL_CYCLE	GO_CHROMOSOME_ORGANIZATION_INVOLVED_IN_MEIOTIC_CELL_CYCLE		40	0.212874	0.689004	0.925081	1	1	5417	tags=20%, list=19%, signal=25%
GO_REGULATION_OF_ORGAN_GROWTH	GO_REGULATION_OF_ORGAN_GROWTH		68	0.453635	1.5875	0.0153139	0.0914983	1	5430	tags=31%, list=19%, signal=38%
GO_PATTERN_SPECIFICATION_PROCESS	GO_PATTERN_SPECIFICATION_PROCESS		366	0.472205	2.03458	0	0.00282694	0.121	5433	tags=34%, list=19%, signal=41%
GO_REGULATION_OF_WNT_SIGNALING_PATHWAY	GO_REGULATION_OF_WNT_SIGNALING_PATHWAY		292	0.390973	1.66079	0	0.0636253	1	5433	tags=25%, list=19%, signal=31%
GO_ANTERIOR_POSTERIOR_PATTERN_SPECIFICATION	GO_ANTERIOR_POSTERIOR_PATTERN_SPECIFICATION		172	0.405798	1.62822	0	0.0738081	1	5433	tags=33%, list=19%, signal=40%
GO_NEGATIVE_REGULATION_OF_WNT_SIGNALING_PATHWAY	GO_NEGATIVE_REGULATION_OF_WNT_SIGNALING_PATHWAY		185	0.371656	1.51643	0.00511509	0.12642	1	5433	tags=25%, list=19%, signal=31%
GO_ANTERIOR_POSTERIOR_AXIS_SPECIFICATION	GO_ANTERIOR_POSTERIOR_AXIS_SPECIFICATION		40	0.448832	1.44715	0.0535168	0.169761	1	5433	tags=33%, list=19%, signal=40%
GO_REGULATION_OF_CANONICAL_WNT_SIGNALING_PATHWAY	GO_REGULATION_OF_CANONICAL_WNT_SIGNALING_PATHWAY		222	0.343348	1.41476	0.0101911	0.193305	1	5433	tags=23%, list=19%, signal=28%
GO_WNT_SIGNALING_PATHWAY	GO_WNT_SIGNALING_PATHWAY		322	0.318644	1.35927	0.0118624	0.234808	1	5433	tags=22%, list=19%, signal=27%
GO_NEGATIVE_REGULATION_OF_CANONICAL_WNT_SIGNALING_PATHWAY	GO_NEGATIVE_REGULATION_OF_CANONICAL_WNT_SIGNALING_PATHWAY		153	0.302508	1.19869	0.141732	0.408961	1	5433	tags=22%, list=19%, signal=27%
GO_POSITIVE_REGULATION_OF_NEURON_APOPTOTIC_PROCESS	GO_POSITIVE_REGULATION_OF_NEURON_APOPTOTIC_PROCESS		45	0.297223	0.971963	0.523585	0.749393	1	5433	tags=22%, list=19%, signal=27%
GO_RESPONSE_TO_HYDROGEN_PEROXIDE	GO_RESPONSE_TO_HYDROGEN_PEROXIDE		107	0.209193	0.793758	0.883212	0.992009	1	5433	tags=19%, list=19%, signal=23%
REACTOME_SIGNALING_BY_ERBB2	REACTOME_SIGNALING_BY_ERBB2		95	0.313	1.16201	0.207849	0.459005	1	5437	tags=22%, list=19%, signal=27%
GO_POSITIVE_REGULATION_OF_NUCLEAR_DIVISION	GO_POSITIVE_REGULATION_OF_NUCLEAR_DIVISION		56	0.274497	0.948348	0.545024	0.782323	1	5437	tags=27%, list=19%, signal=33%
GO_SIGNAL_TRANSDUCTION_BY_PROTEIN_PHOSPHORYLATION	GO_SIGNAL_TRANSDUCTION_BY_PROTEIN_PHOSPHORYLATION		372	0.21725	0.943019	0.635404	0.788797	1	5437	tags=17%, list=19%, signal=21%
REACTOME_SIGNALING_BY_ERBB4	REACTOME_SIGNALING_BY_ERBB4		83	0.253763	0.923921	0.601116	0.816013	1	5437	tags=18%, list=19%, signal=22%
REACTOME_NA_CL_DEPENDENT_NEUROTRANSMITTER_TRANSPORTERS	REACTOME_NA_CL_DEPENDENT_NEUROTRANSMITTER_TRANSPORTERS		16	0.584546	1.551	0.0465116	0.107594	1	5451	tags=50%, list=19%, signal=62%
GO_AMINO_ACID_TRANSPORT	GO_AMINO_ACID_TRANSPORT		114	0.369388	1.40418	0.0368852	0.200761	1	5451	tags=28%, list=19%, signal=35%
GO_AMINO_ACID_TRANSMEMBRANE_TRANSPORT	GO_AMINO_ACID_TRANSMEMBRANE_TRANSPORT		57	0.385674	1.31903	0.0992593	0.270631	1	5451	tags=26%, list=19%, signal=33%
GO_ORGANIC_ACID_TRANSMEMBRANE_TRANSPORT	GO_ORGANIC_ACID_TRANSMEMBRANE_TRANSPORT		89	0.278413	1.03246	0.415385	0.656553	1	5451	tags=21%, list=19%, signal=26%
GO_PEPTIDE_TRANSPORT	GO_PEPTIDE_TRANSPORT		61	0.450918	1.55494	0.0208955	0.105871	1	5458	tags=31%, list=19%, signal=38%
GO_REGULATION_OF_PEPTIDASE_ACTIVITY	GO_REGULATION_OF_PEPTIDASE_ACTIVITY		334	0.306024	1.30422	0.0190931	0.286571	1	5458	tags=23%, list=19%, signal=28%
GO_NEGATIVE_REGULATION_OF_TRANSLATIONAL_INITIATION	GO_NEGATIVE_REGULATION_OF_TRANSLATIONAL_INITIATION		19	0.470171	1.26627	0.182266	0.325468	1	5458	tags=21%, list=19%, signal=26%
GO_NITROGEN_COMPOUND_TRANSPORT	GO_NITROGEN_COMPOUND_TRANSPORT		460	0.268078	1.17139	0.0944255	0.443782	1	5458	tags=20%, list=19%, signal=25%
BIOCARTA_COMP_PATHWAY	BIOCARTA_COMP_PATHWAY		19	0.567839	1.53253	0.0460993	0.118325	1	5459	tags=42%, list=19%, signal=52%
GO_POSITIVE_REGULATION_OF_CELL_GROWTH	GO_POSITIVE_REGULATION_OF_CELL_GROWTH		137	0.380725	1.50159	0.00406504	0.133998	1	5460	tags=28%, list=19%, signal=35%
GO_ANION_TRANSPORT	GO_ANION_TRANSPORT		444	0.369367	1.62976	0	0.0735107	1	5464	tags=27%, list=19%, signal=33%
GO_INOSITOL_LIPID_MEDIATED_SIGNALING	GO_INOSITOL_LIPID_MEDIATED_SIGNALING		110	0.314715	1.19908	0.157819	0.408982	1	5484	tags=25%, list=19%, signal=30%
GO_LIPID_PHOSPHORYLATION	GO_LIPID_PHOSPHORYLATION		91	0.313775	1.16803	0.207849	0.449302	1	5484	tags=23%, list=19%, signal=29%
GO_FOREBRAIN_CELL_MIGRATION	GO_FOREBRAIN_CELL_MIGRATION		57	0.406203	1.38306	0.0704648	0.215514	1	5490	tags=30%, list=19%, signal=37%
GO_HINDBRAIN_MORPHOGENESIS	GO_HINDBRAIN_MORPHOGENESIS		35	0.389977	1.22264	0.165017	0.376373	1	5490	tags=29%, list=19%, signal=35%
GO_CEREBRAL_CORTEX_CELL_MIGRATION	GO_CEREBRAL_CORTEX_CELL_MIGRATION		40	0.337737	1.06685	0.344392	0.600706	1	5490	tags=25%, list=19%, signal=31%
GO_ANATOMICAL_STRUCTURE_ARRANGEMENT	GO_ANATOMICAL_STRUCTURE_ARRANGEMENT		16	0.292903	0.73667	0.812721	1	1	5490	tags=31%, list=19%, signal=39%
GO_MYOBLAST_FUSION	GO_MYOBLAST_FUSION		17	0.494963	1.28794	0.17301	0.302942	1	5491	tags=29%, list=19%, signal=36%
GO_REGULATION_OF_VACUOLE_ORGANIZATION	GO_REGULATION_OF_VACUOLE_ORGANIZATION		41	0.226072	0.720822	0.890796	1	1	5502	tags=20%, list=19%, signal=24%
GO_REGULATION_OF_AUTOPHAGOSOME_ASSEMBLY	GO_REGULATION_OF_AUTOPHAGOSOME_ASSEMBLY		34	0.198967	0.618737	0.961165	1	1	5502	tags=18%, list=19%, signal=22%
GO_REGULATION_OF_PROTEIN_CATABOLIC_PROCESS	GO_REGULATION_OF_PROTEIN_CATABOLIC_PROCESS		379	0.168755	0.730537	0.996491	1	1	5503	tags=13%, list=19%, signal=16%
GO_POSITIVE_REGULATION_OF_G_PROTEIN_COUPLED_RECEPTOR_PROTEIN_SIGNALING_PATHWAY	GO_POSITIVE_REGULATION_OF_G_PROTEIN_COUPLED_RECEPTOR_PROTEIN_SIGNALING_PATHWAY		17	0.525251	1.38544	0.101639	0.214017	1	5505	tags=41%, list=19%, signal=51%
GO_POSITIVE_REGULATION_OF_FIBROBLAST_PROLIFERATION	GO_POSITIVE_REGULATION_OF_FIBROBLAST_PROLIFERATION		51	0.408861	1.37138	0.0748503	0.227505	1	5509	tags=33%, list=19%, signal=41%
GO_REGULATION_OF_FIBROBLAST_PROLIFERATION	GO_REGULATION_OF_FIBROBLAST_PROLIFERATION		79	0.369324	1.3366	0.0777126	0.254211	1	5509	tags=29%, list=19%, signal=36%
GO_SPLEEN_DEVELOPMENT	GO_SPLEEN_DEVELOPMENT		36	0.414098	1.3068	0.1216	0.283974	1	5509	tags=28%, list=19%, signal=34%
GO_NEGATIVE_REGULATION_OF_TRANSFERASE_ACTIVITY	GO_NEGATIVE_REGULATION_OF_TRANSFERASE_ACTIVITY		332	0.231727	0.994984	0.495778	0.71024	1	5509	tags=18%, list=19%, signal=23%
GO_THYMUS_DEVELOPMENT	GO_THYMUS_DEVELOPMENT		45	0.248393	0.816729	0.778638	0.965055	1	5509	tags=20%, list=19%, signal=25%
GO_GERM_CELL_DEVELOPMENT	GO_GERM_CELL_DEVELOPMENT		172	0.317256	1.28065	0.0607287	0.310287	1	5512	tags=21%, list=19%, signal=26%
GO_PALATE_DEVELOPMENT	GO_PALATE_DEVELOPMENT		80	0.50855	1.82664	0	0.0233511	0.973	5514	tags=36%, list=19%, signal=45%
GO_REGULATION_OF_DNA_BIOSYNTHETIC_PROCESS	GO_REGULATION_OF_DNA_BIOSYNTHETIC_PROCESS		91	0.18974	0.692928	0.975504	1	1	5524	tags=20%, list=19%, signal=24%
GO_OLIGOSACCHARIDE_METABOLIC_PROCESS	GO_OLIGOSACCHARIDE_METABOLIC_PROCESS		59	0.280132	0.948857	0.549923	0.781745	1	5526	tags=20%, list=19%, signal=25%
GO_ACTIN_FILAMENT_POLYMERIZATION	GO_ACTIN_FILAMENT_POLYMERIZATION		21	0.445698	1.21935	0.208259	0.379908	1	5528	tags=29%, list=19%, signal=35%
GO_POST_EMBRYONIC_DEVELOPMENT	GO_POST_EMBRYONIC_DEVELOPMENT		80	0.263476	0.960592	0.540698	0.765618	1	5529	tags=21%, list=19%, signal=26%
GO_POSITIVE_REGULATION_OF_GROWTH	GO_POSITIVE_REGULATION_OF_GROWTH		218	0.389911	1.6197	0	0.0773366	1	5536	tags=28%, list=20%, signal=35%
GO_DEVELOPMENTAL_GROWTH_INVOLVED_IN_MORPHOGENESIS	GO_DEVELOPMENTAL_GROWTH_INVOLVED_IN_MORPHOGENESIS		97	0.419453	1.57537	0.00140845	0.0959224	1	5536	tags=30%, list=20%, signal=37%
GO_REGULATION_OF_MYELOID_LEUKOCYTE_DIFFERENTIATION	GO_REGULATION_OF_MYELOID_LEUKOCYTE_DIFFERENTIATION		92	0.386426	1.42516	0.0254597	0.184716	1	5536	tags=27%, list=20%, signal=34%
GO_GROWTH	GO_GROWTH		371	0.314543	1.36452	0.00473934	0.230951	1	5536	tags=24%, list=20%, signal=29%
GO_DEVELOPMENTAL_GROWTH	GO_DEVELOPMENTAL_GROWTH		302	0.307224	1.30295	0.0213018	0.287927	1	5536	tags=24%, list=20%, signal=29%
GO_MYELOID_LEUKOCYTE_ACTIVATION	GO_MYELOID_LEUKOCYTE_ACTIVATION		88	0.394135	1.46006	0.0305233	0.16225	1	5538	tags=31%, list=20%, signal=38%
GO_MAST_CELL_ACTIVATION	GO_MAST_CELL_ACTIVATION		18	0.49637	1.28439	0.171329	0.306955	1	5538	tags=33%, list=20%, signal=41%
GO_LEUKOCYTE_DEGRANULATION	GO_LEUKOCYTE_DEGRANULATION		26	0.371489	1.085	0.358714	0.57105	1	5538	tags=27%, list=20%, signal=33%
GO_MAST_CELL_MEDIATED_IMMUNITY	GO_MAST_CELL_MEDIATED_IMMUNITY		15	0.404279	1.0414	0.423146	0.638939	1	5538	tags=27%, list=20%, signal=33%
GO_SULFUR_AMINO_ACID_BIOSYNTHETIC_PROCESS	GO_SULFUR_AMINO_ACID_BIOSYNTHETIC_PROCESS		19	0.358921	0.980487	0.48474	0.736336	1	5539	tags=26%, list=20%, signal=33%
GO_NEGATIVE_REGULATION_OF_DEVELOPMENTAL_GROWTH	GO_NEGATIVE_REGULATION_OF_DEVELOPMENTAL_GROWTH		80	0.528483	1.87949	0	0.0144283	0.816	5544	tags=44%, list=20%, signal=54%
GO_NEURAL_CREST_CELL_MIGRATION	GO_NEURAL_CREST_CELL_MIGRATION		49	0.534228	1.78337	0.00152905	0.0312479	0.998	5544	tags=43%, list=20%, signal=53%
GO_SEMAPHORIN_PLEXIN_SIGNALING_PATHWAY	GO_SEMAPHORIN_PLEXIN_SIGNALING_PATHWAY		36	0.477495	1.52058	0.0277778	0.124094	1	5544	tags=39%, list=20%, signal=48%
GO_REGULATION_OF_AXONOGENESIS	GO_REGULATION_OF_AXONOGENESIS		160	0.380157	1.51586	0.0120482	0.126837	1	5544	tags=33%, list=20%, signal=41%
REACTOME_TRANSPORT_OF_INORGANIC_CATIONS_ANIONS_AND_AMINO_ACIDS_OLIGOPEPTIDES	REACTOME_TRANSPORT_OF_INORGANIC_CATIONS_ANIONS_AND_AMINO_ACIDS_OLIGOPEPTIDES		84	0.522072	1.89353	0	0.0130055	0.727	5556	tags=35%, list=20%, signal=43%
GO_ANION_TRANSMEMBRANE_TRANSPORT	GO_ANION_TRANSMEMBRANE_TRANSPORT		217	0.408497	1.69135	0	0.0531467	1	5556	tags=29%, list=20%, signal=36%
GO_REGULATION_OF_CELLULAR_RESPONSE_TO_TRANSFORMING_GROWTH_FACTOR_BETA_STIMULUS	GO_REGULATION_OF_CELLULAR_RESPONSE_TO_TRANSFORMING_GROWTH_FACTOR_BETA_STIMULUS		93	0.438422	1.64498	0.00293686	0.0694513	1	5565	tags=30%, list=20%, signal=37%
GO_REGULATION_OF_TRANSFORMING_GROWTH_FACTOR_BETA_RECEPTOR_SIGNALING_PATHWAY	GO_REGULATION_OF_TRANSFORMING_GROWTH_FACTOR_BETA_RECEPTOR_SIGNALING_PATHWAY		93	0.438422	1.6109	0.00286944	0.080948	1	5565	tags=30%, list=20%, signal=37%
GO_MODULATION_OF_TRANSCRIPTION_IN_OTHER_ORGANISM_INVOLVED_IN_SYMBIOTIC_INTERACTION	GO_MODULATION_OF_TRANSCRIPTION_IN_OTHER_ORGANISM_INVOLVED_IN_SYMBIOTIC_INTERACTION		22	0.528107	1.52744	0.0539216	0.120735	1	5569	tags=36%, list=20%, signal=45%
GO_POSITIVE_REGULATION_OF_I_KAPPAB_KINASE_NF_KAPPAB_SIGNALING	GO_POSITIVE_REGULATION_OF_I_KAPPAB_KINASE_NF_KAPPAB_SIGNALING		175	0.209806	0.845082	0.80914	0.930709	1	5571	tags=19%, list=20%, signal=23%
GO_REGULATION_OF_RESPONSE_TO_EXTRACELLULAR_STIMULUS	GO_REGULATION_OF_RESPONSE_TO_EXTRACELLULAR_STIMULUS		161	0.160812	0.6406	0.994723	1	1	5574	tags=16%, list=20%, signal=19%
GO_REGULATION_OF_RESPONSE_TO_NUTRIENT_LEVELS	GO_REGULATION_OF_RESPONSE_TO_NUTRIENT_LEVELS		161	0.160812	0.636516	1	1	1	5574	tags=16%, list=20%, signal=19%
GO_REGULATION_OF_AUTOPHAGY	GO_REGULATION_OF_AUTOPHAGY		242	0.13274	0.55784	1	1	1	5574	tags=14%, list=20%, signal=17%
GO_EMBRYONIC_ORGAN_DEVELOPMENT	GO_EMBRYONIC_ORGAN_DEVELOPMENT		371	0.440843	1.90243	0	0.0127179	0.685	5577	tags=32%, list=20%, signal=39%
GO_SENSORY_ORGAN_DEVELOPMENT	GO_SENSORY_ORGAN_DEVELOPMENT		435	0.382958	1.69133	0	0.0529931	1	5577	tags=31%, list=20%, signal=38%
GO_REGULATION_OF_CELL_ADHESION_MEDIATED_BY_INTEGRIN	GO_REGULATION_OF_CELL_ADHESION_MEDIATED_BY_INTEGRIN		38	0.450006	1.4194	0.0694006	0.189164	1	5577	tags=32%, list=20%, signal=39%
KEGG_AXON_GUIDANCE	KEGG_AXON_GUIDANCE		124	0.311709	1.19875	0.141534	0.409101	1	5577	tags=25%, list=20%, signal=31%
GO_PEPTIDYL_TYROSINE_MODIFICATION	GO_PEPTIDYL_TYROSINE_MODIFICATION		175	0.264419	1.07936	0.284974	0.580683	1	5577	tags=22%, list=20%, signal=28%
GO_NEGATIVE_REGULATION_OF_PROTEIN_KINASE_B_SIGNALING	GO_NEGATIVE_REGULATION_OF_PROTEIN_KINASE_B_SIGNALING		33	0.311201	0.955372	0.529801	0.771517	1	5577	tags=21%, list=20%, signal=26%
GO_EPHRIN_RECEPTOR_SIGNALING_PATHWAY	GO_EPHRIN_RECEPTOR_SIGNALING_PATHWAY		82	0.15503	0.564416	1	1	1	5577	tags=17%, list=20%, signal=21%
GO_POSITIVE_REGULATION_OF_CELLULAR_PROTEIN_LOCALIZATION	GO_POSITIVE_REGULATION_OF_CELLULAR_PROTEIN_LOCALIZATION		337	0.321614	1.38118	0.00477897	0.216836	1	5587	tags=21%, list=20%, signal=26%
GO_CELL_JUNCTION_ASSEMBLY	GO_CELL_JUNCTION_ASSEMBLY		121	0.314316	1.21579	0.139344	0.384683	1	5587	tags=21%, list=20%, signal=27%
GO_POSITIVE_REGULATION_OF_CELL_CYCLE_G2_M_PHASE_TRANSITION	GO_POSITIVE_REGULATION_OF_CELL_CYCLE_G2_M_PHASE_TRANSITION		18	0.435496	1.14924	0.273684	0.477197	1	5587	tags=39%, list=20%, signal=48%
GO_REGULATION_OF_MUSCLE_CELL_DIFFERENTIATION	GO_REGULATION_OF_MUSCLE_CELL_DIFFERENTIATION		136	0.340832	1.34131	0.0520394	0.251035	1	5590	tags=29%, list=20%, signal=36%
REACTOME_COLLAGEN_FORMATION	REACTOME_COLLAGEN_FORMATION		56	0.461664	1.57582	0.011994	0.0959395	1	5591	tags=36%, list=20%, signal=44%
REACTOME_BASIGIN_INTERACTIONS	REACTOME_BASIGIN_INTERACTIONS		23	0.250802	0.697552	0.880623	1	1	5595	tags=26%, list=20%, signal=32%
GO_ENSHEATHMENT_OF_NEURONS	GO_ENSHEATHMENT_OF_NEURONS		83	0.362379	1.31776	0.0718391	0.271989	1	5596	tags=29%, list=20%, signal=36%
GO_AXON_ENSHEATHMENT	GO_AXON_ENSHEATHMENT		83	0.362379	1.3149	0.0921053	0.275048	1	5596	tags=29%, list=20%, signal=36%
GO_MEIOSIS_I	GO_MEIOSIS_I		74	0.182527	0.659247	0.966423	1	1	5606	tags=18%, list=20%, signal=22%
GO_SMALL_GTPASE_MEDIATED_SIGNAL_TRANSDUCTION	GO_SMALL_GTPASE_MEDIATED_SIGNAL_TRANSDUCTION		332	0.21897	0.94359	0.61152	0.788051	1	5615	tags=20%, list=20%, signal=24%
GO_NEGATIVE_REGULATION_OF_CELL_CYCLE_G1_S_PHASE_TRANSITION	GO_NEGATIVE_REGULATION_OF_CELL_CYCLE_G1_S_PHASE_TRANSITION		93	0.302428	1.11252	0.280822	0.533136	1	5616	tags=19%, list=20%, signal=24%
GO_NEGATIVE_REGULATION_OF_CELL_CYCLE_PHASE_TRANSITION	GO_NEGATIVE_REGULATION_OF_CELL_CYCLE_PHASE_TRANSITION		136	0.26532	1.02985	0.380952	0.659224	1	5616	tags=18%, list=20%, signal=23%
GO_POSITIVE_REGULATION_OF_STAT_CASCADE	GO_POSITIVE_REGULATION_OF_STAT_CASCADE		59	0.312939	1.07321	0.358297	0.590502	1	5625	tags=27%, list=20%, signal=34%
GO_POSITIVE_REGULATION_OF_JAK_STAT_CASCADE	GO_POSITIVE_REGULATION_OF_JAK_STAT_CASCADE		59	0.312939	1.059	0.372671	0.613361	1	5625	tags=27%, list=20%, signal=34%
GO_ACTIN_POLYMERIZATION_OR_DEPOLYMERIZATION	GO_ACTIN_POLYMERIZATION_OR_DEPOLYMERIZATION		33	0.333449	1.02718	0.413509	0.662793	1	5635	tags=24%, list=20%, signal=30%
GO_VESICLE_DOCKING	GO_VESICLE_DOCKING		55	0.382412	1.2828	0.137574	0.308526	1	5637	tags=20%, list=20%, signal=25%
GO_TELENCEPHALON_DEVELOPMENT	GO_TELENCEPHALON_DEVELOPMENT		206	0.413556	1.70349	0	0.0489652	1	5647	tags=29%, list=20%, signal=35%
GO_ECTODERM_DEVELOPMENT	GO_ECTODERM_DEVELOPMENT		18	0.545045	1.45793	0.0735552	0.162011	1	5647	tags=50%, list=20%, signal=62%
GO_REGULATION_OF_STAT_CASCADE	GO_REGULATION_OF_STAT_CASCADE		111	0.346347	1.32463	0.0684736	0.26636	1	5647	tags=32%, list=20%, signal=39%
GO_REGULATION_OF_JAK_STAT_CASCADE	GO_REGULATION_OF_JAK_STAT_CASCADE		111	0.346347	1.32382	0.0723404	0.266187	1	5647	tags=32%, list=20%, signal=39%
GO_REGULATION_OF_TYROSINE_PHOSPHORYLATION_OF_STAT_PROTEIN	GO_REGULATION_OF_TYROSINE_PHOSPHORYLATION_OF_STAT_PROTEIN		56	0.371896	1.27225	0.129338	0.318716	1	5647	tags=29%, list=20%, signal=36%
GO_PALLIUM_DEVELOPMENT	GO_PALLIUM_DEVELOPMENT		138	0.315794	1.23851	0.111111	0.356288	1	5647	tags=23%, list=20%, signal=29%
GO_REGULATION_OF_TYROSINE_PHOSPHORYLATION_OF_STAT3_PROTEIN	GO_REGULATION_OF_TYROSINE_PHOSPHORYLATION_OF_STAT3_PROTEIN		39	0.363581	1.15683	0.263823	0.465483	1	5647	tags=31%, list=20%, signal=38%
GO_NEGATIVE_REGULATION_OF_JAK_STAT_CASCADE	GO_NEGATIVE_REGULATION_OF_JAK_STAT_CASCADE		39	0.322237	1.03693	0.388084	0.648101	1	5647	tags=33%, list=20%, signal=42%
GO_NEGATIVE_REGULATION_OF_STAT_CASCADE	GO_NEGATIVE_REGULATION_OF_STAT_CASCADE		39	0.322237	1.01224	0.4279	0.686294	1	5647	tags=33%, list=20%, signal=42%
GO_VERY_LONG_CHAIN_FATTY_ACID_METABOLIC_PROCESS	GO_VERY_LONG_CHAIN_FATTY_ACID_METABOLIC_PROCESS		28	0.423842	1.26557	0.162479	0.325967	1	5679	tags=29%, list=20%, signal=36%
GO_SULFUR_AMINO_ACID_METABOLIC_PROCESS	GO_SULFUR_AMINO_ACID_METABOLIC_PROCESS		39	0.283359	0.908	0.587326	0.84111	1	5690	tags=26%, list=20%, signal=32%
GO_GLUTAMATE_METABOLIC_PROCESS	GO_GLUTAMATE_METABOLIC_PROCESS		25	0.255772	0.736072	0.837097	1	1	5690	tags=24%, list=20%, signal=30%
REACTOME_SULFUR_AMINO_ACID_METABOLISM	REACTOME_SULFUR_AMINO_ACID_METABOLISM		24	0.211074	0.601791	0.954296	1	1	5690	tags=21%, list=20%, signal=26%
GO_STEROID_BIOSYNTHETIC_PROCESS	GO_STEROID_BIOSYNTHETIC_PROCESS		96	0.374714	1.41113	0.0267229	0.195998	1	5693	tags=28%, list=20%, signal=35%
KEGG_JAK_STAT_SIGNALING_PATHWAY	KEGG_JAK_STAT_SIGNALING_PATHWAY		120	0.245627	0.939099	0.589262	0.792954	1	5694	tags=22%, list=20%, signal=27%
GO_DRUG_TRANSMEMBRANE_TRANSPORT	GO_DRUG_TRANSMEMBRANE_TRANSPORT		19	0.485023	1.3082	0.159649	0.282324	1	5706	tags=53%, list=20%, signal=66%
GO_RESPONSE_TO_FOLIC_ACID	GO_RESPONSE_TO_FOLIC_ACID		15	0.384573	0.997541	0.472454	0.70637	1	5706	tags=27%, list=20%, signal=33%
GO_REGULATION_OF_DNA_DEPENDENT_DNA_REPLICATION	GO_REGULATION_OF_DNA_DEPENDENT_DNA_REPLICATION		40	0.327621	1.03339	0.4241	0.654819	1	5709	tags=20%, list=20%, signal=25%
GO_NEGATIVE_REGULATION_OF_GLUCOSE_TRANSPORT	GO_NEGATIVE_REGULATION_OF_GLUCOSE_TRANSPORT		16	0.292543	0.754371	0.765568	1	1	5709	tags=38%, list=20%, signal=47%
GO_NEGATIVE_REGULATION_OF_DNA_DEPENDENT_DNA_REPLICATION	GO_NEGATIVE_REGULATION_OF_DNA_DEPENDENT_DNA_REPLICATION		16	0.262166	0.682946	0.858885	1	1	5709	tags=19%, list=20%, signal=23%
GO_POSITIVE_REGULATION_OF_SMOOTHENED_SIGNALING_PATHWAY	GO_POSITIVE_REGULATION_OF_SMOOTHENED_SIGNALING_PATHWAY		24	0.56641	1.60923	0.0180624	0.08127	1	5710	tags=42%, list=20%, signal=52%
GO_NEGATIVE_REGULATION_OF_ANTIGEN_RECEPTOR_MEDIATED_SIGNALING_PATHWAY	GO_NEGATIVE_REGULATION_OF_ANTIGEN_RECEPTOR_MEDIATED_SIGNALING_PATHWAY		20	0.220121	0.609072	0.943686	1	1	5712	tags=25%, list=20%, signal=31%
GO_INNATE_IMMUNE_RESPONSE_IN_MUCOSA	GO_INNATE_IMMUNE_RESPONSE_IN_MUCOSA		15	0.704603	1.79775	0.00534759	0.0282903	0.996	5715	tags=53%, list=20%, signal=67%
GO_PROTEIN_DNA_COMPLEX_SUBUNIT_ORGANIZATION	GO_PROTEIN_DNA_COMPLEX_SUBUNIT_ORGANIZATION		210	0.307159	1.25566	0.0755442	0.336708	1	5715	tags=24%, list=20%, signal=30%
GO_DEVELOPMENTAL_MATURATION	GO_DEVELOPMENTAL_MATURATION		171	0.414502	1.67985	0	0.0571377	1	5725	tags=30%, list=20%, signal=38%
REACTOME_BILE_ACID_AND_BILE_SALT_METABOLISM	REACTOME_BILE_ACID_AND_BILE_SALT_METABOLISM		25	0.543739	1.58716	0.0224525	0.0914184	1	5728	tags=48%, list=20%, signal=60%
GO_SPINDLE_LOCALIZATION	GO_SPINDLE_LOCALIZATION		36	0.145064	0.458702	0.996785	1	1	5733	tags=19%, list=20%, signal=24%
GO_POSITIVE_REGULATION_OF_STRESS_ACTIVATED_PROTEIN_KINASE_SIGNALING_CASCADE	GO_POSITIVE_REGULATION_OF_STRESS_ACTIVATED_PROTEIN_KINASE_SIGNALING_CASCADE		128	0.371582	1.43707	0.0147059	0.175726	1	5756	tags=30%, list=20%, signal=37%
GO_POSITIVE_REGULATION_OF_GLYCOPROTEIN_METABOLIC_PROCESS	GO_POSITIVE_REGULATION_OF_GLYCOPROTEIN_METABOLIC_PROCESS		18	0.49699	1.33549	0.119863	0.255459	1	5756	tags=28%, list=20%, signal=35%
KEGG_CYTOKINE_CYTOKINE_RECEPTOR_INTERACTION	KEGG_CYTOKINE_CYTOKINE_RECEPTOR_INTERACTION		216	0.280532	1.1579	0.176853	0.464773	1	5756	tags=30%, list=20%, signal=37%
REACTOME_CHEMOKINE_RECEPTORS_BIND_CHEMOKINES	REACTOME_CHEMOKINE_RECEPTORS_BIND_CHEMOKINES		49	0.337148	1.11959	0.273973	0.52236	1	5756	tags=33%, list=20%, signal=41%
GO_CYTOKINE_MEDIATED_SIGNALING_PATHWAY	GO_CYTOKINE_MEDIATED_SIGNALING_PATHWAY		399	0.242898	1.06427	0.299528	0.604939	1	5756	tags=23%, list=20%, signal=28%
GO_CHEMOKINE_MEDIATED_SIGNALING_PATHWAY	GO_CHEMOKINE_MEDIATED_SIGNALING_PATHWAY		58	0.275616	0.959915	0.51926	0.766958	1	5756	tags=29%, list=20%, signal=37%
GO_BILE_ACID_AND_BILE_SALT_TRANSPORT	GO_BILE_ACID_AND_BILE_SALT_TRANSPORT		27	0.519725	1.53555	0.0311475	0.116588	1	5760	tags=52%, list=20%, signal=65%
GO_ORGANIC_ACID_TRANSPORT	GO_ORGANIC_ACID_TRANSPORT		232	0.357183	1.47979	0.00499376	0.147592	1	5760	tags=28%, list=20%, signal=35%
GO_LENS_DEVELOPMENT_IN_CAMERA_TYPE_EYE	GO_LENS_DEVELOPMENT_IN_CAMERA_TYPE_EYE		56	0.365562	1.26474	0.133028	0.327201	1	5760	tags=39%, list=20%, signal=49%
GO_REGULATION_OF_JNK_CASCADE	GO_REGULATION_OF_JNK_CASCADE		153	0.347488	1.37776	0.021978	0.220474	1	5761	tags=28%, list=20%, signal=35%
GO_PROTEOGLYCAN_METABOLIC_PROCESS	GO_PROTEOGLYCAN_METABOLIC_PROCESS		80	0.342541	1.26061	0.119013	0.33099	1	5771	tags=25%, list=20%, signal=31%
GO_HEPARAN_SULFATE_PROTEOGLYCAN_BIOSYNTHETIC_PROCESS	GO_HEPARAN_SULFATE_PROTEOGLYCAN_BIOSYNTHETIC_PROCESS		22	0.29809	0.840389	0.681282	0.935199	1	5771	tags=27%, list=20%, signal=34%
REACTOME_RNA_POL_I_PROMOTER_OPENING	REACTOME_RNA_POL_I_PROMOTER_OPENING		57	0.5503	1.8661	0	0.0163947	0.868	5787	tags=47%, list=20%, signal=59%
REACTOME_MEIOTIC_RECOMBINATION	REACTOME_MEIOTIC_RECOMBINATION		77	0.455987	1.64107	0.00149477	0.0697459	1	5787	tags=38%, list=20%, signal=47%
REACTOME_RNA_POL_I_TRANSCRIPTION	REACTOME_RNA_POL_I_TRANSCRIPTION		82	0.439373	1.57638	0.00592593	0.0960613	1	5787	tags=35%, list=20%, signal=44%
GO_POSITIVE_REGULATION_OF_MYELOID_LEUKOCYTE_MEDIATED_IMMUNITY	GO_POSITIVE_REGULATION_OF_MYELOID_LEUKOCYTE_MEDIATED_IMMUNITY		17	0.507124	1.3283	0.142612	0.262586	1	5788	tags=41%, list=20%, signal=52%
GO_POSITIVE_REGULATION_OF_MAST_CELL_ACTIVATION	GO_POSITIVE_REGULATION_OF_MAST_CELL_ACTIVATION		15	0.512099	1.3115	0.161404	0.278391	1	5788	tags=47%, list=20%, signal=59%
GO_REGULATION_OF_MAST_CELL_ACTIVATION	GO_REGULATION_OF_MAST_CELL_ACTIVATION		37	0.377559	1.182	0.235974	0.431867	1	5788	tags=35%, list=20%, signal=44%
GO_REGULATION_OF_MAST_CELL_DEGRANULATION	GO_REGULATION_OF_MAST_CELL_DEGRANULATION		29	0.366644	1.10424	0.319865	0.544896	1	5788	tags=34%, list=20%, signal=43%
GO_POSITIVE_REGULATION_OF_LEUKOCYTE_DEGRANULATION	GO_POSITIVE_REGULATION_OF_LEUKOCYTE_DEGRANULATION		17	0.412096	1.10079	0.340136	0.550928	1	5788	tags=35%, list=20%, signal=44%
GO_REGULATION_OF_MAST_CELL_ACTIVATION_INVOLVED_IN_IMMUNE_RESPONSE	GO_REGULATION_OF_MAST_CELL_ACTIVATION_INVOLVED_IN_IMMUNE_RESPONSE		29	0.366644	1.07794	0.343154	0.582696	1	5788	tags=34%, list=20%, signal=43%
GO_LEUKOCYTE_MEDIATED_CYTOTOXICITY	GO_LEUKOCYTE_MEDIATED_CYTOTOXICITY		30	0.393093	1.16434	0.267537	0.454681	1	5789	tags=37%, list=20%, signal=46%
GO_INTERACTION_WITH_SYMBIONT	GO_INTERACTION_WITH_SYMBIONT		49	0.260865	0.870891	0.671827	0.895239	1	5789	tags=20%, list=20%, signal=26%
GO_CELL_KILLING	GO_CELL_KILLING		42	0.262098	0.846285	0.708674	0.929592	1	5789	tags=29%, list=20%, signal=36%
GO_MACROMITOPHAGY	GO_MACROMITOPHAGY		120	0.191065	0.74033	0.947514	1	1	5789	tags=18%, list=20%, signal=23%
GO_RESPONSE_TO_MITOCHONDRIAL_DEPOLARISATION	GO_RESPONSE_TO_MITOCHONDRIAL_DEPOLARISATION		120	0.191065	0.729394	0.953103	1	1	5789	tags=18%, list=20%, signal=23%
GO_MITOPHAGY_IN_RESPONSE_TO_MITOCHONDRIAL_DEPOLARIZATION	GO_MITOPHAGY_IN_RESPONSE_TO_MITOCHONDRIAL_DEPOLARIZATION		120	0.191065	0.725694	0.950402	1	1	5789	tags=18%, list=20%, signal=23%
GO_REGULATION_OF_PROTEIN_ACTIVATION_CASCADE	GO_REGULATION_OF_PROTEIN_ACTIVATION_CASCADE		32	0.570681	1.77715	0.00655738	0.0316555	0.998	5801	tags=47%, list=20%, signal=59%
[truncated: 1,165 more rows]
