# Supplementary material for: Immuno-genomic landscape of osteosarcoma
Source: Nat Commun. 2020 Feb 21;11:1008. doi: 10.1038/s41467-020-14646-w (PMC7035358; doi:10.1038/s41467-020-14646-w)
Supplement: Supplementary file 7 — Supplementary Data 4b [file 41467_2020_14646_MOESM7_ESM.xlsx]

## Sheet: Suppl. Data 4b
Supplemental Data 4b: Pathways enriched in lung metastases as compared to primary specimens
NAME	GS<br> follow link to MSigDB	GS DETAILS	SIZE	ES	NES	NOM p-val	FDR q-val	FWER p-val	RANK AT MAX	LEADING EDGE
GO_MUSCLE_FILAMENT_SLIDING	GO_MUSCLE_FILAMENT_SLIDING	Details ...	37	-0.821308	-2.76978	0	0	0	2157	tags=65%, list=8%, signal=70%
GO_ACTIN_MYOSIN_FILAMENT_SLIDING	GO_ACTIN_MYOSIN_FILAMENT_SLIDING	Details ...	37	-0.821308	-2.7558	0	0	0	2157	tags=65%, list=8%, signal=70%
GO_ACTIN_MEDIATED_CELL_CONTRACTION	GO_ACTIN_MEDIATED_CELL_CONTRACTION	Details ...	72	-0.659188	-2.65092	0	0	0	2157	tags=40%, list=8%, signal=43%
REACTOME_STRIATED_MUSCLE_CONTRACTION	REACTOME_STRIATED_MUSCLE_CONTRACTION	Details ...	27	-0.795567	-2.51446	0	0	0	2157	tags=63%, list=8%, signal=68%
GO_MUSCLE_CONTRACTION	GO_MUSCLE_CONTRACTION	Details ...	216	-0.511369	-2.40992	0	0	0	2238	tags=27%, list=8%, signal=29%
GO_ACTIN_FILAMENT_BASED_MOVEMENT	GO_ACTIN_FILAMENT_BASED_MOVEMENT	Details ...	91	-0.581102	-2.36379	0	0	0	1806	tags=32%, list=6%, signal=34%
GO_STRIATED_MUSCLE_CONTRACTION	GO_STRIATED_MUSCLE_CONTRACTION	Details ...	94	-0.575386	-2.36154	0	0	0	2157	tags=30%, list=8%, signal=32%
REACTOME_MUSCLE_CONTRACTION	REACTOME_MUSCLE_CONTRACTION	Details ...	46	-0.658872	-2.32637	0	0	0	3531	tags=43%, list=12%, signal=50%
GO_HEART_PROCESS	GO_HEART_PROCESS	Details ...	82	-0.570675	-2.31183	0	0	0	2157	tags=29%, list=8%, signal=32%
GO_REGULATION_OF_RELEASE_OF_SEQUESTERED_CALCIUM_ION_INTO_CYTOSOL_BY_SARCOPLASMIC_RETICULUM	GO_REGULATION_OF_RELEASE_OF_SEQUESTERED_CALCIUM_ION_INTO_CYTOSOL_BY_SARCOPLASMIC_RETICULUM	Details ...	24	-0.734471	-2.27332	0	0.000278581	0.004	2157	tags=38%, list=8%, signal=41%
GO_MUSCLE_SYSTEM_PROCESS	GO_MUSCLE_SYSTEM_PROCESS	Details ...	263	-0.469899	-2.25693	0	0.000253255	0.004	2766	tags=26%, list=10%, signal=28%
GO_RESPONSE_TO_MUSCLE_ACTIVITY	GO_RESPONSE_TO_MUSCLE_ACTIVITY	Details ...	19	-0.78836	-2.25551	0	0.000232151	0.004	1836	tags=37%, list=6%, signal=39%
GO_MYOFIBRIL_ASSEMBLY	GO_MYOFIBRIL_ASSEMBLY	Details ...	45	-0.622769	-2.20612	0	0.000321517	0.006	1642	tags=40%, list=6%, signal=42%
GO_NEGATIVE_REGULATION_OF_CALCIUM_ION_TRANSMEMBRANE_TRANSPORT	GO_NEGATIVE_REGULATION_OF_CALCIUM_ION_TRANSMEMBRANE_TRANSPORT	Details ...	26	-0.70349	-2.19952	0	0.000350424	0.007	1962	tags=31%, list=7%, signal=33%
GO_REGULATION_OF_CARDIAC_MUSCLE_CONTRACTION_BY_REGULATION_OF_THE_RELEASE_OF_SEQUESTERED_CALCIUM_ION	GO_REGULATION_OF_CARDIAC_MUSCLE_CONTRACTION_BY_REGULATION_OF_THE_RELEASE_OF_SEQUESTERED_CALCIUM_ION	Details ...	19	-0.72737	-2.11811	0	0.00141514	0.03	2157	tags=37%, list=8%, signal=40%
GO_SKELETAL_MUSCLE_CONTRACTION	GO_SKELETAL_MUSCLE_CONTRACTION	Details ...	30	-0.640268	-2.11068	0	0.00159158	0.035	1806	tags=40%, list=6%, signal=43%
GO_MUSCULOSKELETAL_MOVEMENT	GO_MUSCULOSKELETAL_MOVEMENT	Details ...	39	-0.586238	-2.05358	0	0.00521353	0.121	1806	tags=31%, list=6%, signal=33%
GO_NEGATIVE_REGULATION_OF_CALCIUM_ION_IMPORT	GO_NEGATIVE_REGULATION_OF_CALCIUM_ION_IMPORT	Details ...	21	-0.690515	-2.0484	0	0.00554741	0.133	1751	tags=29%, list=6%, signal=30%
GO_RIBONUCLEOSIDE_CATABOLIC_PROCESS	GO_RIBONUCLEOSIDE_CATABOLIC_PROCESS	Details ...	24	-0.670366	-2.0427	0	0.00584604	0.147	5293	tags=46%, list=19%, signal=56%
GO_MULTICELLULAR_ORGANISMAL_MOVEMENT	GO_MULTICELLULAR_ORGANISMAL_MOVEMENT	Details ...	39	-0.586238	-2.03046	0	0.00681523	0.172	1806	tags=31%, list=6%, signal=33%
GO_CAMP_METABOLIC_PROCESS	GO_CAMP_METABOLIC_PROCESS	Details ...	32	-0.616914	-1.98992	0	0.0116787	0.295	2793	tags=41%, list=10%, signal=45%
GO_CYCLIC_NUCLEOTIDE_METABOLIC_PROCESS	GO_CYCLIC_NUCLEOTIDE_METABOLIC_PROCESS	Details ...	50	-0.549879	-1.9762	0	0.0132257	0.335	2798	tags=32%, list=10%, signal=35%
GO_REGULATION_OF_CARDIAC_MUSCLE_CONTRACTION_BY_CALCIUM_ION_SIGNALING	GO_REGULATION_OF_CARDIAC_MUSCLE_CONTRACTION_BY_CALCIUM_ION_SIGNALING	Details ...	23	-0.634006	-1.93051	0	0.0233637	0.527	2157	tags=30%, list=8%, signal=33%
GO_REGULATION_OF_PHOSPHOLIPASE_C_ACTIVITY	GO_REGULATION_OF_PHOSPHOLIPASE_C_ACTIVITY	Details ...	37	-0.570535	-1.92864	0	0.0230019	0.538	3272	tags=30%, list=12%, signal=34%
GO_STRIATED_MUSCLE_ADAPTATION	GO_STRIATED_MUSCLE_ADAPTATION	Details ...	21	-0.640958	-1.92249	0	0.0236003	0.557	1836	tags=29%, list=6%, signal=31%
GO_REGULATION_OF_CALCIUM_ION_IMPORT	GO_REGULATION_OF_CALCIUM_ION_IMPORT	Details ...	89	-0.469049	-1.91714	0	0.0245275	0.588	5357	tags=33%, list=19%, signal=40%
GO_POSITIVE_REGULATION_OF_SEQUESTERING_OF_CALCIUM_ION	GO_POSITIVE_REGULATION_OF_SEQUESTERING_OF_CALCIUM_ION	Details ...	16	-0.686405	-1.91356	0	0.0247641	0.599	1349	tags=25%, list=5%, signal=26%
GO_ACTIVATION_OF_PHOSPHOLIPASE_C_ACTIVITY	GO_ACTIVATION_OF_PHOSPHOLIPASE_C_ACTIVITY	Details ...	25	-0.607226	-1.88798	0.00209644	0.0332677	0.733	3272	tags=36%, list=12%, signal=41%
KEGG_CYTOKINE_CYTOKINE_RECEPTOR_INTERACTION	KEGG_CYTOKINE_CYTOKINE_RECEPTOR_INTERACTION	Details ...	217	-0.403216	-1.88142	0	0.0346875	0.763	6174	tags=40%, list=22%, signal=50%
GO_LYMPHOCYTE_CHEMOTAXIS	GO_LYMPHOCYTE_CHEMOTAXIS	Details ...	34	-0.555196	-1.87816	0	0.0348883	0.781	6106	tags=56%, list=22%, signal=71%
GO_GLYCOSYL_COMPOUND_CATABOLIC_PROCESS	GO_GLYCOSYL_COMPOUND_CATABOLIC_PROCESS	Details ...	39	-0.542152	-1.87329	0	0.0360276	0.803	5293	tags=38%, list=19%, signal=47%
GO_LYMPHOCYTE_MIGRATION	GO_LYMPHOCYTE_MIGRATION	Details ...	43	-0.533235	-1.86947	0	0.0366359	0.819	6106	tags=51%, list=22%, signal=65%
GO_RIBONUCLEOTIDE_CATABOLIC_PROCESS	GO_RIBONUCLEOTIDE_CATABOLIC_PROCESS	Details ...	28	-0.581151	-1.86168	0.00228311	0.0393069	0.844	5094	tags=39%, list=18%, signal=48%
GO_CARDIAC_MYOFIBRIL_ASSEMBLY	GO_CARDIAC_MYOFIBRIL_ASSEMBLY	Details ...	15	-0.685618	-1.85922	0	0.0394464	0.857	271	tags=33%, list=1%, signal=34%
GO_REGULATION_OF_RELEASE_OF_SEQUESTERED_CALCIUM_ION_INTO_CYTOSOL	GO_REGULATION_OF_RELEASE_OF_SEQUESTERED_CALCIUM_ION_INTO_CYTOSOL	Details ...	68	-0.470482	-1.83409	0	0.051511	0.927	5275	tags=32%, list=19%, signal=40%
GO_ACTOMYOSIN_STRUCTURE_ORGANIZATION	GO_ACTOMYOSIN_STRUCTURE_ORGANIZATION	Details ...	73	-0.463512	-1.82873	0	0.0531794	0.936	1642	tags=25%, list=6%, signal=26%
GO_CGMP_METABOLIC_PROCESS	GO_CGMP_METABOLIC_PROCESS	Details ...	18	-0.622683	-1.81874	0.00209205	0.0583065	0.946	4137	tags=44%, list=15%, signal=52%
GO_REGULATION_OF_LYMPHOCYTE_CHEMOTAXIS	GO_REGULATION_OF_LYMPHOCYTE_CHEMOTAXIS	Details ...	18	-0.631976	-1.81843	0.004158	0.0569575	0.946	6106	tags=61%, list=22%, signal=78%
GO_REGULATION_OF_CALCIUM_ION_TRANSMEMBRANE_TRANSPORTER_ACTIVITY	GO_REGULATION_OF_CALCIUM_ION_TRANSMEMBRANE_TRANSPORTER_ACTIVITY	Details ...	64	-0.469927	-1.80799	0	0.0629164	0.967	2220	tags=19%, list=8%, signal=20%
GO_CALCIUM_MEDIATED_SIGNALING	GO_CALCIUM_MEDIATED_SIGNALING	Details ...	82	-0.446681	-1.80596	0	0.0627961	0.97	2157	tags=22%, list=8%, signal=24%
GO_PURINERGIC_NUCLEOTIDE_RECEPTOR_SIGNALING_PATHWAY	GO_PURINERGIC_NUCLEOTIDE_RECEPTOR_SIGNALING_PATHWAY	Details ...	20	-0.607325	-1.79957	0.00232558	0.0654555	0.978	2528	tags=35%, list=9%, signal=38%
GO_CHEMOKINE_MEDIATED_SIGNALING_PATHWAY	GO_CHEMOKINE_MEDIATED_SIGNALING_PATHWAY	Details ...	61	-0.468742	-1.78482	0.00451467	0.0742721	0.984	6152	tags=48%, list=22%, signal=61%
GO_NEGATIVE_REGULATION_OF_EXOCYTOSIS	GO_NEGATIVE_REGULATION_OF_EXOCYTOSIS	Details ...	26	-0.557304	-1.78105	0.00221729	0.075435	0.989	500	tags=19%, list=2%, signal=20%
GO_POSITIVE_REGULATION_OF_MYOBLAST_DIFFERENTIATION	GO_POSITIVE_REGULATION_OF_MYOBLAST_DIFFERENTIATION	Details ...	20	-0.608527	-1.77785	0.00631579	0.0763198	0.991	387	tags=20%, list=1%, signal=20%
GO_SARCOMERE_ORGANIZATION	GO_SARCOMERE_ORGANIZATION	Details ...	24	-0.571768	-1.77542	0.00453515	0.0765306	0.992	1642	tags=38%, list=6%, signal=40%
GO_RESPONSE_TO_FUNGUS	GO_RESPONSE_TO_FUNGUS	Details ...	38	-0.511293	-1.77077	0	0.0787856	0.994	5050	tags=47%, list=18%, signal=58%
GO_RESPONSE_TO_ELECTRICAL_STIMULUS	GO_RESPONSE_TO_ELECTRICAL_STIMULUS	Details ...	37	-0.522101	-1.76115	0.00215054	0.0855426	0.997	2909	tags=32%, list=10%, signal=36%
GO_DISRUPTION_OF_CELLS_OF_OTHER_ORGANISM	GO_DISRUPTION_OF_CELLS_OF_OTHER_ORGANISM	Details ...	16	-0.623393	-1.76052	0.0043956	0.0843423	0.997	6095	tags=69%, list=22%, signal=88%
GO_REGULATION_OF_INTERLEUKIN_1_SECRETION	GO_REGULATION_OF_INTERLEUKIN_1_SECRETION	Details ...	29	-0.538737	-1.76019	0.00444444	0.0828656	0.997	3626	tags=31%, list=13%, signal=36%
GO_REGULATION_OF_CARDIAC_CONDUCTION	GO_REGULATION_OF_CARDIAC_CONDUCTION	Details ...	63	-0.457788	-1.75604	0	0.0850931	0.998	1959	tags=22%, list=7%, signal=24%
GO_RESPONSE_TO_CAFFEINE	GO_RESPONSE_TO_CAFFEINE	Details ...	18	-0.613873	-1.75472	0.00627615	0.0846911	0.998	1836	tags=33%, list=6%, signal=36%
GO_REGULATION_OF_RYANODINE_SENSITIVE_CALCIUM_RELEASE_CHANNEL_ACTIVITY	GO_REGULATION_OF_RYANODINE_SENSITIVE_CALCIUM_RELEASE_CHANNEL_ACTIVITY	Details ...	26	-0.564767	-1.74674	0	0.0899011	0.998	5093	tags=35%, list=18%, signal=42%
GO_T_CELL_DIFFERENTIATION_INVOLVED_IN_IMMUNE_RESPONSE	GO_T_CELL_DIFFERENTIATION_INVOLVED_IN_IMMUNE_RESPONSE	Details ...	28	-0.549152	-1.74347	0.00223714	0.0913435	0.999	2798	tags=32%, list=10%, signal=36%
GO_NEGATIVE_REGULATION_OF_CATION_TRANSMEMBRANE_TRANSPORT	GO_NEGATIVE_REGULATION_OF_CATION_TRANSMEMBRANE_TRANSPORT	Details ...	55	-0.459567	-1.7377	0.00231481	0.0948504	0.999	1962	tags=20%, list=7%, signal=21%
GO_CYCLIC_NUCLEOTIDE_CATABOLIC_PROCESS	GO_CYCLIC_NUCLEOTIDE_CATABOLIC_PROCESS	Details ...	17	-0.610825	-1.73289	0.02407	0.0974464	0.999	2793	tags=35%, list=10%, signal=39%
KEGG_ALLOGRAFT_REJECTION	KEGG_ALLOGRAFT_REJECTION	Details ...	32	-0.520778	-1.73	0.00215983	0.0984022	0.999	5115	tags=47%, list=18%, signal=57%
GO_PYRIMIDINE_NUCLEOSIDE_CATABOLIC_PROCESS	GO_PYRIMIDINE_NUCLEOSIDE_CATABOLIC_PROCESS	Details ...	18	-0.605666	-1.72905	0.00429185	0.0974888	0.999	2051	tags=33%, list=7%, signal=36%
GO_KILLING_OF_CELLS_OF_OTHER_ORGANISM	GO_KILLING_OF_CELLS_OF_OTHER_ORGANISM	Details ...	16	-0.623393	-1.72847	0.00212766	0.096317	0.999	6095	tags=69%, list=22%, signal=88%
GO_NEGATIVE_REGULATION_OF_CALCIUM_ION_TRANSPORT	GO_NEGATIVE_REGULATION_OF_CALCIUM_ION_TRANSPORT	Details ...	43	-0.481096	-1.72326	0.0046083	0.0996638	0.999	2662	tags=23%, list=9%, signal=26%
GO_REGULATION_OF_CALCIUM_ION_TRANSMEMBRANE_TRANSPORT	GO_REGULATION_OF_CALCIUM_ION_TRANSMEMBRANE_TRANSPORT	Details ...	104	-0.405995	-1.71623	0	0.104669	1	6396	tags=32%, list=23%, signal=41%
GO_REGULATION_OF_STRIATED_MUSCLE_CONTRACTION	GO_REGULATION_OF_STRIATED_MUSCLE_CONTRACTION	Details ...	72	-0.433397	-1.71449	0	0.104791	1	2220	tags=24%, list=8%, signal=26%
GO_DETECTION_OF_MECHANICAL_STIMULUS	GO_DETECTION_OF_MECHANICAL_STIMULUS	Details ...	39	-0.489069	-1.70296	0.00231481	0.114682	1	4722	tags=33%, list=17%, signal=40%
GO_REGULATION_OF_MUSCLE_SYSTEM_PROCESS	GO_REGULATION_OF_MUSCLE_SYSTEM_PROCESS	Details ...	182	-0.371718	-1.70279	0	0.113062	1	2806	tags=21%, list=10%, signal=24%
GO_REGULATION_OF_SEQUESTERING_OF_CALCIUM_ION	GO_REGULATION_OF_SEQUESTERING_OF_CALCIUM_ION	Details ...	100	-0.410417	-1.70175	0	0.112404	1	6360	tags=37%, list=22%, signal=48%
GO_PURINE_CONTAINING_COMPOUND_CATABOLIC_PROCESS	GO_PURINE_CONTAINING_COMPOUND_CATABOLIC_PROCESS	Details ...	48	-0.466817	-1.69529	0.0116822	0.117577	1	5293	tags=31%, list=19%, signal=38%
GO_NEGATIVE_REGULATION_OF_BIOMINERAL_TISSUE_DEVELOPMENT	GO_NEGATIVE_REGULATION_OF_BIOMINERAL_TISSUE_DEVELOPMENT	Details ...	16	-0.605042	-1.69411	0.00426439	0.117082	1	3458	tags=31%, list=12%, signal=36%
GO_REGULATION_OF_POSITIVE_CHEMOTAXIS	GO_REGULATION_OF_POSITIVE_CHEMOTAXIS	Details ...	23	-0.548209	-1.6881	0.00858369	0.121522	1	4765	tags=43%, list=17%, signal=52%
GO_PYRIMIDINE_CONTAINING_COMPOUND_CATABOLIC_PROCESS	GO_PYRIMIDINE_CONTAINING_COMPOUND_CATABOLIC_PROCESS	Details ...	29	-0.515874	-1.68359	0.00865801	0.124766	1	4114	tags=28%, list=15%, signal=32%
GO_POSITIVE_REGULATION_OF_CALCIUM_ION_IMPORT	GO_POSITIVE_REGULATION_OF_CALCIUM_ION_IMPORT	Details ...	46	-0.47367	-1.67853	0.00865801	0.128478	1	5931	tags=37%, list=21%, signal=47%
GO_NEGATIVE_REGULATION_OF_CALCIUM_MEDIATED_SIGNALING	GO_NEGATIVE_REGULATION_OF_CALCIUM_MEDIATED_SIGNALING	Details ...	17	-0.606024	-1.67458	0.0157658	0.131251	1	1349	tags=18%, list=5%, signal=19%
GO_NEGATIVE_REGULATION_OF_CALCIUM_ION_TRANSPORT_INTO_CYTOSOL	GO_NEGATIVE_REGULATION_OF_CALCIUM_ION_TRANSPORT_INTO_CYTOSOL	Details ...	18	-0.579764	-1.66712	0.012024	0.138254	1	1349	tags=17%, list=5%, signal=17%
GO_POSITIVE_REGULATION_OF_INTERLEUKIN_1_SECRETION	GO_POSITIVE_REGULATION_OF_INTERLEUKIN_1_SECRETION	Details ...	23	-0.539495	-1.65512	0.00873363	0.151962	1	5501	tags=35%, list=19%, signal=43%
GO_REGULATION_OF_MUSCLE_CONTRACTION	GO_REGULATION_OF_MUSCLE_CONTRACTION	Details ...	134	-0.377981	-1.65374	0	0.15169	1	2806	tags=23%, list=10%, signal=26%
GO_ALPHA_BETA_T_CELL_ACTIVATION	GO_ALPHA_BETA_T_CELL_ACTIVATION	Details ...	49	-0.455452	-1.65357	0.00227273	0.149849	1	4145	tags=27%, list=15%, signal=31%
GO_SMOOTH_MUSCLE_CONTRACTION	GO_SMOOTH_MUSCLE_CONTRACTION	Details ...	41	-0.474333	-1.65036	0.00923787	0.152131	1	6360	tags=49%, list=22%, signal=63%
GO_NECROPTOTIC_PROCESS	GO_NECROPTOTIC_PROCESS	Details ...	21	-0.557547	-1.64942	0.0161943	0.151392	1	4385	tags=33%, list=15%, signal=39%
GO_LEUKOCYTE_APOPTOTIC_PROCESS	GO_LEUKOCYTE_APOPTOTIC_PROCESS	Details ...	21	-0.546478	-1.64567	0.0172043	0.154323	1	1944	tags=24%, list=7%, signal=26%
GO_CELLULAR_RESPONSE_TO_ALKALOID	GO_CELLULAR_RESPONSE_TO_ALKALOID	Details ...	28	-0.505528	-1.64347	0.0133038	0.155383	1	2977	tags=29%, list=11%, signal=32%
KEGG_CALCIUM_SIGNALING_PATHWAY	KEGG_CALCIUM_SIGNALING_PATHWAY	Details ...	159	-0.362073	-1.64119	0	0.156555	1	5181	tags=31%, list=18%, signal=38%
GO_NEGATIVE_REGULATION_OF_REGULATED_SECRETORY_PATHWAY	GO_NEGATIVE_REGULATION_OF_REGULATED_SECRETORY_PATHWAY	Details ...	20	-0.549058	-1.63873	0.0314465	0.157712	1	500	tags=20%, list=2%, signal=20%
GO_NUCLEOSIDE_PHOSPHATE_CATABOLIC_PROCESS	GO_NUCLEOSIDE_PHOSPHATE_CATABOLIC_PROCESS	Details ...	66	-0.427952	-1.63597	0.007109	0.159658	1	5293	tags=27%, list=19%, signal=33%
REACTOME_SYNTHESIS_OF_PIPS_AT_THE_PLASMA_MEMBRANE	REACTOME_SYNTHESIS_OF_PIPS_AT_THE_PLASMA_MEMBRANE	Details ...	29	-0.49816	-1.63187	0.012959	0.163346	1	6204	tags=45%, list=22%, signal=57%
KEGG_AUTOIMMUNE_THYROID_DISEASE	KEGG_AUTOIMMUNE_THYROID_DISEASE	Details ...	33	-0.487828	-1.63129	0.00909091	0.162375	1	5115	tags=45%, list=18%, signal=55%
GO_ALPHA_BETA_T_CELL_DIFFERENTIATION	GO_ALPHA_BETA_T_CELL_DIFFERENTIATION	Details ...	42	-0.46315	-1.62706	0.0111857	0.166458	1	4145	tags=29%, list=15%, signal=33%
KEGG_VIRAL_MYOCARDITIS	KEGG_VIRAL_MYOCARDITIS	Details ...	68	-0.410961	-1.61873	0.00242718	0.176438	1	4504	tags=34%, list=16%, signal=40%
GO_POSITIVE_REGULATION_OF_INTERLEUKIN_1_PRODUCTION	GO_POSITIVE_REGULATION_OF_INTERLEUKIN_1_PRODUCTION	Details ...	35	-0.474153	-1.61625	0.0043384	0.178117	1	3626	tags=26%, list=13%, signal=29%
GO_PYRIMIDINE_RIBONUCLEOSIDE_METABOLIC_PROCESS	GO_PYRIMIDINE_RIBONUCLEOSIDE_METABOLIC_PROCESS	Details ...	29	-0.489726	-1.60923	0.0131579	0.186559	1	2415	tags=21%, list=9%, signal=23%
GO_DENDRITIC_CELL_DIFFERENTIATION	GO_DENDRITIC_CELL_DIFFERENTIATION	Details ...	28	-0.49086	-1.60344	0.0271493	0.193669	1	5283	tags=46%, list=19%, signal=57%
REACTOME_PHOSPHOLIPASE_C_MEDIATED_CASCADE	REACTOME_PHOSPHOLIPASE_C_MEDIATED_CASCADE	Details ...	45	-0.44237	-1.60145	0.00680272	0.194254	1	3743	tags=31%, list=13%, signal=36%
GO_CELLULAR_RESPONSE_TO_ESTROGEN_STIMULUS	GO_CELLULAR_RESPONSE_TO_ESTROGEN_STIMULUS	Details ...	38	-0.454093	-1.59915	0.0178971	0.195601	1	5897	tags=39%, list=21%, signal=50%
GO_POSITIVE_REGULATION_OF_RELEASE_OF_SEQUESTERED_CALCIUM_ION_INTO_CYTOSOL	GO_POSITIVE_REGULATION_OF_RELEASE_OF_SEQUESTERED_CALCIUM_ION_INTO_CYTOSOL	Details ...	34	-0.47087	-1.59879	0.00652174	0.194169	1	5275	tags=32%, list=19%, signal=40%
GO_MUSCLE_ADAPTATION	GO_MUSCLE_ADAPTATION	Details ...	27	-0.504433	-1.59716	0.0176211	0.194749	1	2909	tags=30%, list=10%, signal=33%
GO_CAMP_BIOSYNTHETIC_PROCESS	GO_CAMP_BIOSYNTHETIC_PROCESS	Details ...	16	-0.561739	-1.59566	0.0361702	0.195119	1	2385	tags=38%, list=8%, signal=41%
GO_POSITIVE_REGULATION_OF_CYTOKINE_BIOSYNTHETIC_PROCESS	GO_POSITIVE_REGULATION_OF_CYTOKINE_BIOSYNTHETIC_PROCESS	Details ...	51	-0.432076	-1.59552	0.00917431	0.193305	1	4416	tags=31%, list=16%, signal=37%
GO_MUSCLE_CELL_DEVELOPMENT	GO_MUSCLE_CELL_DEVELOPMENT	Details ...	116	-0.37231	-1.59498	0.00516796	0.192244	1	1839	tags=19%, list=6%, signal=20%
GO_REGULATION_OF_INTERLEUKIN_1_PRODUCTION	GO_REGULATION_OF_INTERLEUKIN_1_PRODUCTION	Details ...	53	-0.427897	-1.59451	0.00851064	0.190988	1	5501	tags=34%, list=19%, signal=42%
BIOCARTA_TOB1_PATHWAY	BIOCARTA_TOB1_PATHWAY	Details ...	17	-0.571744	-1.59279	0.0268456	0.191401	1	1523	tags=35%, list=5%, signal=37%
BIOCARTA_IL10_PATHWAY	BIOCARTA_IL10_PATHWAY	Details ...	17	-0.569136	-1.5911	0.010917	0.191968	1	5229	tags=47%, list=18%, signal=58%
GO_NEGATIVE_REGULATION_OF_TRANSPORTER_ACTIVITY	GO_NEGATIVE_REGULATION_OF_TRANSPORTER_ACTIVITY	Details ...	58	-0.4166	-1.5868	0.0134228	0.196791	1	1843	tags=17%, list=7%, signal=18%
GO_MUSCLE_ORGAN_DEVELOPMENT	GO_MUSCLE_ORGAN_DEVELOPMENT	Details ...	254	-0.332082	-1.58485	0	0.198067	1	2157	tags=17%, list=8%, signal=18%
BIOCARTA_TH1TH2_PATHWAY	BIOCARTA_TH1TH2_PATHWAY	Details ...	17	-0.562291	-1.58312	0.033195	0.199147	1	5028	tags=41%, list=18%, signal=50%
GO_POSITIVE_REGULATION_OF_CAMP_METABOLIC_PROCESS	GO_POSITIVE_REGULATION_OF_CAMP_METABOLIC_PROCESS	Details ...	67	-0.405945	-1.58176	0.00232558	0.199368	1	3857	tags=28%, list=14%, signal=33%
GO_REGULATION_OF_LYMPHOCYTE_MIGRATION	GO_REGULATION_OF_LYMPHOCYTE_MIGRATION	Details ...	33	-0.473276	-1.57185	0.0177778	0.21282	1	6106	tags=45%, list=22%, signal=58%
GO_REGULATION_OF_CALCIUM_ION_TRANSPORT_INTO_CYTOSOL	GO_REGULATION_OF_CALCIUM_ION_TRANSPORT_INTO_CYTOSOL	Details ...	82	-0.394698	-1.5705	0	0.212887	1	5275	tags=29%, list=19%, signal=36%
REACTOME_CHEMOKINE_RECEPTORS_BIND_CHEMOKINES	REACTOME_CHEMOKINE_RECEPTORS_BIND_CHEMOKINES	Details ...	49	-0.425034	-1.56984	0.0199557	0.21187	1	6152	tags=45%, list=22%, signal=57%
GO_CELLULAR_EXTRAVASATION	GO_CELLULAR_EXTRAVASATION	Details ...	23	-0.511406	-1.56945	0.0190275	0.210554	1	4702	tags=43%, list=17%, signal=52%
GO_REGULATION_OF_INTERFERON_ALPHA_PRODUCTION	GO_REGULATION_OF_INTERFERON_ALPHA_PRODUCTION	Details ...	19	-0.543988	-1.5688	0.027451	0.209721	1	5369	tags=42%, list=19%, signal=52%
REACTOME_RAS_ACTIVATION_UOPN_CA2_INFUX_THROUGH_NMDA_RECEPTOR	REACTOME_RAS_ACTIVATION_UOPN_CA2_INFUX_THROUGH_NMDA_RECEPTOR	Details ...	16	-0.554678	-1.56331	0.038961	0.216376	1	3678	tags=38%, list=13%, signal=43%
GO_POSITIVE_REGULATION_OF_LEUKOCYTE_PROLIFERATION	GO_POSITIVE_REGULATION_OF_LEUKOCYTE_PROLIFERATION	Details ...	120	-0.363425	-1.55362	0.00537634	0.231408	1	6106	tags=38%, list=22%, signal=48%
GO_NEGATIVE_REGULATION_OF_CHEMOKINE_PRODUCTION	GO_NEGATIVE_REGULATION_OF_CHEMOKINE_PRODUCTION	Details ...	15	-0.580306	-1.54965	0.032967	0.236225	1	4981	tags=47%, list=18%, signal=57%
GO_REGULATION_OF_SKELETAL_MUSCLE_TISSUE_DEVELOPMENT	GO_REGULATION_OF_SKELETAL_MUSCLE_TISSUE_DEVELOPMENT	Details ...	44	-0.44164	-1.54963	0.00646552	0.234128	1	6719	tags=43%, list=24%, signal=57%
GO_PURINERGIC_RECEPTOR_SIGNALING_PATHWAY	GO_PURINERGIC_RECEPTOR_SIGNALING_PATHWAY	Details ...	26	-0.48683	-1.54699	0.0364026	0.236599	1	2528	tags=27%, list=9%, signal=30%
KEGG_NICOTINATE_AND_NICOTINAMIDE_METABOLISM	KEGG_NICOTINATE_AND_NICOTINAMIDE_METABOLISM	Details ...	21	-0.522143	-1.53991	0.0281385	0.247423	1	7736	tags=57%, list=27%, signal=79%
GO_CELLULAR_RESPONSE_TO_PROSTAGLANDIN_STIMULUS	GO_CELLULAR_RESPONSE_TO_PROSTAGLANDIN_STIMULUS	Details ...	24	-0.487892	-1.53386	0.0405983	0.256451	1	4285	tags=38%, list=15%, signal=44%
GO_REGULATION_OF_THE_FORCE_OF_HEART_CONTRACTION	GO_REGULATION_OF_THE_FORCE_OF_HEART_CONTRACTION	Details ...	28	-0.497198	-1.53365	0.029106	0.254624	1	2662	tags=36%, list=9%, signal=39%
GO_ADENYLATE_CYCLASE_ACTIVATING_G_PROTEIN_COUPLED_RECEPTOR_SIGNALING_PATHWAY	GO_ADENYLATE_CYCLASE_ACTIVATING_G_PROTEIN_COUPLED_RECEPTOR_SIGNALING_PATHWAY	Details ...	54	-0.410254	-1.53094	0.0138249	0.257647	1	2492	tags=22%, list=9%, signal=24%
GO_DEFENSE_RESPONSE_TO_FUNGUS	GO_DEFENSE_RESPONSE_TO_FUNGUS	Details ...	26	-0.48644	-1.53087	0.0351648	0.255637	1	5050	tags=42%, list=18%, signal=51%
GO_PLASMA_LIPOPROTEIN_PARTICLE_REMODELING	GO_PLASMA_LIPOPROTEIN_PARTICLE_REMODELING	Details ...	20	-0.513996	-1.52984	0.0349794	0.255482	1	876	tags=20%, list=3%, signal=21%
GO_MRNA_TRANSCRIPTION_FROM_RNA_POLYMERASE_II_PROMOTER	GO_MRNA_TRANSCRIPTION_FROM_RNA_POLYMERASE_II_PROMOTER	Details ...	15	-0.555601	-1.52973	0.0524194	0.253476	1	1005	tags=20%, list=4%, signal=21%
BIOCARTA_NKT_PATHWAY	BIOCARTA_NKT_PATHWAY	Details ...	25	-0.497044	-1.52956	0.0440252	0.251714	1	6152	tags=44%, list=22%, signal=56%
GO_POSITIVE_REGULATION_OF_INTERFERON_ALPHA_PRODUCTION	GO_POSITIVE_REGULATION_OF_INTERFERON_ALPHA_PRODUCTION	Details ...	16	-0.547592	-1.5286	0.0361702	0.251593	1	5369	tags=44%, list=19%, signal=54%
GO_PROTEIN_LIPID_COMPLEX_REMODELING	GO_PROTEIN_LIPID_COMPLEX_REMODELING	Details ...	20	-0.513996	-1.52541	0.0292276	0.255653	1	876	tags=20%, list=3%, signal=21%
GO_MACROMOLECULAR_COMPLEX_REMODELING	GO_MACROMOLECULAR_COMPLEX_REMODELING	Details ...	20	-0.513996	-1.52524	0.0461216	0.253928	1	876	tags=20%, list=3%, signal=21%
GO_GRANULOCYTE_MIGRATION	GO_GRANULOCYTE_MIGRATION	Details ...	69	-0.394167	-1.52288	0.00464037	0.256132	1	6201	tags=42%, list=22%, signal=54%
GO_ESTABLISHMENT_OF_PROTEIN_LOCALIZATION_TO_GOLGI	GO_ESTABLISHMENT_OF_PROTEIN_LOCALIZATION_TO_GOLGI	Details ...	20	-0.517542	-1.52217	0.0498915	0.255372	1	9506	tags=55%, list=34%, signal=83%
GO_PHOSPHATIDYLINOSITOL_3_PHOSPHATE_BIOSYNTHETIC_PROCESS	GO_PHOSPHATIDYLINOSITOL_3_PHOSPHATE_BIOSYNTHETIC_PROCESS	Details ...	43	-0.427754	-1.51668	0.0201794	0.26358	1	6204	tags=44%, list=22%, signal=57%
GO_REGULATION_OF_MUSCLE_ADAPTATION	GO_REGULATION_OF_MUSCLE_ADAPTATION	Details ...	61	-0.398107	-1.51596	0.0290828	0.262945	1	4778	tags=26%, list=17%, signal=31%
GO_POSITIVE_REGULATION_OF_CHEMOTAXIS	GO_POSITIVE_REGULATION_OF_CHEMOTAXIS	Details ...	113	-0.351474	-1.51537	0.004662	0.261917	1	4884	tags=29%, list=17%, signal=35%
GO_POSITIVE_REGULATION_OF_INTERLEUKIN_6_PRODUCTION	GO_POSITIVE_REGULATION_OF_INTERLEUKIN_6_PRODUCTION	Details ...	61	-0.400297	-1.51351	0.0207373	0.263446	1	6669	tags=39%, list=24%, signal=51%
GO_REGULATION_OF_ISOTYPE_SWITCHING	GO_REGULATION_OF_ISOTYPE_SWITCHING	Details ...	22	-0.499176	-1.50998	0.0286344	0.268208	1	1768	tags=27%, list=6%, signal=29%
GO_CELLULAR_RESPONSE_TO_ESTRADIOL_STIMULUS	GO_CELLULAR_RESPONSE_TO_ESTRADIOL_STIMULUS	Details ...	28	-0.46238	-1.50955	0.0209644	0.266948	1	5897	tags=43%, list=21%, signal=54%
GO_CELL_CHEMOTAXIS	GO_CELL_CHEMOTAXIS	Details ...	153	-0.340561	-1.50945	0.00251889	0.265048	1	6213	tags=38%, list=22%, signal=48%
GO_REGULATION_OF_SYSTEM_PROCESS	GO_REGULATION_OF_SYSTEM_PROCESS	Details ...	441	-0.299265	-1.50811	0	0.265391	1	4778	tags=26%, list=17%, signal=30%
GO_MONOCYTE_CHEMOTAXIS	GO_MONOCYTE_CHEMOTAXIS	Details ...	37	-0.441375	-1.50697	0.0298165	0.265703	1	6174	tags=51%, list=22%, signal=66%
GO_IONOTROPIC_GLUTAMATE_RECEPTOR_SIGNALING_PATHWAY	GO_IONOTROPIC_GLUTAMATE_RECEPTOR_SIGNALING_PATHWAY	Details ...	22	-0.49455	-1.50647	0.0271967	0.264649	1	7112	tags=45%, list=25%, signal=61%
GO_POSITIVE_REGULATION_OF_CYCLIC_NUCLEOTIDE_METABOLIC_PROCESS	GO_POSITIVE_REGULATION_OF_CYCLIC_NUCLEOTIDE_METABOLIC_PROCESS	Details ...	83	-0.370591	-1.50641	0.00992556	0.26279	1	3857	tags=25%, list=14%, signal=29%
GO_POSITIVE_REGULATION_OF_SKELETAL_MUSCLE_TISSUE_DEVELOPMENT	GO_POSITIVE_REGULATION_OF_SKELETAL_MUSCLE_TISSUE_DEVELOPMENT	Details ...	23	-0.494134	-1.50635	0.0315126	0.261	1	1153	tags=22%, list=4%, signal=23%
GO_MUSCLE_ORGAN_MORPHOGENESIS	GO_MUSCLE_ORGAN_MORPHOGENESIS	Details ...	66	-0.383668	-1.50552	0.0071599	0.260555	1	2143	tags=24%, list=8%, signal=26%
GO_REGULATION_OF_TUMOR_NECROSIS_FACTOR_BIOSYNTHETIC_PROCESS	GO_REGULATION_OF_TUMOR_NECROSIS_FACTOR_BIOSYNTHETIC_PROCESS	Details ...	17	-0.536704	-1.50098	0.0546875	0.267132	1	6213	tags=53%, list=22%, signal=68%
GO_REGULATION_OF_ENDOTHELIAL_CELL_CHEMOTAXIS	GO_REGULATION_OF_ENDOTHELIAL_CELL_CHEMOTAXIS	Details ...	16	-0.542915	-1.49713	0.0672098	0.272363	1	4521	tags=38%, list=16%, signal=45%
GO_CYTOKINE_MEDIATED_SIGNALING_PATHWAY	GO_CYTOKINE_MEDIATED_SIGNALING_PATHWAY	Details ...	405	-0.30119	-1.49637	0	0.271891	1	6174	tags=30%, list=22%, signal=38%
GO_DEFINITIVE_HEMOPOIESIS	GO_DEFINITIVE_HEMOPOIESIS	Details ...	16	-0.53422	-1.49604	0.0536082	0.270554	1	4352	tags=38%, list=15%, signal=44%
KEGG_CARDIAC_MUSCLE_CONTRACTION	KEGG_CARDIAC_MUSCLE_CONTRACTION	Details ...	67	-0.381478	-1.49555	0.0227273	0.26952	1	1064	tags=13%, list=4%, signal=14%
GO_REGULATION_OF_CYTOSOLIC_CALCIUM_ION_CONCENTRATION	GO_REGULATION_OF_CYTOSOLIC_CALCIUM_ION_CONCENTRATION	Details ...	183	-0.32713	-1.49461	0	0.269601	1	5211	tags=31%, list=18%, signal=37%
GO_REGULATION_OF_CALCIUM_ION_TRANSPORT	GO_REGULATION_OF_CALCIUM_ION_TRANSPORT	Details ...	183	-0.328629	-1.49183	0.00277778	0.273262	1	6106	tags=30%, list=22%, signal=38%
REACTOME_FGFR_LIGAND_BINDING_AND_ACTIVATION	REACTOME_FGFR_LIGAND_BINDING_AND_ACTIVATION	Details ...	16	-0.522414	-1.49182	0.052521	0.271439	1	3743	tags=56%, list=13%, signal=65%
BIOCARTA_NO1_PATHWAY	BIOCARTA_NO1_PATHWAY	Details ...	27	-0.467386	-1.49036	0.0469083	0.272534	1	3240	tags=30%, list=11%, signal=33%
REACTOME_BMAL1_CLOCK_NPAS2_ACTIVATES_CIRCADIAN_EXPRESSION	REACTOME_BMAL1_CLOCK_NPAS2_ACTIVATES_CIRCADIAN_EXPRESSION	Details ...	34	-0.433128	-1.48992	0.0349345	0.271541	1	6756	tags=38%, list=24%, signal=50%
GO_ANTIGEN_PROCESSING_AND_PRESENTATION_OF_ENDOGENOUS_ANTIGEN	GO_ANTIGEN_PROCESSING_AND_PRESENTATION_OF_ENDOGENOUS_ANTIGEN	Details ...	17	-0.538176	-1.48992	0.0575693	0.269719	1	9534	tags=65%, list=34%, signal=98%
GO_POSITIVE_CHEMOTAXIS	GO_POSITIVE_CHEMOTAXIS	Details ...	33	-0.442213	-1.48863	0.0294118	0.270542	1	3564	tags=30%, list=13%, signal=35%
GO_POSITIVE_REGULATION_OF_BLOOD_PRESSURE	GO_POSITIVE_REGULATION_OF_BLOOD_PRESSURE	Details ...	28	-0.4701	-1.48658	0.037694	0.272784	1	2238	tags=21%, list=8%, signal=23%
GO_POSITIVE_REGULATION_OF_INFLAMMATORY_RESPONSE	GO_POSITIVE_REGULATION_OF_INFLAMMATORY_RESPONSE	Details ...	105	-0.352679	-1.48631	0	0.271387	1	6213	tags=40%, list=22%, signal=51%
GO_POSITIVE_REGULATION_OF_ENDOTHELIAL_CELL_PROLIFERATION	GO_POSITIVE_REGULATION_OF_ENDOTHELIAL_CELL_PROLIFERATION	Details ...	65	-0.383876	-1.48426	0.0218447	0.273445	1	3916	tags=25%, list=14%, signal=29%
GO_REGULATION_OF_ENERGY_HOMEOSTASIS	GO_REGULATION_OF_ENERGY_HOMEOSTASIS	Details ...	17	-0.517682	-1.48291	0.0631579	0.274498	1	6707	tags=59%, list=24%, signal=77%
KEGG_TYPE_I_DIABETES_MELLITUS	KEGG_TYPE_I_DIABETES_MELLITUS	Details ...	39	-0.43024	-1.48226	0.0238095	0.274111	1	4416	tags=38%, list=16%, signal=46%
GO_CARDIAC_MUSCLE_TISSUE_MORPHOGENESIS	GO_CARDIAC_MUSCLE_TISSUE_MORPHOGENESIS	Details ...	51	-0.401243	-1.48085	0.0286344	0.274989	1	2143	tags=27%, list=8%, signal=30%
GO_RESPONSE_TO_LIPOPROTEIN_PARTICLE	GO_RESPONSE_TO_LIPOPROTEIN_PARTICLE	Details ...	19	-0.504229	-1.47607	0.0411255	0.282626	1	4702	tags=37%, list=17%, signal=44%
GO_NEGATIVE_REGULATION_OF_TRANSMEMBRANE_TRANSPORT	GO_NEGATIVE_REGULATION_OF_TRANSMEMBRANE_TRANSPORT	Details ...	76	-0.368023	-1.47205	0.0150538	0.288526	1	1962	tags=14%, list=7%, signal=16%
GO_LEUKOCYTE_CHEMOTAXIS	GO_LEUKOCYTE_CHEMOTAXIS	Details ...	110	-0.34723	-1.46959	0.00973236	0.291638	1	6213	tags=42%, list=22%, signal=53%
REACTOME_SHC_MEDIATED_CASCADE	REACTOME_SHC_MEDIATED_CASCADE	Details ...	22	-0.490721	-1.46936	0.0538793	0.290324	1	3743	tags=41%, list=13%, signal=47%
GO_REGULATION_OF_CAMP_METABOLIC_PROCESS	GO_REGULATION_OF_CAMP_METABOLIC_PROCESS	Details ...	99	-0.356744	-1.46936	0.0142518	0.288529	1	5154	tags=28%, list=18%, signal=34%
GO_NEGATIVE_REGULATION_OF_PEPTIDE_SECRETION	GO_NEGATIVE_REGULATION_OF_PEPTIDE_SECRETION	Details ...	42	-0.413849	-1.46853	0.0191489	0.288397	1	3156	tags=31%, list=11%, signal=35%
GO_CIRCULATORY_SYSTEM_PROCESS	GO_CIRCULATORY_SYSTEM_PROCESS	Details ...	323	-0.301828	-1.46265	0	0.298383	1	2242	tags=17%, list=8%, signal=18%
BIOCARTA_HSP27_PATHWAY	BIOCARTA_HSP27_PATHWAY	Details ...	15	-0.533215	-1.46208	0.0598291	0.297791	1	1944	tags=27%, list=7%, signal=29%
GO_REGULATION_OF_PLATELET_ACTIVATION	GO_REGULATION_OF_PLATELET_ACTIVATION	Details ...	30	-0.445235	-1.4618	0.0498915	0.296603	1	5713	tags=40%, list=20%, signal=50%
GO_G_PROTEIN_COUPLED_PURINERGIC_RECEPTOR_SIGNALING_PATHWAY	GO_G_PROTEIN_COUPLED_PURINERGIC_RECEPTOR_SIGNALING_PATHWAY	Details ...	20	-0.494544	-1.46086	0.0618102	0.29656	1	2528	tags=30%, list=9%, signal=33%
KEGG_PRIMARY_IMMUNODEFICIENCY	KEGG_PRIMARY_IMMUNODEFICIENCY	Details ...	30	-0.449134	-1.46052	0.0497836	0.29547	1	8731	tags=53%, list=31%, signal=77%
GO_REGULATION_OF_INTERLEUKIN_6_PRODUCTION	GO_REGULATION_OF_INTERLEUKIN_6_PRODUCTION	Details ...	94	-0.350955	-1.4595	0.0173267	0.295805	1	7135	tags=39%, list=25%, signal=52%
GO_SKELETAL_MUSCLE_CELL_DIFFERENTIATION	GO_SKELETAL_MUSCLE_CELL_DIFFERENTIATION	Details ...	48	-0.408236	-1.45388	0.0414847	0.305721	1	3450	tags=23%, list=12%, signal=26%
GO_POSITIVE_REGULATION_OF_RESPONSE_TO_WOUNDING	GO_POSITIVE_REGULATION_OF_RESPONSE_TO_WOUNDING	Details ...	148	-0.331666	-1.45383	0.00824176	0.304034	1	4702	tags=30%, list=17%, signal=35%
GO_REGULATION_OF_SKELETAL_MUSCLE_CELL_DIFFERENTIATION	GO_REGULATION_OF_SKELETAL_MUSCLE_CELL_DIFFERENTIATION	Details ...	15	-0.541109	-1.45332	0.0634249	0.303337	1	6719	tags=60%, list=24%, signal=79%
REACTOME_PI_METABOLISM	REACTOME_PI_METABOLISM	Details ...	46	-0.397299	-1.44922	0.0391198	0.309895	1	9282	tags=50%, list=33%, signal=74%
GO_CALCIUM_ION_TRANSPORT	GO_CALCIUM_ION_TRANSPORT	Details ...	198	-0.315546	-1.44804	0.00574713	0.310717	1	3449	tags=21%, list=12%, signal=24%
GO_MUSCLE_CELL_CELLULAR_HOMEOSTASIS	GO_MUSCLE_CELL_CELLULAR_HOMEOSTASIS	Details ...	19	-0.504795	-1.44615	0.0622318	0.313028	1	2688	tags=26%, list=9%, signal=29%
GO_INOSITOL_PHOSPHATE_METABOLIC_PROCESS	GO_INOSITOL_PHOSPHATE_METABOLIC_PROCESS	Details ...	51	-0.394101	-1.44426	0.0316027	0.315111	1	4166	tags=24%, list=15%, signal=28%
GO_T_CELL_DIFFERENTIATION	GO_T_CELL_DIFFERENTIATION	Details ...	116	-0.342472	-1.44186	0.0222222	0.318529	1	4154	tags=23%, list=15%, signal=27%
GO_POSITIVE_REGULATION_OF_PURINE_NUCLEOTIDE_METABOLIC_PROCESS	GO_POSITIVE_REGULATION_OF_PURINE_NUCLEOTIDE_METABOLIC_PROCESS	Details ...	102	-0.34028	-1.4417	0.0184211	0.317118	1	3857	tags=24%, list=14%, signal=27%
GO_RESPONSE_TO_PROTOZOAN	GO_RESPONSE_TO_PROTOZOAN	Details ...	19	-0.500958	-1.44028	0.0788382	0.318256	1	3362	tags=37%, list=12%, signal=42%
REACTOME_CIRCADIAN_CLOCK	REACTOME_CIRCADIAN_CLOCK	Details ...	50	-0.398196	-1.43829	0.0431818	0.320446	1	6756	tags=32%, list=24%, signal=42%
GO_SECOND_MESSENGER_MEDIATED_SIGNALING	GO_SECOND_MESSENGER_MEDIATED_SIGNALING	Details ...	144	-0.327867	-1.43759	0.0129534	0.31997	1	2385	tags=18%, list=8%, signal=20%
BIOCARTA_MCALPAIN_PATHWAY	BIOCARTA_MCALPAIN_PATHWAY	Details ...	24	-0.462633	-1.43399	0.0610022	0.326119	1	7033	tags=38%, list=25%, signal=50%
GO_POSITIVE_REGULATION_OF_DNA_RECOMBINATION	GO_POSITIVE_REGULATION_OF_DNA_RECOMBINATION	Details ...	15	-0.529628	-1.43345	0.0795699	0.325438	1	3475	tags=40%, list=12%, signal=46%
GO_ACTIN_FILAMENT_BASED_PROCESS	GO_ACTIN_FILAMENT_BASED_PROCESS	Details ...	428	-0.288272	-1.43257	0	0.325545	1	2308	tags=13%, list=8%, signal=14%
GO_RESPONSE_TO_MECHANICAL_STIMULUS	GO_RESPONSE_TO_MECHANICAL_STIMULUS	Details ...	199	-0.313535	-1.43215	0.0026738	0.324686	1	2316	tags=18%, list=8%, signal=20%
GO_ENDOTHELIAL_CELL_MIGRATION	GO_ENDOTHELIAL_CELL_MIGRATION	Details ...	54	-0.380562	-1.42973	0.0307329	0.328274	1	3790	tags=26%, list=13%, signal=30%
GO_PHOSPHOLIPID_DEPHOSPHORYLATION	GO_PHOSPHOLIPID_DEPHOSPHORYLATION	Details ...	31	-0.434179	-1.42967	0.043573	0.326626	1	7665	tags=45%, list=27%, signal=62%
GO_REGULATION_OF_RENAL_SYSTEM_PROCESS	GO_REGULATION_OF_RENAL_SYSTEM_PROCESS	Details ...	30	-0.439648	-1.42779	0.0606061	0.329035	1	2316	tags=27%, list=8%, signal=29%
GO_POSITIVE_REGULATION_OF_LEUKOCYTE_MIGRATION	GO_POSITIVE_REGULATION_OF_LEUKOCYTE_MIGRATION	Details ...	99	-0.34516	-1.42576	0.0235294	0.33182	1	3735	tags=25%, list=13%, signal=29%
GO_INFLAMMATORY_RESPONSE	GO_INFLAMMATORY_RESPONSE	Details ...	395	-0.286465	-1.42574	0	0.33012	1	4703	tags=26%, list=17%, signal=31%
GO_GENETIC_IMPRINTING	GO_GENETIC_IMPRINTING	Details ...	18	-0.494055	-1.4239	0.0805785	0.332347	1	1842	tags=22%, list=7%, signal=24%
GO_POSITIVE_REGULATION_OF_INTERFERON_GAMMA_PRODUCTION	GO_POSITIVE_REGULATION_OF_INTERFERON_GAMMA_PRODUCTION	Details ...	58	-0.387046	-1.42173	0.0318182	0.335251	1	2957	tags=22%, list=10%, signal=25%
GO_POSITIVE_REGULATION_OF_CALCIUM_ION_TRANSMEMBRANE_TRANSPORT	GO_POSITIVE_REGULATION_OF_CALCIUM_ION_TRANSMEMBRANE_TRANSPORT	Details ...	53	-0.38373	-1.42097	0.0354767	0.335079	1	5823	tags=30%, list=21%, signal=38%
GO_RECEPTOR_INTERNALIZATION	GO_RECEPTOR_INTERNALIZATION	Details ...	47	-0.391451	-1.41997	0.0357143	0.335403	1	1962	tags=19%, list=7%, signal=21%
KEGG_NEUROACTIVE_LIGAND_RECEPTOR_INTERACTION	KEGG_NEUROACTIVE_LIGAND_RECEPTOR_INTERACTION	Details ...	206	-0.304995	-1.41956	0.00296736	0.334607	1	3958	tags=25%, list=14%, signal=29%
REACTOME_GABA_SYNTHESIS_RELEASE_REUPTAKE_AND_DEGRADATION	REACTOME_GABA_SYNTHESIS_RELEASE_REUPTAKE_AND_DEGRADATION	Details ...	16	-0.508913	-1.41685	0.0912863	0.338951	1	849	tags=25%, list=3%, signal=26%
GO_CYCLIC_NUCLEOTIDE_BIOSYNTHETIC_PROCESS	GO_CYCLIC_NUCLEOTIDE_BIOSYNTHETIC_PROCESS	Details ...	28	-0.441239	-1.41608	0.0700219	0.338781	1	2385	tags=25%, list=8%, signal=27%
KEGG_GRAFT_VERSUS_HOST_DISEASE	KEGG_GRAFT_VERSUS_HOST_DISEASE	Details ...	34	-0.425095	-1.41536	0.0536913	0.338582	1	5115	tags=38%, list=18%, signal=47%
GO_POSITIVE_REGULATION_OF_NUCLEOTIDE_METABOLIC_PROCESS	GO_POSITIVE_REGULATION_OF_NUCLEOTIDE_METABOLIC_PROCESS	Details ...	102	-0.34028	-1.41511	0.0240385	0.337372	1	3857	tags=24%, list=14%, signal=27%
GO_HETEROPHILIC_CELL_CELL_ADHESION_VIA_PLASMA_MEMBRANE_CELL_ADHESION_MOLECULES	GO_HETEROPHILIC_CELL_CELL_ADHESION_VIA_PLASMA_MEMBRANE_CELL_ADHESION_MOLECULES	Details ...	40	-0.404806	-1.4116	0.062635	0.343438	1	2673	tags=25%, list=9%, signal=28%
GO_TISSUE_MIGRATION	GO_TISSUE_MIGRATION	Details ...	78	-0.351444	-1.41098	0.020362	0.343098	1	3953	tags=27%, list=14%, signal=31%
GO_CALCIUM_ION_IMPORT_INTO_CYTOSOL	GO_CALCIUM_ION_IMPORT_INTO_CYTOSOL		42	-0.400332	-1.40881	0.0472973	0.346258	1	6360	tags=43%, list=22%, signal=55%
REACTOME_CGMP_EFFECTS	REACTOME_CGMP_EFFECTS		19	-0.490953	-1.40814	0.0820734	0.346106	1	4257	tags=42%, list=15%, signal=50%
GO_RESPONSE_TO_TUMOR_NECROSIS_FACTOR	GO_RESPONSE_TO_TUMOR_NECROSIS_FACTOR		216	-0.302829	-1.40813	0.00292398	0.344408	1	4702	tags=24%, list=17%, signal=28%
GO_REGULATION_OF_ION_HOMEOSTASIS	GO_REGULATION_OF_ION_HOMEOSTASIS		180	-0.30717	-1.40711	0.0102041	0.344877	1	6360	tags=32%, list=22%, signal=41%
GO_POLYOL_BIOSYNTHETIC_PROCESS	GO_POLYOL_BIOSYNTHETIC_PROCESS		25	-0.443703	-1.40649	0.0781893	0.344394	1	6485	tags=40%, list=23%, signal=52%
GO_REGULATION_OF_BLOOD_CIRCULATION	GO_REGULATION_OF_BLOOD_CIRCULATION		261	-0.296058	-1.40581	0.00576369	0.344176	1	2242	tags=17%, list=8%, signal=19%
GO_REGULATION_OF_HEART_CONTRACTION	GO_REGULATION_OF_HEART_CONTRACTION		200	-0.305662	-1.40514	0.0026738	0.343999	1	2238	tags=18%, list=8%, signal=19%
GO_POSITIVE_REGULATION_OF_CYSTEINE_TYPE_ENDOPEPTIDASE_ACTIVITY_INVOLVED_IN_APOPTOTIC_SIGNALING_PATHWAY	GO_POSITIVE_REGULATION_OF_CYSTEINE_TYPE_ENDOPEPTIDASE_ACTIVITY_INVOLVED_IN_APOPTOTIC_SIGNALING_PATHWAY		17	-0.505107	-1.40345	0.0811359	0.346013	1	3689	tags=35%, list=13%, signal=41%
REACTOME_NEGATIVE_REGULATION_OF_FGFR_SIGNALING	REACTOME_NEGATIVE_REGULATION_OF_FGFR_SIGNALING		30	-0.430968	-1.40099	0.0486726	0.349584	1	3743	tags=30%, list=13%, signal=35%
REACTOME_CLASS_A1_RHODOPSIN_LIKE_RECEPTORS	REACTOME_CLASS_A1_RHODOPSIN_LIKE_RECEPTORS		209	-0.301333	-1.40051	0.0102302	0.348946	1	4703	tags=29%, list=17%, signal=35%
GO_NEGATIVE_REGULATION_OF_MUSCLE_CONTRACTION	GO_NEGATIVE_REGULATION_OF_MUSCLE_CONTRACTION		22	-0.464105	-1.39981	0.0774059	0.348942	1	2492	tags=27%, list=9%, signal=30%
GO_REGULATION_OF_ACTIN_FILAMENT_BASED_MOVEMENT	GO_REGULATION_OF_ACTIN_FILAMENT_BASED_MOVEMENT		32	-0.420837	-1.39906	0.0551876	0.348939	1	2220	tags=28%, list=8%, signal=30%
KEGG_DILATED_CARDIOMYOPATHY	KEGG_DILATED_CARDIOMYOPATHY		85	-0.346162	-1.39846	0.033419	0.348628	1	2385	tags=21%, list=8%, signal=23%
GO_POSITIVE_REGULATION_OF_PHOSPHOLIPASE_ACTIVITY	GO_POSITIVE_REGULATION_OF_PHOSPHOLIPASE_ACTIVITY		50	-0.379002	-1.39702	0.0558036	0.350088	1	3678	tags=26%, list=13%, signal=30%
GO_PROTEIN_LIPID_COMPLEX_SUBUNIT_ORGANIZATION	GO_PROTEIN_LIPID_COMPLEX_SUBUNIT_ORGANIZATION		31	-0.430768	-1.39514	0.0497836	0.352494	1	876	tags=16%, list=3%, signal=17%
GO_POSITIVE_REGULATION_OF_ADAPTIVE_IMMUNE_RESPONSE	GO_POSITIVE_REGULATION_OF_ADAPTIVE_IMMUNE_RESPONSE		68	-0.361344	-1.39423	0.0480349	0.353038	1	4933	tags=31%, list=17%, signal=37%
KEGG_REGULATION_OF_AUTOPHAGY	KEGG_REGULATION_OF_AUTOPHAGY		21	-0.475066	-1.3939	0.0901288	0.352135	1	10930	tags=76%, list=39%, signal=124%
GO_CALCIUM_ION_TRANSMEMBRANE_IMPORT_INTO_CYTOSOL	GO_CALCIUM_ION_TRANSMEMBRANE_IMPORT_INTO_CYTOSOL		42	-0.400332	-1.39072	0.0496614	0.35782	1	6360	tags=43%, list=22%, signal=55%
GO_SKELETAL_MUSCLE_ORGAN_DEVELOPMENT	GO_SKELETAL_MUSCLE_ORGAN_DEVELOPMENT		123	-0.320063	-1.3902	0.0169903	0.357418	1	2910	tags=19%, list=10%, signal=21%
GO_MYOTUBE_CELL_DEVELOPMENT	GO_MYOTUBE_CELL_DEVELOPMENT		23	-0.463304	-1.38807	0.0803383	0.360391	1	5586	tags=39%, list=20%, signal=49%
KEGG_ASTHMA	KEGG_ASTHMA		22	-0.460491	-1.388	0.0933852	0.358865	1	5028	tags=41%, list=18%, signal=50%
GO_RESPONSE_TO_MUSCLE_STRETCH	GO_RESPONSE_TO_MUSCLE_STRETCH		18	-0.493001	-1.38613	0.0712743	0.361683	1	2157	tags=28%, list=8%, signal=30%
GO_T_CELL_ACTIVATION_INVOLVED_IN_IMMUNE_RESPONSE	GO_T_CELL_ACTIVATION_INVOLVED_IN_IMMUNE_RESPONSE		45	-0.382354	-1.38463	0.0484581	0.363248	1	2798	tags=20%, list=10%, signal=22%
GO_BONE_GROWTH	GO_BONE_GROWTH		19	-0.475532	-1.38362	0.0956341	0.363912	1	2386	tags=26%, list=8%, signal=29%
GO_REGULATION_OF_LEUKOCYTE_MIGRATION	GO_REGULATION_OF_LEUKOCYTE_MIGRATION		135	-0.31547	-1.38285	0.00524934	0.364104	1	3735	tags=23%, list=13%, signal=26%
GO_REGULATION_OF_HEART_RATE	GO_REGULATION_OF_HEART_RATE		79	-0.347081	-1.38176	0.0329412	0.364875	1	2238	tags=20%, list=8%, signal=22%
GO_STRIATED_MUSCLE_CELL_DIFFERENTIATION	GO_STRIATED_MUSCLE_CELL_DIFFERENTIATION		156	-0.313804	-1.38044	0.00773196	0.366205	1	1719	tags=15%, list=6%, signal=16%
GO_REGULATION_OF_T_HELPER_1_TYPE_IMMUNE_RESPONSE	GO_REGULATION_OF_T_HELPER_1_TYPE_IMMUNE_RESPONSE		20	-0.459159	-1.37876	0.11157	0.368413	1	4416	tags=35%, list=16%, signal=41%
GO_REGULATION_OF_PLATELET_AGGREGATION	GO_REGULATION_OF_PLATELET_AGGREGATION		16	-0.490376	-1.37825	0.0952381	0.367906	1	5713	tags=38%, list=20%, signal=47%
GO_MUSCLE_STRUCTURE_DEVELOPMENT	GO_MUSCLE_STRUCTURE_DEVELOPMENT		400	-0.276265	-1.3774	0.00323625	0.368199	1	2235	tags=15%, list=8%, signal=16%
GO_REGULATION_OF_CATION_CHANNEL_ACTIVITY	GO_REGULATION_OF_CATION_CHANNEL_ACTIVITY		80	-0.346881	-1.37434	0.0474934	0.373736	1	6396	tags=31%, list=23%, signal=40%
GO_REGULATION_OF_MYOBLAST_DIFFERENTIATION	GO_REGULATION_OF_MYOBLAST_DIFFERENTIATION		41	-0.393363	-1.37151	0.0620843	0.378703	1	4166	tags=27%, list=15%, signal=31%
GO_REGULATION_OF_VASOCONSTRICTION	GO_REGULATION_OF_VASOCONSTRICTION		58	-0.363568	-1.37134	0.0481928	0.37743	1	4016	tags=34%, list=14%, signal=40%
GO_PROTEIN_KINASE_C_ACTIVATING_G_PROTEIN_COUPLED_RECEPTOR_SIGNALING_PATHWAY	GO_PROTEIN_KINASE_C_ACTIVATING_G_PROTEIN_COUPLED_RECEPTOR_SIGNALING_PATHWAY		27	-0.43165	-1.36987	0.0827586	0.379181	1	3855	tags=37%, list=14%, signal=43%
GO_POSITIVE_REGULATION_OF_HEART_RATE	GO_POSITIVE_REGULATION_OF_HEART_RATE		20	-0.45887	-1.36978	0.0809129	0.377761	1	2238	tags=25%, list=8%, signal=27%
GO_NEGATIVE_REGULATION_OF_POTASSIUM_ION_TRANSPORT	GO_NEGATIVE_REGULATION_OF_POTASSIUM_ION_TRANSPORT		30	-0.435669	-1.36418	0.0798122	0.389161	1	5211	tags=37%, list=18%, signal=45%
GO_RETINOIC_ACID_METABOLIC_PROCESS	GO_RETINOIC_ACID_METABOLIC_PROCESS		15	-0.503158	-1.36171	0.125514	0.393626	1	4772	tags=47%, list=17%, signal=56%
GO_POSITIVE_REGULATION_OF_INTERFERON_BETA_PRODUCTION	GO_POSITIVE_REGULATION_OF_INTERFERON_BETA_PRODUCTION		30	-0.416761	-1.36142	0.0920771	0.392698	1	5369	tags=30%, list=19%, signal=37%
REACTOME_FRS2_MEDIATED_CASCADE	REACTOME_FRS2_MEDIATED_CASCADE		30	-0.412849	-1.35979	0.0927152	0.394986	1	3743	tags=30%, list=13%, signal=35%
REACTOME_EFFECTS_OF_PIP2_HYDROLYSIS	REACTOME_EFFECTS_OF_PIP2_HYDROLYSIS		23	-0.441516	-1.35956	0.0840517	0.393862	1	6852	tags=39%, list=24%, signal=52%
GO_POSITIVE_REGULATION_OF_T_CELL_PROLIFERATION	GO_POSITIVE_REGULATION_OF_T_CELL_PROLIFERATION		86	-0.337657	-1.35826	0.0542453	0.395404	1	6346	tags=36%, list=22%, signal=46%
GO_CARDIAC_CELL_DEVELOPMENT	GO_CARDIAC_CELL_DEVELOPMENT		45	-0.382513	-1.35817	0.0560748	0.393997	1	587	tags=16%, list=2%, signal=16%
GO_REGULATION_OF_NITRIC_OXIDE_SYNTHASE_BIOSYNTHETIC_PROCESS	GO_REGULATION_OF_NITRIC_OXIDE_SYNTHASE_BIOSYNTHETIC_PROCESS		18	-0.468777	-1.35755	0.111607	0.393978	1	5501	tags=50%, list=19%, signal=62%
BIOCARTA_CTLA4_PATHWAY	BIOCARTA_CTLA4_PATHWAY		18	-0.473864	-1.35718	0.109053	0.393352	1	9938	tags=67%, list=35%, signal=103%
GO_REGULATION_OF_MACROPHAGE_DIFFERENTIATION	GO_REGULATION_OF_MACROPHAGE_DIFFERENTIATION		18	-0.48213	-1.35639	0.135076	0.393618	1	4352	tags=28%, list=15%, signal=33%
GO_MUSCLE_CELL_MIGRATION	GO_MUSCLE_CELL_MIGRATION		18	-0.466269	-1.35258	0.111111	0.400947	1	8036	tags=50%, list=28%, signal=70%
GO_CD4_POSITIVE_ALPHA_BETA_T_CELL_ACTIVATION	GO_CD4_POSITIVE_ALPHA_BETA_T_CELL_ACTIVATION		31	-0.416744	-1.35015	0.106195	0.405283	1	2798	tags=26%, list=10%, signal=29%
GO_NEGATIVE_REGULATION_OF_VIRAL_ENTRY_INTO_HOST_CELL	GO_NEGATIVE_REGULATION_OF_VIRAL_ENTRY_INTO_HOST_CELL		17	-0.473426	-1.34729	0.117391	0.410645	1	5878	tags=41%, list=21%, signal=52%
BIOCARTA_TID_PATHWAY	BIOCARTA_TID_PATHWAY		19	-0.464729	-1.34706	0.100858	0.4095	1	5165	tags=42%, list=18%, signal=51%
KEGG_HYPERTROPHIC_CARDIOMYOPATHY_HCM	KEGG_HYPERTROPHIC_CARDIOMYOPATHY_HCM		79	-0.338453	-1.34673	0.0558252	0.408645	1	2187	tags=20%, list=8%, signal=22%
GO_REGULATION_OF_PROTEIN_IMPORT_INTO_NUCLEUS_TRANSLOCATION	GO_REGULATION_OF_PROTEIN_IMPORT_INTO_NUCLEUS_TRANSLOCATION		21	-0.448528	-1.34509	0.113636	0.410829	1	2796	tags=29%, list=10%, signal=32%
GO_MYD88_INDEPENDENT_TOLL_LIKE_RECEPTOR_SIGNALING_PATHWAY	GO_MYD88_INDEPENDENT_TOLL_LIKE_RECEPTOR_SIGNALING_PATHWAY		30	-0.419545	-1.34506	0.0959488	0.40926	1	4385	tags=23%, list=15%, signal=28%
GO_ACTIVIN_RECEPTOR_SIGNALING_PATHWAY	GO_ACTIVIN_RECEPTOR_SIGNALING_PATHWAY		18	-0.463407	-1.34337	0.0997877	0.411843	1	1886	tags=22%, list=7%, signal=24%
GO_ACUTE_INFLAMMATORY_RESPONSE	GO_ACUTE_INFLAMMATORY_RESPONSE		60	-0.353754	-1.34333	0.0839506	0.410343	1	4154	tags=30%, list=15%, signal=35%
GO_POSITIVE_REGULATION_OF_CALCIUM_ION_TRANSPORT	GO_POSITIVE_REGULATION_OF_CALCIUM_ION_TRANSPORT		93	-0.32567	-1.3422	0.0642202	0.411539	1	6106	tags=33%, list=22%, signal=42%
GO_POSITIVE_REGULATION_OF_RESPONSE_TO_EXTERNAL_STIMULUS	GO_POSITIVE_REGULATION_OF_RESPONSE_TO_EXTERNAL_STIMULUS		273	-0.279022	-1.34077	0.00558659	0.413582	1	6213	tags=31%, list=22%, signal=40%
GO_REGULATION_OF_CYCLIC_NUCLEOTIDE_METABOLIC_PROCESS	GO_REGULATION_OF_CYCLIC_NUCLEOTIDE_METABOLIC_PROCESS		120	-0.313997	-1.33896	0.0308057	0.416559	1	5515	tags=28%, list=19%, signal=34%
GO_REGULATION_OF_INTERFERON_GAMMA_PRODUCTION	GO_REGULATION_OF_INTERFERON_GAMMA_PRODUCTION		84	-0.331593	-1.33895	0.0447059	0.414988	1	3184	tags=24%, list=11%, signal=27%
REACTOME_PEPTIDE_LIGAND_BINDING_RECEPTORS	REACTOME_PEPTIDE_LIGAND_BINDING_RECEPTORS		126	-0.311278	-1.33699	0.0245098	0.418315	1	4008	tags=27%, list=14%, signal=31%
REACTOME_G_ALPHA_Q_SIGNALLING_EVENTS	REACTOME_G_ALPHA_Q_SIGNALLING_EVENTS		148	-0.30403	-1.33657	0.0261097	0.417741	1	6204	tags=34%, list=22%, signal=43%
REACTOME_SIGNALING_BY_FGFR1_MUTANTS	REACTOME_SIGNALING_BY_FGFR1_MUTANTS		25	-0.431855	-1.33636	0.100427	0.416644	1	8840	tags=52%, list=31%, signal=76%
GO_REGULATION_OF_IMMUNOGLOBULIN_PRODUCTION	GO_REGULATION_OF_IMMUNOGLOBULIN_PRODUCTION		42	-0.37332	-1.33484	0.0838574	0.418808	1	1768	tags=19%, list=6%, signal=20%
REACTOME_SMOOTH_MUSCLE_CONTRACTION	REACTOME_SMOOTH_MUSCLE_CONTRACTION		23	-0.434099	-1.33313	0.109244	0.421563	1	6949	tags=39%, list=25%, signal=52%
GO_CYTOSOLIC_CALCIUM_ION_TRANSPORT	GO_CYTOSOLIC_CALCIUM_ION_TRANSPORT		53	-0.358873	-1.33147	0.0648148	0.424206	1	6360	tags=40%, list=22%, signal=51%
REACTOME_GASTRIN_CREB_SIGNALLING_PATHWAY_VIA_PKC_AND_MAPK	REACTOME_GASTRIN_CREB_SIGNALLING_PATHWAY_VIA_PKC_AND_MAPK		169	-0.292867	-1.3314	0.0228426	0.422772	1	6204	tags=31%, list=22%, signal=39%
GO_POSITIVE_REGULATION_OF_INTERLEUKIN_4_PRODUCTION	GO_POSITIVE_REGULATION_OF_INTERLEUKIN_4_PRODUCTION		21	-0.441711	-1.33019	0.126667	0.424185	1	5028	tags=33%, list=18%, signal=41%
GO_CARDIAC_MUSCLE_CELL_CONTRACTION	GO_CARDIAC_MUSCLE_CELL_CONTRACTION		28	-0.418248	-1.32936	0.0978723	0.424599	1	6339	tags=43%, list=22%, signal=55%
GO_RESPONSE_TO_INTERFERON_BETA	GO_RESPONSE_TO_INTERFERON_BETA		20	-0.45158	-1.32911	0.117409	0.423709	1	5162	tags=45%, list=18%, signal=55%
REACTOME_CA_DEPENDENT_EVENTS	REACTOME_CA_DEPENDENT_EVENTS		27	-0.417531	-1.32868	0.116484	0.423198	1	2385	tags=19%, list=8%, signal=20%
GO_PYRIMIDINE_NUCLEOSIDE_METABOLIC_PROCESS	GO_PYRIMIDINE_NUCLEOSIDE_METABOLIC_PROCESS		45	-0.375974	-1.32823	0.0820399	0.422771	1	2415	tags=16%, list=9%, signal=17%
GO_POLYOL_METABOLIC_PROCESS	GO_POLYOL_METABOLIC_PROCESS		84	-0.323899	-1.32504	0.0674699	0.429126	1	7210	tags=33%, list=25%, signal=45%
GO_CALCIUM_ION_TRANSMEMBRANE_TRANSPORT	GO_CALCIUM_ION_TRANSMEMBRANE_TRANSPORT		143	-0.301498	-1.32491	0.0412371	0.427919	1	2961	tags=19%, list=10%, signal=21%
GO_REGULATION_OF_ENDOTHELIAL_CELL_PROLIFERATION	GO_REGULATION_OF_ENDOTHELIAL_CELL_PROLIFERATION		93	-0.324872	-1.32221	0.05	0.433144	1	4702	tags=25%, list=17%, signal=30%
GO_NEGATIVE_REGULATION_OF_DEFENSE_RESPONSE_TO_VIRUS	GO_NEGATIVE_REGULATION_OF_DEFENSE_RESPONSE_TO_VIRUS		18	-0.459901	-1.32172	0.147752	0.432794	1	7016	tags=33%, list=25%, signal=44%
GO_POSITIVE_REGULATION_OF_VASOCONSTRICTION	GO_POSITIVE_REGULATION_OF_VASOCONSTRICTION		30	-0.41534	-1.32064	0.103297	0.433962	1	4016	tags=43%, list=14%, signal=50%
GO_POSITIVE_REGULATION_OF_CATION_CHANNEL_ACTIVITY	GO_POSITIVE_REGULATION_OF_CATION_CHANNEL_ACTIVITY		34	-0.382145	-1.31835	0.111349	0.43808	1	6937	tags=32%, list=25%, signal=43%
GO_NEGATIVE_REGULATION_OF_POTASSIUM_ION_TRANSMEMBRANE_TRANSPORT	GO_NEGATIVE_REGULATION_OF_POTASSIUM_ION_TRANSMEMBRANE_TRANSPORT		20	-0.450085	-1.31734	0.111345	0.43908	1	1962	tags=20%, list=7%, signal=21%
GO_LEUKOCYTE_MIGRATION	GO_LEUKOCYTE_MIGRATION		237	-0.278411	-1.31717	0.0174419	0.437895	1	6213	tags=32%, list=22%, signal=40%
GO_REGULATION_OF_INTERLEUKIN_17_PRODUCTION	GO_REGULATION_OF_INTERLEUKIN_17_PRODUCTION		19	-0.459742	-1.31639	0.123753	0.438284	1	7657	tags=53%, list=27%, signal=72%
GO_LYMPHOCYTE_DIFFERENTIATION	GO_LYMPHOCYTE_DIFFERENTIATION		185	-0.286282	-1.31545	0.0105541	0.439143	1	5850	tags=26%, list=21%, signal=33%
GO_REGULATION_OF_T_CELL_MIGRATION	GO_REGULATION_OF_T_CELL_MIGRATION		21	-0.436226	-1.31484	0.129787	0.439152	1	3521	tags=29%, list=12%, signal=33%
REACTOME_PRE_NOTCH_PROCESSING_IN_GOLGI	REACTOME_PRE_NOTCH_PROCESSING_IN_GOLGI		16	-0.464447	-1.31159	0.139738	0.445805	1	9763	tags=69%, list=34%, signal=105%
GO_REGULATION_OF_CARDIAC_MUSCLE_CELL_CONTRACTION	GO_REGULATION_OF_CARDIAC_MUSCLE_CELL_CONTRACTION		27	-0.412247	-1.31066	0.128603	0.446658	1	2220	tags=26%, list=8%, signal=28%
GO_REGULATION_OF_MEMBRANE_REPOLARIZATION	GO_REGULATION_OF_MEMBRANE_REPOLARIZATION		28	-0.409495	-1.31037	0.131183	0.445862	1	5211	tags=32%, list=18%, signal=39%
GO_LYMPHOCYTE_ACTIVATION_INVOLVED_IN_IMMUNE_RESPONSE	GO_LYMPHOCYTE_ACTIVATION_INVOLVED_IN_IMMUNE_RESPONSE		81	-0.329081	-1.31004	0.0864198	0.445091	1	5283	tags=25%, list=19%, signal=30%
GO_RAC_PROTEIN_SIGNAL_TRANSDUCTION	GO_RAC_PROTEIN_SIGNAL_TRANSDUCTION		19	-0.451248	-1.31003	0.156044	0.443538	1	7178	tags=37%, list=25%, signal=49%
GO_MUSCLE_CELL_DIFFERENTIATION	GO_MUSCLE_CELL_DIFFERENTIATION		216	-0.282363	-1.30946	0.027933	0.443458	1	2938	tags=17%, list=10%, signal=19%
GO_RESPONSE_TO_NICOTINE	GO_RESPONSE_TO_NICOTINE		42	-0.372421	-1.30776	0.108696	0.446157	1	5055	tags=29%, list=18%, signal=35%
GO_NEGATIVE_REGULATION_OF_SMOOTH_MUSCLE_CONTRACTION	GO_NEGATIVE_REGULATION_OF_SMOOTH_MUSCLE_CONTRACTION		15	-0.474144	-1.30768	0.157895	0.44483	1	2492	tags=27%, list=9%, signal=29%
GO_CYTOKINE_SECRETION	GO_CYTOKINE_SECRETION		37	-0.37676	-1.30767	0.0952381	0.443306	1	6987	tags=43%, list=25%, signal=57%
REACTOME_DAG_AND_IP3_SIGNALING	REACTOME_DAG_AND_IP3_SIGNALING		29	-0.404151	-1.30555	0.132321	0.447036	1	2385	tags=17%, list=8%, signal=19%
GO_REGULATION_OF_METAL_ION_TRANSPORT	GO_REGULATION_OF_METAL_ION_TRANSPORT		288	-0.271186	-1.30541	0.00299401	0.445834	1	6396	tags=30%, list=23%, signal=38%
GO_REGULATION_OF_VASCULAR_ENDOTHELIAL_GROWTH_FACTOR_RECEPTOR_SIGNALING_PATHWAY	GO_REGULATION_OF_VASCULAR_ENDOTHELIAL_GROWTH_FACTOR_RECEPTOR_SIGNALING_PATHWAY		26	-0.412561	-1.30446	0.119826	0.446668	1	3138	tags=31%, list=11%, signal=35%
GO_NECROTIC_CELL_DEATH	GO_NECROTIC_CELL_DEATH		28	-0.400477	-1.30429	0.116484	0.445588	1	4385	tags=25%, list=15%, signal=30%
GO_PEPTIDYL_TYROSINE_MODIFICATION	GO_PEPTIDYL_TYROSINE_MODIFICATION		175	-0.291246	-1.30374	0.0225	0.445564	1	4569	tags=24%, list=16%, signal=28%
GO_REGULATION_OF_MONOCYTE_CHEMOTAXIS	GO_REGULATION_OF_MONOCYTE_CHEMOTAXIS		19	-0.452134	-1.3011	0.136264	0.450692	1	6106	tags=58%, list=22%, signal=74%
KEGG_JAK_STAT_SIGNALING_PATHWAY	KEGG_JAK_STAT_SIGNALING_PATHWAY		118	-0.308054	-1.30023	0.0533333	0.451417	1	6204	tags=31%, list=22%, signal=39%
GO_POSITIVE_REGULATION_OF_INTERLEUKIN_1_BETA_PRODUCTION	GO_POSITIVE_REGULATION_OF_INTERLEUKIN_1_BETA_PRODUCTION		29	-0.40676	-1.30001	0.116034	0.450481	1	5501	tags=31%, list=19%, signal=38%
GO_POSITIVE_REGULATION_OF_MYOTUBE_DIFFERENTIATION	GO_POSITIVE_REGULATION_OF_MYOTUBE_DIFFERENTIATION		26	-0.420913	-1.2993	0.14128	0.450751	1	1153	tags=19%, list=4%, signal=20%
GO_RESPONSE_TO_X_RAY	GO_RESPONSE_TO_X_RAY		30	-0.39699	-1.29879	0.126362	0.450646	1	3381	tags=27%, list=12%, signal=30%
KEGG_VASCULAR_SMOOTH_MUSCLE_CONTRACTION	KEGG_VASCULAR_SMOOTH_MUSCLE_CONTRACTION		108	-0.30893	-1.29842	0.0673077	0.450085	1	4557	tags=23%, list=16%, signal=27%
GO_RESPONSE_TO_ACTIVITY	GO_RESPONSE_TO_ACTIVITY		64	-0.338747	-1.29695	0.102564	0.452441	1	3790	tags=23%, list=13%, signal=27%
KEGG_INTESTINAL_IMMUNE_NETWORK_FOR_IGA_PRODUCTION	KEGG_INTESTINAL_IMMUNE_NETWORK_FOR_IGA_PRODUCTION		40	-0.377517	-1.29603	0.127315	0.453439	1	4416	tags=40%, list=16%, signal=47%
GO_LYMPHOCYTE_APOPTOTIC_PROCESS	GO_LYMPHOCYTE_APOPTOTIC_PROCESS		17	-0.458069	-1.29589	0.15625	0.452284	1	1944	tags=18%, list=7%, signal=19%
GO_REGULATION_OF_NUCLEOTIDE_METABOLIC_PROCESS	GO_REGULATION_OF_NUCLEOTIDE_METABOLIC_PROCESS		167	-0.285806	-1.29432	0.0303797	0.454811	1	6457	tags=30%, list=23%, signal=39%
GO_LEUKOCYTE_CELL_CELL_ADHESION	GO_LEUKOCYTE_CELL_CELL_ADHESION		226	-0.276863	-1.29325	0.0297619	0.456073	1	5283	tags=24%, list=19%, signal=29%
GO_CELL_CELL_SIGNALING_INVOLVED_IN_CARDIAC_CONDUCTION	GO_CELL_CELL_SIGNALING_INVOLVED_IN_CARDIAC_CONDUCTION		21	-0.432201	-1.2929	0.147609	0.455536	1	1564	tags=24%, list=6%, signal=25%
GO_PHOSPHATIDYLINOSITOL_BIOSYNTHETIC_PROCESS	GO_PHOSPHATIDYLINOSITOL_BIOSYNTHETIC_PROCESS		112	-0.304372	-1.28995	0.0555556	0.46154	1	7228	tags=34%, list=26%, signal=45%
GO_RESPONSE_TO_PROSTAGLANDIN	GO_RESPONSE_TO_PROSTAGLANDIN		32	-0.402446	-1.28992	0.134956	0.460128	1	4839	tags=44%, list=17%, signal=53%
GO_DEFENSE_RESPONSE_TO_GRAM_NEGATIVE_BACTERIUM	GO_DEFENSE_RESPONSE_TO_GRAM_NEGATIVE_BACTERIUM		35	-0.383153	-1.28904	0.106061	0.461017	1	2302	tags=23%, list=8%, signal=25%
GO_MUSCLE_TISSUE_DEVELOPMENT	GO_MUSCLE_TISSUE_DEVELOPMENT		252	-0.271702	-1.28698	0.0377907	0.465104	1	2143	tags=15%, list=8%, signal=16%
GO_POSITIVE_REGULATION_OF_RECEPTOR_INTERNALIZATION	GO_POSITIVE_REGULATION_OF_RECEPTOR_INTERNALIZATION		22	-0.41981	-1.28642	0.144681	0.465	1	6095	tags=36%, list=22%, signal=46%
GO_DIVALENT_INORGANIC_CATION_TRANSPORT	GO_DIVALENT_INORGANIC_CATION_TRANSPORT		241	-0.272739	-1.28548	0.0203488	0.466113	1	3299	tags=18%, list=12%, signal=20%
GO_ACTIVATION_OF_NF_KAPPAB_INDUCING_KINASE_ACTIVITY	GO_ACTIVATION_OF_NF_KAPPAB_INDUCING_KINASE_ACTIVITY		16	-0.460663	-1.28539	0.189873	0.464842	1	7354	tags=63%, list=26%, signal=84%
GO_DIVALENT_INORGANIC_CATION_HOMEOSTASIS	GO_DIVALENT_INORGANIC_CATION_HOMEOSTASIS		311	-0.262925	-1.28523	0.026087	0.463807	1	4801	tags=24%, list=17%, signal=29%
GO_PLATELET_ACTIVATION	GO_PLATELET_ACTIVATION		131	-0.294575	-1.2848	0.0510949	0.463478	1	7351	tags=34%, list=26%, signal=45%
GO_NEGATIVE_REGULATION_OF_LYASE_ACTIVITY	GO_NEGATIVE_REGULATION_OF_LYASE_ACTIVITY		19	-0.438267	-1.28307	0.157464	0.466623	1	500	tags=11%, list=2%, signal=11%
GO_ANGIOGENESIS	GO_ANGIOGENESIS		284	-0.26595	-1.28108	0.00617284	0.470525	1	3920	tags=23%, list=14%, signal=27%
GO_REGULATION_OF_CATION_TRANSMEMBRANE_TRANSPORT	GO_REGULATION_OF_CATION_TRANSMEMBRANE_TRANSPORT		189	-0.282133	-1.28107	0.0385604	0.469081	1	6396	tags=29%, list=23%, signal=37%
REACTOME_NUCLEOTIDE_LIKE_PURINERGIC_RECEPTORS	REACTOME_NUCLEOTIDE_LIKE_PURINERGIC_RECEPTORS		16	-0.463329	-1.2809	0.166998	0.468069	1	4254	tags=31%, list=15%, signal=37%
GO_NEGATIVE_REGULATION_OF_POTASSIUM_ION_TRANSMEMBRANE_TRANSPORTER_ACTIVITY	GO_NEGATIVE_REGULATION_OF_POTASSIUM_ION_TRANSMEMBRANE_TRANSPORTER_ACTIVITY		15	-0.474088	-1.27995	0.15735	0.469142	1	142	tags=13%, list=1%, signal=13%
GO_POSITIVE_REGULATION_OF_LYMPHOCYTE_MIGRATION	GO_POSITIVE_REGULATION_OF_LYMPHOCYTE_MIGRATION		23	-0.414785	-1.27995	0.162741	0.467696	1	4055	tags=30%, list=14%, signal=35%
REACTOME_GPCR_DOWNSTREAM_SIGNALING	REACTOME_GPCR_DOWNSTREAM_SIGNALING		475	-0.254171	-1.27983	0.00970874	0.466548	1	5734	tags=27%, list=20%, signal=33%
GO_SOMITOGENESIS	GO_SOMITOGENESIS		51	-0.346585	-1.27854	0.0976744	0.468479	1	2031	tags=18%, list=7%, signal=19%
REACTOME_CIRCADIAN_REPRESSION_OF_EXPRESSION_BY_REV_ERBA	REACTOME_CIRCADIAN_REPRESSION_OF_EXPRESSION_BY_REV_ERBA		22	-0.429906	-1.27845	0.148305	0.467248	1	6563	tags=36%, list=23%, signal=47%
GO_REGULATION_OF_VASCULAR_PERMEABILITY	GO_REGULATION_OF_VASCULAR_PERMEABILITY		28	-0.404127	-1.27585	0.125265	0.472461	1	3898	tags=29%, list=14%, signal=33%
GO_REGULATION_OF_MYOBLAST_FUSION	GO_REGULATION_OF_MYOBLAST_FUSION		17	-0.446497	-1.27554	0.166667	0.471859	1	3532	tags=35%, list=12%, signal=40%
GO_REGULATION_OF_INTERLEUKIN_8_SECRETION	GO_REGULATION_OF_INTERLEUKIN_8_SECRETION		16	-0.45385	-1.27544	0.195604	0.470653	1	3277	tags=19%, list=12%, signal=21%
GO_REGULATION_OF_CHEMOTAXIS	GO_REGULATION_OF_CHEMOTAXIS		169	-0.281346	-1.2745	0.0522193	0.471728	1	4884	tags=26%, list=17%, signal=31%
GO_DENDRITIC_CELL_MIGRATION	GO_DENDRITIC_CELL_MIGRATION		21	-0.428738	-1.27421	0.145695	0.471107	1	6152	tags=48%, list=22%, signal=61%
BIOCARTA_ACH_PATHWAY	BIOCARTA_ACH_PATHWAY		15	-0.45151	-1.27371	0.170213	0.471027	1	355	tags=13%, list=1%, signal=13%
GO_REGULATION_OF_EPITHELIAL_CELL_APOPTOTIC_PROCESS	GO_REGULATION_OF_EPITHELIAL_CELL_APOPTOTIC_PROCESS		52	-0.345305	-1.2734	0.095672	0.470352	1	1911	tags=25%, list=7%, signal=27%
GO_REGULATION_OF_MEMBRANE_PROTEIN_ECTODOMAIN_PROTEOLYSIS	GO_REGULATION_OF_MEMBRANE_PROTEIN_ECTODOMAIN_PROTEOLYSIS		21	-0.430243	-1.27182	0.148796	0.473134	1	4320	tags=33%, list=15%, signal=39%
GO_DICARBOXYLIC_ACID_CATABOLIC_PROCESS	GO_DICARBOXYLIC_ACID_CATABOLIC_PROCESS		16	-0.461174	-1.27105	0.174636	0.473878	1	4802	tags=38%, list=17%, signal=45%
GO_AMMONIUM_TRANSMEMBRANE_TRANSPORT	GO_AMMONIUM_TRANSMEMBRANE_TRANSPORT		22	-0.413979	-1.27081	0.1678	0.473056	1	6707	tags=45%, list=24%, signal=60%
REACTOME_ACTIVATED_AMPK_STIMULATES_FATTY_ACID_OXIDATION_IN_MUSCLE	REACTOME_ACTIVATED_AMPK_STIMULATES_FATTY_ACID_OXIDATION_IN_MUSCLE		18	-0.447255	-1.27007	0.171488	0.473565	1	7825	tags=44%, list=28%, signal=61%
GO_CARDIAC_CONDUCTION	GO_CARDIAC_CONDUCTION		75	-0.320052	-1.2675	0.106481	0.47885	1	2187	tags=20%, list=8%, signal=22%
GO_REGULATION_OF_CARDIAC_MUSCLE_CONTRACTION	GO_REGULATION_OF_CARDIAC_MUSCLE_CONTRACTION		60	-0.340095	-1.2669	0.104348	0.478983	1	2220	tags=18%, list=8%, signal=20%
GO_CELLULAR_RESPONSE_TO_REACTIVE_NITROGEN_SPECIES	GO_CELLULAR_RESPONSE_TO_REACTIVE_NITROGEN_SPECIES		17	-0.444888	-1.26508	0.164502	0.482296	1	4155	tags=29%, list=15%, signal=34%
KEGG_TOLL_LIKE_RECEPTOR_SIGNALING_PATHWAY	KEGG_TOLL_LIKE_RECEPTOR_SIGNALING_PATHWAY		89	-0.309383	-1.265	0.0852018	0.481094	1	7977	tags=42%, list=28%, signal=58%
GO_MUSCLE_FIBER_DEVELOPMENT	GO_MUSCLE_FIBER_DEVELOPMENT		39	-0.368133	-1.26077	0.138952	0.490998	1	801	tags=18%, list=3%, signal=18%
REACTOME_PKA_MEDIATED_PHOSPHORYLATION_OF_CREB	REACTOME_PKA_MEDIATED_PHOSPHORYLATION_OF_CREB		16	-0.446457	-1.26055	0.15894	0.490156	1	2385	tags=19%, list=8%, signal=20%
GO_REGULATION_OF_TYPE_2_IMMUNE_RESPONSE	GO_REGULATION_OF_TYPE_2_IMMUNE_RESPONSE		23	-0.409688	-1.26045	0.157783	0.489009	1	6483	tags=39%, list=23%, signal=51%
GO_RETINA_VASCULATURE_DEVELOPMENT_IN_CAMERA_TYPE_EYE	GO_RETINA_VASCULATURE_DEVELOPMENT_IN_CAMERA_TYPE_EYE		16	-0.451982	-1.25997	0.172917	0.488849	1	4088	tags=31%, list=14%, signal=37%
GO_REGULATION_OF_CALCIUM_MEDIATED_SIGNALING	GO_REGULATION_OF_CALCIUM_MEDIATED_SIGNALING		70	-0.319541	-1.25795	0.0969163	0.492887	1	6181	tags=29%, list=22%, signal=36%
BIOCARTA_SPRY_PATHWAY	BIOCARTA_SPRY_PATHWAY		18	-0.43709	-1.2569	0.165618	0.494226	1	5897	tags=28%, list=21%, signal=35%
REACTOME_INTERACTION_BETWEEN_L1_AND_ANKYRINS	REACTOME_INTERACTION_BETWEEN_L1_AND_ANKYRINS		20	-0.426271	-1.25634	0.168651	0.49433	1	3372	tags=30%, list=12%, signal=34%
GO_NEUROMUSCULAR_JUNCTION_DEVELOPMENT	GO_NEUROMUSCULAR_JUNCTION_DEVELOPMENT		33	-0.37124	-1.25459	0.133028	0.497653	1	155	tags=9%, list=1%, signal=9%
GO_POSITIVE_REGULATION_OF_CYTOKINE_PRODUCTION	GO_POSITIVE_REGULATION_OF_CYTOKINE_PRODUCTION		338	-0.254647	-1.25422	0.0119048	0.497228	1	5568	tags=23%, list=20%, signal=28%
GO_CELLULAR_RESPONSE_TO_MECHANICAL_STIMULUS	GO_CELLULAR_RESPONSE_TO_MECHANICAL_STIMULUS		74	-0.318736	-1.25264	0.0946882	0.500195	1	4766	tags=27%, list=17%, signal=32%
GO_MATURE_B_CELL_DIFFERENTIATION	GO_MATURE_B_CELL_DIFFERENTIATION		16	-0.464965	-1.2525	0.185745	0.499178	1	5823	tags=38%, list=21%, signal=47%
GO_RESPONSE_TO_INTERLEUKIN_1	GO_RESPONSE_TO_INTERLEUKIN_1		107	-0.29717	-1.25142	0.0771028	0.500678	1	4702	tags=22%, list=17%, signal=27%
GO_REGULATION_OF_NEUROLOGICAL_SYSTEM_PROCESS	GO_REGULATION_OF_NEUROLOGICAL_SYSTEM_PROCESS		54	-0.337859	-1.25055	0.121839	0.501618	1	3277	tags=24%, list=12%, signal=27%
GO_REGULATION_OF_INTERLEUKIN_8_PRODUCTION	GO_REGULATION_OF_INTERLEUKIN_8_PRODUCTION		53	-0.336886	-1.24968	0.123487	0.50251	1	7144	tags=34%, list=25%, signal=45%
REACTOME_G_ALPHA_I_SIGNALLING_EVENTS	REACTOME_G_ALPHA_I_SIGNALLING_EVENTS		149	-0.280678	-1.24745	0.0490463	0.50715	1	3528	tags=22%, list=12%, signal=25%
GO_CELLULAR_CARBOHYDRATE_BIOSYNTHETIC_PROCESS	GO_CELLULAR_CARBOHYDRATE_BIOSYNTHETIC_PROCESS		48	-0.340609	-1.24632	0.160093	0.508802	1	4508	tags=25%, list=16%, signal=30%
GO_POSITIVE_REGULATION_OF_CALCIUM_ION_TRANSPORT_INTO_CYTOSOL	GO_POSITIVE_REGULATION_OF_CALCIUM_ION_TRANSPORT_INTO_CYTOSOL		45	-0.343634	-1.24552	0.12311	0.509676	1	5275	tags=29%, list=19%, signal=35%
REACTOME_G_ALPHA_S_SIGNALLING_EVENTS	REACTOME_G_ALPHA_S_SIGNALLING_EVENTS		89	-0.303512	-1.24401	0.0985222	0.512372	1	5094	tags=33%, list=18%, signal=40%
GO_CELLULAR_RESPONSE_TO_RETINOIC_ACID	GO_CELLULAR_RESPONSE_TO_RETINOIC_ACID		55	-0.3347	-1.24381	0.11165	0.511527	1	5148	tags=29%, list=18%, signal=35%
GO_POSITIVE_REGULATION_OF_INTERLEUKIN_2_PRODUCTION	GO_POSITIVE_REGULATION_OF_INTERLEUKIN_2_PRODUCTION		31	-0.375187	-1.24336	0.167024	0.511314	1	4780	tags=32%, list=17%, signal=39%
GO_NEGATIVE_REGULATION_OF_CELL_MATRIX_ADHESION	GO_NEGATIVE_REGULATION_OF_CELL_MATRIX_ADHESION		28	-0.383445	-1.24149	0.190476	0.515069	1	3392	tags=25%, list=12%, signal=28%
GO_POSITIVE_REGULATION_OF_INTERLEUKIN_8_PRODUCTION	GO_POSITIVE_REGULATION_OF_INTERLEUKIN_8_PRODUCTION		41	-0.351006	-1.23953	0.160465	0.519221	1	6557	tags=34%, list=23%, signal=44%
GO_LEUKOCYTE_HOMEOSTASIS	GO_LEUKOCYTE_HOMEOSTASIS		57	-0.329252	-1.23945	0.130926	0.518011	1	3372	tags=19%, list=12%, signal=22%
GO_DEFENSE_RESPONSE_TO_VIRUS	GO_DEFENSE_RESPONSE_TO_VIRUS		139	-0.281019	-1.23941	0.09	0.516688	1	6817	tags=35%, list=24%, signal=45%
GO_MRNA_TRANSCRIPTION	GO_MRNA_TRANSCRIPTION		21	-0.414239	-1.23868	0.18595	0.517395	1	2614	tags=19%, list=9%, signal=21%
GO_SECRETORY_GRANULE_ORGANIZATION	GO_SECRETORY_GRANULE_ORGANIZATION		25	-0.394108	-1.23867	0.178808	0.516014	1	5720	tags=32%, list=20%, signal=40%
GO_RESPONSE_TO_ALKALOID	GO_RESPONSE_TO_ALKALOID		117	-0.285877	-1.23819	0.0707071	0.515918	1	2977	tags=17%, list=11%, signal=19%
KEGG_MELANOMA	KEGG_MELANOMA		64	-0.323607	-1.2379	0.108295	0.515394	1	6248	tags=38%, list=22%, signal=48%
REACTOME_SIGNALING_BY_FGFR_MUTANTS	REACTOME_SIGNALING_BY_FGFR_MUTANTS		38	-0.361532	-1.2362	0.147392	0.518828	1	4154	tags=29%, list=15%, signal=34%
GO_POSITIVE_REGULATION_OF_RECEPTOR_MEDIATED_ENDOCYTOSIS	GO_POSITIVE_REGULATION_OF_RECEPTOR_MEDIATED_ENDOCYTOSIS		44	-0.345349	-1.23507	0.148585	0.520497	1	6095	tags=32%, list=22%, signal=40%
GO_MYD88_DEPENDENT_TOLL_LIKE_RECEPTOR_SIGNALING_PATHWAY	GO_MYD88_DEPENDENT_TOLL_LIKE_RECEPTOR_SIGNALING_PATHWAY		31	-0.371225	-1.23398	0.177966	0.522332	1	7354	tags=42%, list=26%, signal=57%
GO_REGULATION_OF_CELLULAR_EXTRAVASATION	GO_REGULATION_OF_CELLULAR_EXTRAVASATION		21	-0.411821	-1.23385	0.180645	0.521232	1	4702	tags=43%, list=17%, signal=51%
GO_TUMOR_NECROSIS_FACTOR_MEDIATED_SIGNALING_PATHWAY	GO_TUMOR_NECROSIS_FACTOR_MEDIATED_SIGNALING_PATHWAY		112	-0.290545	-1.23349	0.103359	0.520823	1	5385	tags=24%, list=19%, signal=30%
GO_REGULATION_OF_MYOTUBE_DIFFERENTIATION	GO_REGULATION_OF_MYOTUBE_DIFFERENTIATION		49	-0.339446	-1.23282	0.153675	0.52126	1	5466	tags=33%, list=19%, signal=40%
GO_REGULATION_OF_B_CELL_PROLIFERATION	GO_REGULATION_OF_B_CELL_PROLIFERATION		47	-0.342763	-1.23278	0.144186	0.51996	1	5850	tags=30%, list=21%, signal=37%
GO_POSITIVE_REGULATION_OF_TUMOR_NECROSIS_FACTOR_SUPERFAMILY_CYTOKINE_PRODUCTION	GO_POSITIVE_REGULATION_OF_TUMOR_NECROSIS_FACTOR_SUPERFAMILY_CYTOKINE_PRODUCTION		55	-0.334282	-1.23235	0.140878	0.519811	1	4702	tags=24%, list=17%, signal=28%
GO_ENDOPLASMIC_RETICULUM_TO_CYTOSOL_TRANSPORT	GO_ENDOPLASMIC_RETICULUM_TO_CYTOSOL_TRANSPORT		22	-0.418003	-1.2323	0.207627	0.518555	1	1064	tags=14%, list=4%, signal=14%
GO_POSITIVE_REGULATION_OF_WOUND_HEALING	GO_POSITIVE_REGULATION_OF_WOUND_HEALING		42	-0.350173	-1.2309	0.119658	0.52109	1	3518	tags=24%, list=12%, signal=27%
GO_NEGATIVE_REGULATION_OF_PROTEIN_POLYMERIZATION	GO_NEGATIVE_REGULATION_OF_PROTEIN_POLYMERIZATION		52	-0.331697	-1.2307	0.148492	0.520255	1	4284	tags=19%, list=15%, signal=23%
REACTOME_IL_3_5_AND_GM_CSF_SIGNALING	REACTOME_IL_3_5_AND_GM_CSF_SIGNALING		39	-0.351012	-1.22898	0.137767	0.523581	1	6796	tags=33%, list=24%, signal=44%
GO_POSITIVE_REGULATION_OF_CD4_POSITIVE_ALPHA_BETA_T_CELL_ACTIVATION	GO_POSITIVE_REGULATION_OF_CD4_POSITIVE_ALPHA_BETA_T_CELL_ACTIVATION		26	-0.392072	-1.2282	0.19869	0.524269	1	4416	tags=31%, list=16%, signal=36%
GO_GLUCAN_BIOSYNTHETIC_PROCESS	GO_GLUCAN_BIOSYNTHETIC_PROCESS		24	-0.399033	-1.22649	0.17757	0.527626	1	4508	tags=25%, list=16%, signal=30%
REACTOME_NITRIC_OXIDE_STIMULATES_GUANYLATE_CYCLASE	REACTOME_NITRIC_OXIDE_STIMULATES_GUANYLATE_CYCLASE		25	-0.393693	-1.22446	0.186695	0.531923	1	4257	tags=36%, list=15%, signal=42%
GO_CELLULAR_RESPONSE_TO_IONIZING_RADIATION	GO_CELLULAR_RESPONSE_TO_IONIZING_RADIATION		50	-0.336655	-1.22385	0.12963	0.532251	1	5355	tags=24%, list=19%, signal=30%
GO_ASTROCYTE_DEVELOPMENT	GO_ASTROCYTE_DEVELOPMENT		18	-0.423807	-1.22325	0.203057	0.532487	1	4379	tags=39%, list=15%, signal=46%
GO_REGULATION_OF_LEUKOCYTE_CHEMOTAXIS	GO_REGULATION_OF_LEUKOCYTE_CHEMOTAXIS		89	-0.303371	-1.2232	0.127711	0.531261	1	6415	tags=36%, list=23%, signal=46%
KEGG_ADIPOCYTOKINE_SIGNALING_PATHWAY	KEGG_ADIPOCYTOKINE_SIGNALING_PATHWAY		63	-0.316274	-1.22304	0.15122	0.530274	1	8227	tags=35%, list=29%, signal=49%
GO_GLYCOGEN_BIOSYNTHETIC_PROCESS	GO_GLYCOGEN_BIOSYNTHETIC_PROCESS		24	-0.399033	-1.22283	0.188596	0.529537	1	4508	tags=25%, list=16%, signal=30%
GO_NEGATIVE_REGULATION_OF_HORMONE_SECRETION	GO_NEGATIVE_REGULATION_OF_HORMONE_SECRETION		63	-0.322264	-1.2227	0.150718	0.5285	1	4490	tags=32%, list=16%, signal=38%
REACTOME_GPCR_LIGAND_BINDING	REACTOME_GPCR_LIGAND_BINDING		293	-0.253585	-1.22268	0.0495627	0.527179	1	4703	tags=27%, list=17%, signal=32%
BIOCARTA_UCALPAIN_PATHWAY	BIOCARTA_UCALPAIN_PATHWAY		17	-0.43923	-1.2204	0.205184	0.532136	1	8626	tags=53%, list=30%, signal=76%
GO_NEGATIVE_REGULATION_OF_NUCLEOTIDE_METABOLIC_PROCESS	GO_NEGATIVE_REGULATION_OF_NUCLEOTIDE_METABOLIC_PROCESS		49	-0.33553	-1.21995	0.158242	0.532043	1	6396	tags=37%, list=23%, signal=47%
GO_REGULATION_OF_SYNCYTIUM_FORMATION_BY_PLASMA_MEMBRANE_FUSION	GO_REGULATION_OF_SYNCYTIUM_FORMATION_BY_PLASMA_MEMBRANE_FUSION		21	-0.404726	-1.21932	0.20202	0.532456	1	5408	tags=43%, list=19%, signal=53%
GO_ACTIVATION_OF_PROTEIN_KINASE_A_ACTIVITY	GO_ACTIVATION_OF_PROTEIN_KINASE_A_ACTIVITY		15	-0.448943	-1.21859	0.231263	0.533102	1	2385	tags=20%, list=8%, signal=22%
GO_NEUROTROPHIN_SIGNALING_PATHWAY	GO_NEUROTROPHIN_SIGNALING_PATHWAY		23	-0.401362	-1.21578	0.190377	0.539515	1	729	tags=13%, list=3%, signal=13%
GO_REGULATION_OF_PHOSPHOLIPASE_ACTIVITY	GO_REGULATION_OF_PHOSPHOLIPASE_ACTIVITY		61	-0.316827	-1.21462	0.16	0.541338	1	3678	tags=21%, list=13%, signal=24%
REACTOME_PRE_NOTCH_EXPRESSION_AND_PROCESSING	REACTOME_PRE_NOTCH_EXPRESSION_AND_PROCESSING		38	-0.344556	-1.21322	0.163399	0.543988	1	6092	tags=32%, list=22%, signal=40%
GO_LYMPH_NODE_DEVELOPMENT	GO_LYMPH_NODE_DEVELOPMENT		16	-0.432135	-1.213	0.205821	0.543239	1	3184	tags=19%, list=11%, signal=21%
GO_DEVELOPMENTAL_PROGRAMMED_CELL_DEATH	GO_DEVELOPMENTAL_PROGRAMMED_CELL_DEATH		24	-0.391987	-1.2118	0.180828	0.545345	1	355	tags=13%, list=1%, signal=13%
GO_T_CELL_SELECTION	GO_T_CELL_SELECTION		34	-0.360021	-1.21045	0.181435	0.547812	1	3892	tags=26%, list=14%, signal=31%
GO_REGULATION_OF_CELL_KILLING	GO_REGULATION_OF_CELL_KILLING		57	-0.321575	-1.2101	0.133017	0.547404	1	5886	tags=40%, list=21%, signal=51%
GO_CARDIOCYTE_DIFFERENTIATION	GO_CARDIOCYTE_DIFFERENTIATION		87	-0.298112	-1.20864	0.12619	0.550354	1	587	tags=11%, list=2%, signal=12%
GO_CELLULAR_RESPONSE_TO_BIOTIC_STIMULUS	GO_CELLULAR_RESPONSE_TO_BIOTIC_STIMULUS		154	-0.269087	-1.20511	0.111628	0.559282	1	6755	tags=31%, list=24%, signal=40%
GO_GLUCAN_METABOLIC_PROCESS	GO_GLUCAN_METABOLIC_PROCESS		54	-0.32551	-1.20489	0.153173	0.558523	1	4895	tags=20%, list=17%, signal=25%
GO_MYELOID_LEUKOCYTE_MIGRATION	GO_MYELOID_LEUKOCYTE_MIGRATION		92	-0.298115	-1.20488	0.135266	0.557163	1	6201	tags=40%, list=22%, signal=51%
GO_POSITIVE_REGULATION_OF_JAK_STAT_CASCADE	GO_POSITIVE_REGULATION_OF_JAK_STAT_CASCADE		57	-0.31535	-1.20238	0.176339	0.563369	1	6174	tags=37%, list=22%, signal=47%
GO_RESPONSE_TO_MOLECULE_OF_BACTERIAL_ORIGIN	GO_RESPONSE_TO_MOLECULE_OF_BACTERIAL_ORIGIN		295	-0.248839	-1.20146	0.0539773	0.564688	1	4839	tags=26%, list=17%, signal=31%
GO_POSITIVE_REGULATION_OF_BLOOD_CIRCULATION	GO_POSITIVE_REGULATION_OF_BLOOD_CIRCULATION		81	-0.301391	-1.20121	0.1725	0.564017	1	4689	tags=31%, list=17%, signal=37%
GO_ADENYLATE_CYCLASE_MODULATING_G_PROTEIN_COUPLED_RECEPTOR_SIGNALING_PATHWAY	GO_ADENYLATE_CYCLASE_MODULATING_G_PROTEIN_COUPLED_RECEPTOR_SIGNALING_PATHWAY		108	-0.290971	-1.20078	0.150649	0.563821	1	2492	tags=18%, list=9%, signal=19%
GO_ENDOPLASMIC_RETICULUM_ORGANIZATION	GO_ENDOPLASMIC_RETICULUM_ORGANIZATION		38	-0.343918	-1.20013	0.176087	0.56434	1	4356	tags=18%, list=15%, signal=22%
GO_REGULATION_OF_VOLTAGE_GATED_CALCIUM_CHANNEL_ACTIVITY	GO_REGULATION_OF_VOLTAGE_GATED_CALCIUM_CHANNEL_ACTIVITY		20	-0.40322	-1.19878	0.227373	0.566999	1	2220	tags=15%, list=8%, signal=16%
REACTOME_G_ALPHA_Z_SIGNALLING_EVENTS	REACTOME_G_ALPHA_Z_SIGNALLING_EVENTS		41	-0.343401	-1.19852	0.187952	0.566405	1	4899	tags=29%, list=17%, signal=35%
GO_CELLULAR_GLUCAN_METABOLIC_PROCESS	GO_CELLULAR_GLUCAN_METABOLIC_PROCESS		54	-0.325511	-1.198	0.180139	0.566497	1	4895	tags=20%, list=17%, signal=25%
GO_POSITIVE_REGULATION_OF_DEFENSE_RESPONSE	GO_POSITIVE_REGULATION_OF_DEFENSE_RESPONSE		340	-0.246098	-1.19726	0.058651	0.567254	1	5568	tags=24%, list=20%, signal=29%
GO_REGULATION_OF_RESPIRATORY_GASEOUS_EXCHANGE	GO_REGULATION_OF_RESPIRATORY_GASEOUS_EXCHANGE		18	-0.416016	-1.19714	0.218295	0.566251	1	1811	tags=17%, list=6%, signal=18%
GO_POSITIVE_REGULATION_OF_EPITHELIAL_CELL_APOPTOTIC_PROCESS	GO_POSITIVE_REGULATION_OF_EPITHELIAL_CELL_APOPTOTIC_PROCESS		22	-0.396039	-1.19575	0.237288	0.568836	1	1911	tags=32%, list=7%, signal=34%
GO_POSITIVE_REGULATION_OF_EXTRINSIC_APOPTOTIC_SIGNALING_PATHWAY_VIA_DEATH_DOMAIN_RECEPTORS	GO_POSITIVE_REGULATION_OF_EXTRINSIC_APOPTOTIC_SIGNALING_PATHWAY_VIA_DEATH_DOMAIN_RECEPTORS		17	-0.430406	-1.19546	0.229508	0.568243	1	4701	tags=29%, list=17%, signal=35%
KEGG_DORSO_VENTRAL_AXIS_FORMATION	KEGG_DORSO_VENTRAL_AXIS_FORMATION		24	-0.389677	-1.19505	0.22807	0.568033	1	10156	tags=54%, list=36%, signal=84%
GO_POSITIVE_REGULATION_OF_ALPHA_BETA_T_CELL_PROLIFERATION	GO_POSITIVE_REGULATION_OF_ALPHA_BETA_T_CELL_PROLIFERATION		18	-0.421115	-1.19499	0.217865	0.566834	1	1152	tags=17%, list=4%, signal=17%
GO_REGULATION_OF_LEUKOCYTE_PROLIFERATION	GO_REGULATION_OF_LEUKOCYTE_PROLIFERATION		184	-0.262891	-1.19395	0.0862534	0.568659	1	5408	tags=29%, list=19%, signal=36%
GO_REGULATION_OF_LEUKOCYTE_APOPTOTIC_PROCESS	GO_REGULATION_OF_LEUKOCYTE_APOPTOTIC_PROCESS		71	-0.310507	-1.19354	0.175966	0.568549	1	6458	tags=39%, list=23%, signal=51%
GO_POTASSIUM_ION_TRANSPORT	GO_POTASSIUM_ION_TRANSPORT		128	-0.274663	-1.19264	0.118863	0.569926	1	5211	tags=30%, list=18%, signal=37%
GO_RESPONSE_TO_INTERFERON_ALPHA	GO_RESPONSE_TO_INTERFERON_ALPHA		19	-0.406465	-1.1926	0.236025	0.568689	1	4753	tags=37%, list=17%, signal=44%
GO_POSITIVE_REGULATION_OF_INTERLEUKIN_12_PRODUCTION	GO_POSITIVE_REGULATION_OF_INTERLEUKIN_12_PRODUCTION		32	-0.353871	-1.19232	0.191011	0.568228	1	5028	tags=38%, list=18%, signal=46%
GO_REACTIVE_OXYGEN_SPECIES_BIOSYNTHETIC_PROCESS	GO_REACTIVE_OXYGEN_SPECIES_BIOSYNTHETIC_PROCESS		21	-0.396433	-1.19038	0.227876	0.572483	1	2798	tags=29%, list=10%, signal=32%
GO_CARBOHYDRATE_DERIVATIVE_CATABOLIC_PROCESS	GO_CARBOHYDRATE_DERIVATIVE_CATABOLIC_PROCESS		162	-0.270048	-1.18972	0.103175	0.573117	1	5478	tags=24%, list=19%, signal=30%
GO_CELLULAR_RESPONSE_TO_INTERLEUKIN_1	GO_CELLULAR_RESPONSE_TO_INTERLEUKIN_1		81	-0.293017	-1.18912	0.150121	0.573625	1	4702	tags=26%, list=17%, signal=31%
GO_DEFENSE_RESPONSE_TO_GRAM_POSITIVE_BACTERIUM	GO_DEFENSE_RESPONSE_TO_GRAM_POSITIVE_BACTERIUM		55	-0.314008	-1.18798	0.175439	0.57562	1	2231	tags=18%, list=8%, signal=20%
GO_REGULATION_OF_ADENYLATE_CYCLASE_ACTIVITY	GO_REGULATION_OF_ADENYLATE_CYCLASE_ACTIVITY		57	-0.322982	-1.18656	0.163677	0.578403	1	3599	tags=18%, list=13%, signal=20%
GO_BLOOD_VESSEL_MORPHOGENESIS	GO_BLOOD_VESSEL_MORPHOGENESIS		352	-0.23905	-1.18241	0.0429448	0.589593	1	3619	tags=21%, list=13%, signal=23%
GO_POSITIVE_REGULATION_OF_LYMPHOCYTE_APOPTOTIC_PROCESS	GO_POSITIVE_REGULATION_OF_LYMPHOCYTE_APOPTOTIC_PROCESS		16	-0.43008	-1.18208	0.256637	0.589218	1	6458	tags=50%, list=23%, signal=65%
GO_CARDIAC_MUSCLE_CELL_DIFFERENTIATION	GO_CARDIAC_MUSCLE_CELL_DIFFERENTIATION		67	-0.305968	-1.18157	0.173913	0.589364	1	587	tags=12%, list=2%, signal=12%
GO_REGULATION_OF_NATURAL_KILLER_CELL_MEDIATED_IMMUNITY	GO_REGULATION_OF_NATURAL_KILLER_CELL_MEDIATED_IMMUNITY		32	-0.361721	-1.18094	0.22449	0.589896	1	8844	tags=59%, list=31%, signal=86%
GO_NEGATIVE_REGULATION_OF_RECEPTOR_ACTIVITY	GO_NEGATIVE_REGULATION_OF_RECEPTOR_ACTIVITY		28	-0.363257	-1.18009	0.218894	0.591087	1	4024	tags=25%, list=14%, signal=29%
GO_INTRACELLULAR_LIPID_TRANSPORT	GO_INTRACELLULAR_LIPID_TRANSPORT		20	-0.398334	-1.17899	0.235421	0.593148	1	6707	tags=40%, list=24%, signal=52%
GO_RESPONSE_TO_MAGNESIUM_ION	GO_RESPONSE_TO_MAGNESIUM_ION		20	-0.399868	-1.1774	0.22049	0.596664	1	4672	tags=40%, list=17%, signal=48%
GO_POSITIVE_REGULATION_OF_LEUKOCYTE_CHEMOTAXIS	GO_POSITIVE_REGULATION_OF_LEUKOCYTE_CHEMOTAXIS		75	-0.298334	-1.17691	0.196126	0.596762	1	6213	tags=35%, list=22%, signal=44%
GO_LEUKOCYTE_DIFFERENTIATION	GO_LEUKOCYTE_DIFFERENTIATION		260	-0.247511	-1.17681	0.0746667	0.595687	1	6109	tags=26%, list=22%, signal=33%
GO_CRANIAL_NERVE_MORPHOGENESIS	GO_CRANIAL_NERVE_MORPHOGENESIS		21	-0.391091	-1.1757	0.253968	0.59776	1	3564	tags=33%, list=13%, signal=38%
GO_POSITIVE_REGULATION_OF_STAT_CASCADE	GO_POSITIVE_REGULATION_OF_STAT_CASCADE		57	-0.31535	-1.17374	0.179704	0.602341	1	6174	tags=37%, list=22%, signal=47%
GO_POSITIVE_REGULATION_OF_EPITHELIAL_CELL_PROLIFERATION	GO_POSITIVE_REGULATION_OF_EPITHELIAL_CELL_PROLIFERATION		144	-0.26858	-1.17243	0.131105	0.605033	1	3920	tags=22%, list=14%, signal=26%
GO_REGULATION_OF_INTERLEUKIN_1_BETA_PRODUCTION	GO_REGULATION_OF_INTERLEUKIN_1_BETA_PRODUCTION		43	-0.327892	-1.17108	0.205011	0.607891	1	5501	tags=30%, list=19%, signal=37%
GO_NEGATIVE_REGULATION_OF_ACTIN_FILAMENT_DEPOLYMERIZATION	GO_NEGATIVE_REGULATION_OF_ACTIN_FILAMENT_DEPOLYMERIZATION		33	-0.345888	-1.17102	0.232456	0.606699	1	4006	tags=24%, list=14%, signal=28%
REACTOME_CREB_PHOSPHORYLATION_THROUGH_THE_ACTIVATION_OF_RAS	REACTOME_CREB_PHOSPHORYLATION_THROUGH_THE_ACTIVATION_OF_RAS		26	-0.372301	-1.17072	0.258947	0.606259	1	3678	tags=23%, list=13%, signal=26%
KEGG_CHEMOKINE_SIGNALING_PATHWAY	KEGG_CHEMOKINE_SIGNALING_PATHWAY		180	-0.255536	-1.17044	0.133159	0.605725	1	6204	tags=27%, list=22%, signal=35%
GO_INTRINSIC_APOPTOTIC_SIGNALING_PATHWAY_BY_P53_CLASS_MEDIATOR	GO_INTRINSIC_APOPTOTIC_SIGNALING_PATHWAY_BY_P53_CLASS_MEDIATOR		52	-0.318146	-1.16972	0.193258	0.606629	1	3911	tags=21%, list=14%, signal=25%
GO_POSITIVE_REGULATION_OF_LIPASE_ACTIVITY	GO_POSITIVE_REGULATION_OF_LIPASE_ACTIVITY		58	-0.316767	-1.16938	0.220096	0.606317	1	3678	tags=22%, list=13%, signal=26%
GO_NEGATIVE_REGULATION_OF_CIRCADIAN_RHYTHM	GO_NEGATIVE_REGULATION_OF_CIRCADIAN_RHYTHM		15	-0.432429	-1.16912	0.262729	0.605796	1	4490	tags=33%, list=16%, signal=40%
GO_RETROGRADE_TRANSPORT_VESICLE_RECYCLING_WITHIN_GOLGI	GO_RETROGRADE_TRANSPORT_VESICLE_RECYCLING_WITHIN_GOLGI		24	-0.376541	-1.16833	0.251152	0.606857	1	9506	tags=46%, list=34%, signal=69%
GO_REGULATION_OF_RECEPTOR_ACTIVITY	GO_REGULATION_OF_RECEPTOR_ACTIVITY		106	-0.275716	-1.16815	0.136476	0.606054	1	5275	tags=27%, list=19%, signal=34%
GO_REGULATION_OF_INFLAMMATORY_RESPONSE	GO_REGULATION_OF_INFLAMMATORY_RESPONSE		262	-0.243335	-1.16804	0.0843373	0.605057	1	4727	tags=26%, list=17%, signal=30%
GO_REGULATION_OF_RECEPTOR_INTERNALIZATION	GO_REGULATION_OF_RECEPTOR_INTERNALIZATION		35	-0.34794	-1.16711	0.211581	0.606598	1	6095	tags=29%, list=22%, signal=36%
GO_POSITIVE_REGULATION_OF_B_CELL_PROLIFERATION	GO_POSITIVE_REGULATION_OF_B_CELL_PROLIFERATION		29	-0.370412	-1.16682	0.251111	0.606119	1	5850	tags=34%, list=21%, signal=43%
GO_EYE_PHOTORECEPTOR_CELL_DEVELOPMENT	GO_EYE_PHOTORECEPTOR_CELL_DEVELOPMENT		27	-0.368274	-1.166	0.247768	0.60726	1	4329	tags=26%, list=15%, signal=31%
GO_REGULATION_OF_SMOOTH_MUSCLE_CONTRACTION	GO_REGULATION_OF_SMOOTH_MUSCLE_CONTRACTION		54	-0.316882	-1.16541	0.19869	0.607759	1	4016	tags=28%, list=14%, signal=32%
BIOCARTA_DC_PATHWAY	BIOCARTA_DC_PATHWAY		16	-0.424502	-1.16449	0.279919	0.609245	1	5826	tags=44%, list=21%, signal=55%
GO_REGULATION_OF_ANTIGEN_RECEPTOR_MEDIATED_SIGNALING_PATHWAY	GO_REGULATION_OF_ANTIGEN_RECEPTOR_MEDIATED_SIGNALING_PATHWAY		38	-0.343673	-1.16342	0.201856	0.611135	1	9150	tags=55%, list=32%, signal=82%
GO_RESPONSE_TO_VIRUS	GO_RESPONSE_TO_VIRUS		217	-0.252529	-1.16217	0.125668	0.613691	1	6817	tags=31%, list=24%, signal=40%
GO_REGULATION_OF_CYTOKINE_SECRETION	GO_REGULATION_OF_CYTOKINE_SECRETION		133	-0.265514	-1.16098	0.163366	0.616028	1	5501	tags=26%, list=19%, signal=32%
KEGG_APOPTOSIS	KEGG_APOPTOSIS		84	-0.285922	-1.16084	0.184539	0.615172	1	9458	tags=44%, list=33%, signal=66%
GO_NEGATIVE_REGULATION_OF_ENDOTHELIAL_CELL_APOPTOTIC_PROCESS	GO_NEGATIVE_REGULATION_OF_ENDOTHELIAL_CELL_APOPTOTIC_PROCESS		24	-0.370347	-1.15929	0.25576	0.618573	1	1099	tags=25%, list=4%, signal=26%
GO_REGULATION_OF_REACTIVE_OXYGEN_SPECIES_METABOLIC_PROCESS	GO_REGULATION_OF_REACTIVE_OXYGEN_SPECIES_METABOLIC_PROCESS		140	-0.263544	-1.1584	0.14578	0.620021	1	3253	tags=21%, list=11%, signal=24%
GO_SENSORY_PERCEPTION_OF_PAIN	GO_SENSORY_PERCEPTION_OF_PAIN		64	-0.30006	-1.15821	0.198529	0.619222	1	4689	tags=31%, list=17%, signal=37%
GO_REGULATION_OF_ALPHA_BETA_T_CELL_PROLIFERATION	GO_REGULATION_OF_ALPHA_BETA_T_CELL_PROLIFERATION		21	-0.387819	-1.15811	0.28719	0.618178	1	1152	tags=14%, list=4%, signal=15%
REACTOME_RORA_ACTIVATES_CIRCADIAN_EXPRESSION	REACTOME_RORA_ACTIVATES_CIRCADIAN_EXPRESSION		23	-0.376929	-1.15766	0.248322	0.618195	1	6563	tags=35%, list=23%, signal=45%
GO_RESPONSE_TO_LEPTIN	GO_RESPONSE_TO_LEPTIN		18	-0.402741	-1.15694	0.253086	0.619137	1	8069	tags=50%, list=29%, signal=70%
GO_MEMBRANE_DEPOLARIZATION_DURING_ACTION_POTENTIAL	GO_MEMBRANE_DEPOLARIZATION_DURING_ACTION_POTENTIAL		36	-0.337058	-1.15416	0.253608	0.626278	1	1164	tags=17%, list=4%, signal=17%
GO_DETECTION_OF_ABIOTIC_STIMULUS	GO_DETECTION_OF_ABIOTIC_STIMULUS		103	-0.280071	-1.15414	0.187654	0.624972	1	4722	tags=24%, list=17%, signal=29%
GO_CALCIUM_ION_IMPORT	GO_CALCIUM_ION_IMPORT		61	-0.301928	-1.15322	0.193548	0.626482	1	6360	tags=36%, list=22%, signal=46%
GO_TISSUE_REGENERATION	GO_TISSUE_REGENERATION		44	-0.32818	-1.15234	0.221505	0.627771	1	3156	tags=23%, list=11%, signal=26%
REACTOME_NEGATIVE_REGULATORS_OF_RIG_I_MDA5_SIGNALING	REACTOME_NEGATIVE_REGULATORS_OF_RIG_I_MDA5_SIGNALING		30	-0.351608	-1.15198	0.246725	0.627531	1	10621	tags=43%, list=38%, signal=69%
GO_REGULATION_OF_POTASSIUM_ION_TRANSPORT	GO_REGULATION_OF_POTASSIUM_ION_TRANSPORT		76	-0.293467	-1.15181	0.216814	0.626758	1	5211	tags=25%, list=18%, signal=31%
KEGG_GLYCOSAMINOGLYCAN_BIOSYNTHESIS_CHONDROITIN_SULFATE	KEGG_GLYCOSAMINOGLYCAN_BIOSYNTHESIS_CHONDROITIN_SULFATE		22	-0.383536	-1.15118	0.254273	0.627464	1	2831	tags=23%, list=10%, signal=25%
GO_SENSORY_PERCEPTION_OF_TEMPERATURE_STIMULUS	GO_SENSORY_PERCEPTION_OF_TEMPERATURE_STIMULUS		19	-0.392116	-1.14823	0.281376	0.635323	1	2850	tags=21%, list=10%, signal=23%
GO_CAMP_MEDIATED_SIGNALING	GO_CAMP_MEDIATED_SIGNALING		35	-0.336155	-1.14434	0.25	0.646102	1	2385	tags=20%, list=8%, signal=22%
GO_CELL_COMMUNICATION_INVOLVED_IN_CARDIAC_CONDUCTION	GO_CELL_COMMUNICATION_INVOLVED_IN_CARDIAC_CONDUCTION		36	-0.33918	-1.14432	0.238426	0.644803	1	1564	tags=19%, list=6%, signal=21%
GO_SPROUTING_ANGIOGENESIS	GO_SPROUTING_ANGIOGENESIS		45	-0.322692	-1.14386	0.242222	0.644869	1	3790	tags=24%, list=13%, signal=28%
GO_MUSCLE_HYPERTROPHY	GO_MUSCLE_HYPERTROPHY		27	-0.361627	-1.14374	0.272921	0.64395	1	2242	tags=22%, list=8%, signal=24%
GO_CELLULAR_RESPONSE_TO_ABIOTIC_STIMULUS	GO_CELLULAR_RESPONSE_TO_ABIOTIC_STIMULUS		238	-0.243591	-1.14321	0.126316	0.644251	1	4766	tags=20%, list=17%, signal=24%
GO_PHOTORECEPTOR_CELL_DEVELOPMENT	GO_PHOTORECEPTOR_CELL_DEVELOPMENT		35	-0.339104	-1.14166	0.24622	0.647637	1	4571	tags=26%, list=16%, signal=31%
GO_CYTOKINE_PRODUCTION	GO_CYTOKINE_PRODUCTION		108	-0.268765	-1.14136	0.180662	0.647262	1	5501	tags=25%, list=19%, signal=31%
REACTOME_DOWNSTREAM_SIGNALING_OF_ACTIVATED_FGFR	REACTOME_DOWNSTREAM_SIGNALING_OF_ACTIVATED_FGFR		89	-0.278702	-1.14054	0.202469	0.648567	1	2843	tags=16%, list=10%, signal=17%
GO_REGULATION_OF_CHEMOKINE_PRODUCTION	GO_REGULATION_OF_CHEMOKINE_PRODUCTION		61	-0.300186	-1.1402	0.254157	0.648303	1	5369	tags=28%, list=19%, signal=34%
GO_BROWN_FAT_CELL_DIFFERENTIATION	GO_BROWN_FAT_CELL_DIFFERENTIATION		26	-0.362713	-1.13954	0.272917	0.648993	1	1836	tags=19%, list=6%, signal=21%
GO_HOMEOSTASIS_OF_NUMBER_OF_CELLS	GO_HOMEOSTASIS_OF_NUMBER_OF_CELLS		160	-0.252105	-1.13919	0.174515	0.648787	1	4352	tags=19%, list=15%, signal=23%
GO_POSITIVE_REGULATION_OF_SMOOTH_MUSCLE_CELL_MIGRATION	GO_POSITIVE_REGULATION_OF_SMOOTH_MUSCLE_CELL_MIGRATION		30	-0.345744	-1.13814	0.264368	0.650736	1	6106	tags=37%, list=22%, signal=47%
GO_REGULATION_OF_MICROTUBULE_POLYMERIZATION	GO_REGULATION_OF_MICROTUBULE_POLYMERIZATION		30	-0.351809	-1.13723	0.283186	0.652329	1	8024	tags=33%, list=28%, signal=46%
BIOCARTA_IL22BP_PATHWAY	BIOCARTA_IL22BP_PATHWAY		16	-0.407086	-1.13722	0.290984	0.651032	1	5229	tags=50%, list=18%, signal=61%
GO_REGULATION_OF_INTERLEUKIN_12_PRODUCTION	GO_REGULATION_OF_INTERLEUKIN_12_PRODUCTION		50	-0.305672	-1.13673	0.256881	0.651262	1	5411	tags=34%, list=19%, signal=42%
GO_REGULATION_OF_AMINO_ACID_TRANSPORT	GO_REGULATION_OF_AMINO_ACID_TRANSPORT		23	-0.366516	-1.135	0.262931	0.655474	1	6005	tags=35%, list=21%, signal=44%
GO_ORGAN_GROWTH	GO_ORGAN_GROWTH		59	-0.304413	-1.13361	0.266968	0.658415	1	3084	tags=24%, list=11%, signal=27%
GO_REGULATION_OF_PROTEIN_KINASE_B_SIGNALING	GO_REGULATION_OF_PROTEIN_KINASE_B_SIGNALING		113	-0.265017	-1.13137	0.195062	0.664192	1	3852	tags=19%, list=14%, signal=21%
GO_CYCLIC_NUCLEOTIDE_MEDIATED_SIGNALING	GO_CYCLIC_NUCLEOTIDE_MEDIATED_SIGNALING		42	-0.314288	-1.13122	0.238397	0.663389	1	2385	tags=17%, list=8%, signal=18%
GO_NEGATIVE_REGULATION_OF_ANTIGEN_RECEPTOR_MEDIATED_SIGNALING_PATHWAY	GO_NEGATIVE_REGULATION_OF_ANTIGEN_RECEPTOR_MEDIATED_SIGNALING_PATHWAY		20	-0.378834	-1.13115	0.288066	0.66223	1	9150	tags=60%, list=32%, signal=89%
GO_HETEROTYPIC_CELL_CELL_ADHESION	GO_HETEROTYPIC_CELL_CELL_ADHESION		26	-0.355102	-1.13056	0.303879	0.662764	1	3790	tags=31%, list=13%, signal=35%
GO_NITRIC_OXIDE_METABOLIC_PROCESS	GO_NITRIC_OXIDE_METABOLIC_PROCESS		15	-0.419284	-1.12845	0.317881	0.66812	1	2798	tags=33%, list=10%, signal=37%
GO_CELL_KILLING	GO_CELL_KILLING		42	-0.321773	-1.12838	0.255034	0.666991	1	6095	tags=40%, list=22%, signal=52%
GO_POSITIVE_REGULATION_OF_PROTEIN_DEPOLYMERIZATION	GO_POSITIVE_REGULATION_OF_PROTEIN_DEPOLYMERIZATION		19	-0.387151	-1.12718	0.300626	0.669531	1	1751	tags=16%, list=6%, signal=17%
GO_REGULATION_OF_ACTIVATED_T_CELL_PROLIFERATION	GO_REGULATION_OF_ACTIVATED_T_CELL_PROLIFERATION		33	-0.341806	-1.12711	0.299127	0.668418	1	5019	tags=33%, list=18%, signal=40%
GO_REGULATION_OF_COENZYME_METABOLIC_PROCESS	GO_REGULATION_OF_COENZYME_METABOLIC_PROCESS		44	-0.318169	-1.1267	0.274725	0.668415	1	9658	tags=48%, list=34%, signal=72%
GO_NEGATIVE_REGULATION_OF_PROTEIN_SECRETION	GO_NEGATIVE_REGULATION_OF_PROTEIN_SECRETION		90	-0.274615	-1.12669	0.229798	0.667095	1	5424	tags=27%, list=19%, signal=33%
GO_NEGATIVE_REGULATION_OF_ION_TRANSPORT	GO_NEGATIVE_REGULATION_OF_ION_TRANSPORT		112	-0.266396	-1.12661	0.204433	0.66602	1	2684	tags=15%, list=9%, signal=17%
GO_POSITIVE_REGULATION_OF_IMMUNOGLOBULIN_MEDIATED_IMMUNE_RESPONSE	GO_POSITIVE_REGULATION_OF_IMMUNOGLOBULIN_MEDIATED_IMMUNE_RESPONSE		24	-0.364918	-1.12566	0.263736	0.667762	1	2198	tags=25%, list=8%, signal=27%
GO_POSITIVE_REGULATION_OF_B_CELL_MEDIATED_IMMUNITY	GO_POSITIVE_REGULATION_OF_B_CELL_MEDIATED_IMMUNITY		24	-0.364918	-1.12491	0.280922	0.668759	1	2198	tags=25%, list=8%, signal=27%
GO_CELL_COMMUNICATION_BY_ELECTRICAL_COUPLING	GO_CELL_COMMUNICATION_BY_ELECTRICAL_COUPLING		15	-0.403567	-1.12467	0.298283	0.668241	1	1064	tags=20%, list=4%, signal=21%
GO_ADENYLATE_CYCLASE_INHIBITING_G_PROTEIN_COUPLED_RECEPTOR_SIGNALING_PATHWAY	GO_ADENYLATE_CYCLASE_INHIBITING_G_PROTEIN_COUPLED_RECEPTOR_SIGNALING_PATHWAY		54	-0.299789	-1.12424	0.280778	0.668284	1	2385	tags=19%, list=8%, signal=20%
BIOCARTA_AGR_PATHWAY	BIOCARTA_AGR_PATHWAY		34	-0.338082	-1.124	0.284165	0.667733	1	2157	tags=15%, list=8%, signal=16%
GO_NEGATIVE_REGULATION_OF_CATION_CHANNEL_ACTIVITY	GO_NEGATIVE_REGULATION_OF_CATION_CHANNEL_ACTIVITY		29	-0.352087	-1.12394	0.292632	0.666635	1	1843	tags=14%, list=7%, signal=15%
REACTOME_IL_RECEPTOR_SHC_SIGNALING	REACTOME_IL_RECEPTOR_SHC_SIGNALING		23	-0.372136	-1.12386	0.297521	0.665562	1	8382	tags=43%, list=30%, signal=62%
GO_REGULATION_OF_SPROUTING_ANGIOGENESIS	GO_REGULATION_OF_SPROUTING_ANGIOGENESIS		28	-0.353608	-1.12381	0.299603	0.664411	1	1473	tags=18%, list=5%, signal=19%
GO_SYNAPTIC_TRANSMISSION_CHOLINERGIC	GO_SYNAPTIC_TRANSMISSION_CHOLINERGIC		25	-0.362563	-1.12344	0.287946	0.664319	1	759	tags=12%, list=3%, signal=12%
GO_DETECTION_OF_BIOTIC_STIMULUS	GO_DETECTION_OF_BIOTIC_STIMULUS		22	-0.373101	-1.12307	0.308204	0.664213	1	8222	tags=50%, list=29%, signal=70%
REACTOME_SIGNALING_BY_FGFR	REACTOME_SIGNALING_BY_FGFR		100	-0.270834	-1.12074	0.211165	0.67046	1	3743	tags=17%, list=13%, signal=20%
GO_KETONE_BIOSYNTHETIC_PROCESS	GO_KETONE_BIOSYNTHETIC_PROCESS		22	-0.367773	-1.12057	0.301552	0.669723	1	6069	tags=27%, list=21%, signal=35%
GO_POSITIVE_REGULATION_OF_CELL_KILLING	GO_POSITIVE_REGULATION_OF_CELL_KILLING		36	-0.337469	-1.12048	0.298137	0.668709	1	5568	tags=33%, list=20%, signal=41%
GO_CARDIAC_MUSCLE_CELL_ACTION_POTENTIAL	GO_CARDIAC_MUSCLE_CELL_ACTION_POTENTIAL		35	-0.34497	-1.12004	0.278396	0.668907	1	5761	tags=37%, list=20%, signal=47%
REACTOME_IMMUNOREGULATORY_INTERACTIONS_BETWEEN_A_LYMPHOID_AND_A_NON_LYMPHOID_CELL	REACTOME_IMMUNOREGULATORY_INTERACTIONS_BETWEEN_A_LYMPHOID_AND_A_NON_LYMPHOID_CELL		58	-0.296389	-1.11925	0.262443	0.670118	1	6871	tags=52%, list=24%, signal=68%
GO_INNATE_IMMUNE_RESPONSE_ACTIVATING_CELL_SURFACE_RECEPTOR_SIGNALING_PATHWAY	GO_INNATE_IMMUNE_RESPONSE_ACTIVATING_CELL_SURFACE_RECEPTOR_SIGNALING_PATHWAY		104	-0.263721	-1.11754	0.209719	0.674522	1	3362	tags=12%, list=12%, signal=13%
GO_LYMPHOCYTE_ACTIVATION	GO_LYMPHOCYTE_ACTIVATION		309	-0.229941	-1.1168	0.119883	0.6755	1	5850	tags=24%, list=21%, signal=30%
GO_NEGATIVE_REGULATION_OF_CYCLIC_NUCLEOTIDE_METABOLIC_PROCESS	GO_NEGATIVE_REGULATION_OF_CYCLIC_NUCLEOTIDE_METABOLIC_PROCESS		31	-0.346885	-1.11419	0.297593	0.682681	1	1962	tags=16%, list=7%, signal=17%
GO_RESPONSE_TO_TYPE_I_INTERFERON	GO_RESPONSE_TO_TYPE_I_INTERFERON		54	-0.296173	-1.11271	0.288732	0.686177	1	5434	tags=28%, list=19%, signal=34%
GO_MYELOID_DENDRITIC_CELL_DIFFERENTIATION	GO_MYELOID_DENDRITIC_CELL_DIFFERENTIATION		17	-0.396563	-1.11241	0.323771	0.685879	1	4392	tags=35%, list=16%, signal=42%
GO_NEGATIVE_REGULATION_OF_ADHERENS_JUNCTION_ORGANIZATION	GO_NEGATIVE_REGULATION_OF_ADHERENS_JUNCTION_ORGANIZATION		15	-0.400478	-1.11236	0.306867	0.684725	1	8168	tags=53%, list=29%, signal=75%
GO_POSITIVE_REGULATION_OF_INTERLEUKIN_10_PRODUCTION	GO_POSITIVE_REGULATION_OF_INTERLEUKIN_10_PRODUCTION		27	-0.349327	-1.11215	0.274123	0.684095	1	6994	tags=41%, list=25%, signal=54%
GO_REGULATION_OF_COFACTOR_METABOLIC_PROCESS	GO_REGULATION_OF_COFACTOR_METABOLIC_PROCESS		44	-0.318169	-1.11163	0.294505	0.68454	1	9658	tags=48%, list=34%, signal=72%
GO_CELLULAR_RESPONSE_TO_GAMMA_RADIATION	GO_CELLULAR_RESPONSE_TO_GAMMA_RADIATION		19	-0.384047	-1.11071	0.299595	0.686096	1	204	tags=11%, list=1%, signal=11%
GO_RECEPTOR_METABOLIC_PROCESS	GO_RECEPTOR_METABOLIC_PROCESS		78	-0.280189	-1.11036	0.263427	0.685967	1	2038	tags=14%, list=7%, signal=15%
GO_INTRINSIC_APOPTOTIC_SIGNALING_PATHWAY_IN_RESPONSE_TO_DNA_DAMAGE_BY_P53_CLASS_MEDIATOR	GO_INTRINSIC_APOPTOTIC_SIGNALING_PATHWAY_IN_RESPONSE_TO_DNA_DAMAGE_BY_P53_CLASS_MEDIATOR		29	-0.339186	-1.11016	0.28673	0.685277	1	3709	tags=21%, list=13%, signal=24%
GO_RESPONSE_TO_PAIN	GO_RESPONSE_TO_PAIN		23	-0.359969	-1.11006	0.290984	0.684354	1	2330	tags=17%, list=8%, signal=19%
GO_DETECTION_OF_MECHANICAL_STIMULUS_INVOLVED_IN_SENSORY_PERCEPTION	GO_DETECTION_OF_MECHANICAL_STIMULUS_INVOLVED_IN_SENSORY_PERCEPTION		22	-0.360332	-1.10923	0.310127	0.685741	1	5713	tags=32%, list=20%, signal=40%
GO_POSITIVE_REGULATION_OF_ALPHA_BETA_T_CELL_ACTIVATION	GO_POSITIVE_REGULATION_OF_ALPHA_BETA_T_CELL_ACTIVATION		50	-0.304778	-1.10896	0.2746	0.685351	1	4416	tags=22%, list=16%, signal=26%
GO_SOMITE_DEVELOPMENT	GO_SOMITE_DEVELOPMENT		66	-0.29313	-1.10817	0.289352	0.686628	1	2031	tags=15%, list=7%, signal=16%
GO_NEUROMUSCULAR_SYNAPTIC_TRANSMISSION	GO_NEUROMUSCULAR_SYNAPTIC_TRANSMISSION		19	-0.37712	-1.10761	0.317495	0.687108	1	4827	tags=32%, list=17%, signal=38%
GO_REGULATION_OF_GLYCOGEN_METABOLIC_PROCESS	GO_REGULATION_OF_GLYCOGEN_METABOLIC_PROCESS		29	-0.340895	-1.10725	0.280851	0.687059	1	8226	tags=41%, list=29%, signal=58%
GO_INACTIVATION_OF_MAPK_ACTIVITY	GO_INACTIVATION_OF_MAPK_ACTIVITY		25	-0.349166	-1.10446	0.309524	0.694735	1	4691	tags=28%, list=17%, signal=34%
GO_POSITIVE_REGULATION_OF_LEUKOCYTE_APOPTOTIC_PROCESS	GO_POSITIVE_REGULATION_OF_LEUKOCYTE_APOPTOTIC_PROCESS		24	-0.365594	-1.10274	0.32	0.6991	1	6458	tags=38%, list=23%, signal=49%
GO_LAMELLIPODIUM_ASSEMBLY	GO_LAMELLIPODIUM_ASSEMBLY		29	-0.343437	-1.10217	0.299786	0.699806	1	4520	tags=21%, list=16%, signal=25%
BIOCARTA_ECM_PATHWAY	BIOCARTA_ECM_PATHWAY		24	-0.355986	-1.10159	0.314159	0.700363	1	7549	tags=33%, list=27%, signal=45%
GO_RESPONSE_TO_MURAMYL_DIPEPTIDE	GO_RESPONSE_TO_MURAMYL_DIPEPTIDE		15	-0.408656	-1.1013	0.299781	0.70004	1	12395	tags=73%, list=44%, signal=130%
GO_POSITIVE_REGULATION_OF_VASCULAR_ENDOTHELIAL_GROWTH_FACTOR_RECEPTOR_SIGNALING_PATHWAY	GO_POSITIVE_REGULATION_OF_VASCULAR_ENDOTHELIAL_GROWTH_FACTOR_RECEPTOR_SIGNALING_PATHWAY		15	-0.397802	-1.09922	0.342437	0.705541	1	2593	tags=27%, list=9%, signal=29%
GO_LYMPHOCYTE_COSTIMULATION	GO_LYMPHOCYTE_COSTIMULATION		70	-0.280577	-1.09866	0.287129	0.706123	1	6328	tags=33%, list=22%, signal=42%
GO_CELLULAR_RESPONSE_TO_FATTY_ACID	GO_CELLULAR_RESPONSE_TO_FATTY_ACID		49	-0.298985	-1.09855	0.283186	0.705171	1	2316	tags=18%, list=8%, signal=20%
GO_POSITIVE_REGULATION_OF_CALCIUM_ION_TRANSMEMBRANE_TRANSPORTER_ACTIVITY	GO_POSITIVE_REGULATION_OF_CALCIUM_ION_TRANSMEMBRANE_TRANSPORTER_ACTIVITY		30	-0.340858	-1.09787	0.319475	0.70608	1	5823	tags=27%, list=21%, signal=34%
GO_POSITIVE_REGULATION_OF_RECEPTOR_ACTIVITY	GO_POSITIVE_REGULATION_OF_RECEPTOR_ACTIVITY		42	-0.312296	-1.09726	0.309417	0.706774	1	5275	tags=29%, list=19%, signal=35%
GO_NEGATIVE_REGULATION_OF_HOMEOSTATIC_PROCESS	GO_NEGATIVE_REGULATION_OF_HOMEOSTATIC_PROCESS		118	-0.256683	-1.09601	0.290094	0.709597	1	3449	tags=14%, list=12%, signal=15%
GO_POSITIVE_REGULATION_OF_ALCOHOL_BIOSYNTHETIC_PROCESS	GO_POSITIVE_REGULATION_OF_ALCOHOL_BIOSYNTHETIC_PROCESS		21	-0.364622	-1.09566	0.328421	0.709438	1	4009	tags=29%, list=14%, signal=33%
GO_MEMBRANE_ASSEMBLY	GO_MEMBRANE_ASSEMBLY		25	-0.344632	-1.0954	0.316348	0.709009	1	2843	tags=24%, list=10%, signal=27%
GO_NEGATIVE_REGULATION_OF_EPITHELIAL_CELL_APOPTOTIC_PROCESS	GO_NEGATIVE_REGULATION_OF_EPITHELIAL_CELL_APOPTOTIC_PROCESS		30	-0.33926	-1.09489	0.312073	0.709408	1	1099	tags=20%, list=4%, signal=21%
GO_NEGATIVE_REGULATION_OF_ACTIN_FILAMENT_POLYMERIZATION	GO_NEGATIVE_REGULATION_OF_ACTIN_FILAMENT_POLYMERIZATION		42	-0.315621	-1.09481	0.308585	0.708348	1	4006	tags=19%, list=14%, signal=22%
GO_CELLULAR_CARBOHYDRATE_METABOLIC_PROCESS	GO_CELLULAR_CARBOHYDRATE_METABOLIC_PROCESS		129	-0.25427	-1.09397	0.266846	0.709892	1	3773	tags=16%, list=13%, signal=19%
GO_POSITIVE_REGULATION_OF_MEMBRANE_PROTEIN_ECTODOMAIN_PROTEOLYSIS	GO_POSITIVE_REGULATION_OF_MEMBRANE_PROTEIN_ECTODOMAIN_PROTEOLYSIS		15	-0.405336	-1.0937	0.345733	0.709542	1	227	tags=13%, list=1%, signal=13%
GO_VASCULAR_PROCESS_IN_CIRCULATORY_SYSTEM	GO_VASCULAR_PROCESS_IN_CIRCULATORY_SYSTEM		143	-0.246817	-1.09361	0.238342	0.708562	1	5831	tags=31%, list=21%, signal=39%
GO_POSITIVE_REGULATION_OF_LYMPHOCYTE_DIFFERENTIATION	GO_POSITIVE_REGULATION_OF_LYMPHOCYTE_DIFFERENTIATION		75	-0.273339	-1.09327	0.28	0.708427	1	4416	tags=23%, list=16%, signal=27%
GO_REGULATION_OF_NIK_NF_KAPPAB_SIGNALING	GO_REGULATION_OF_NIK_NF_KAPPAB_SIGNALING		40	-0.316106	-1.09194	0.334038	0.7115	1	9293	tags=52%, list=33%, signal=78%
REACTOME_SIGNALING_BY_FGFR_IN_DISEASE	REACTOME_SIGNALING_BY_FGFR_IN_DISEASE		114	-0.254907	-1.0911	0.267352	0.712909	1	4155	tags=18%, list=15%, signal=20%
KEGG_ETHER_LIPID_METABOLISM	KEGG_ETHER_LIPID_METABOLISM		31	-0.333679	-1.09096	0.317241	0.712054	1	3518	tags=29%, list=12%, signal=33%
GO_POSITIVE_REGULATION_OF_MICROTUBULE_POLYMERIZATION_OR_DEPOLYMERIZATION	GO_POSITIVE_REGULATION_OF_MICROTUBULE_POLYMERIZATION_OR_DEPOLYMERIZATION		22	-0.367197	-1.09086	0.355789	0.711109	1	1843	tags=9%, list=7%, signal=10%
GO_SUPEROXIDE_METABOLIC_PROCESS	GO_SUPEROXIDE_METABOLIC_PROCESS		26	-0.354337	-1.09055	0.302483	0.710873	1	204	tags=12%, list=1%, signal=12%
GO_ORGAN_INDUCTION	GO_ORGAN_INDUCTION		15	-0.397746	-1.09036	0.344086	0.710231	1	2235	tags=33%, list=8%, signal=36%
GO_REGULATION_OF_RECEPTOR_MEDIATED_ENDOCYTOSIS	GO_REGULATION_OF_RECEPTOR_MEDIATED_ENDOCYTOSIS		74	-0.275429	-1.08995	0.304348	0.710285	1	6095	tags=26%, list=22%, signal=33%
GO_POSITIVE_REGULATION_OF_ERK1_AND_ERK2_CASCADE	GO_POSITIVE_REGULATION_OF_ERK1_AND_ERK2_CASCADE		148	-0.248676	-1.08989	0.277354	0.709218	1	4702	tags=25%, list=17%, signal=30%
KEGG_PHOSPHATIDYLINOSITOL_SIGNALING_SYSTEM	KEGG_PHOSPHATIDYLINOSITOL_SIGNALING_SYSTEM		70	-0.276598	-1.08947	0.263982	0.709387	1	7038	tags=33%, list=25%, signal=44%
GO_POSITIVE_REGULATION_OF_BEHAVIOR	GO_POSITIVE_REGULATION_OF_BEHAVIOR		18	-0.373975	-1.08914	0.345263	0.70918	1	4490	tags=39%, list=16%, signal=46%
GO_REGULATION_OF_PHOSPHATIDYLINOSITOL_3_KINASE_SIGNALING	GO_REGULATION_OF_PHOSPHATIDYLINOSITOL_3_KINASE_SIGNALING		125	-0.249565	-1.08902	0.26738	0.708324	1	6378	tags=30%, list=23%, signal=39%
BIOCARTA_MYOSIN_PATHWAY	BIOCARTA_MYOSIN_PATHWAY		29	-0.338883	-1.08818	0.336245	0.709848	1	4166	tags=24%, list=15%, signal=28%
GO_TISSUE_REMODELING	GO_TISSUE_REMODELING		80	-0.267462	-1.08816	0.288462	0.708649	1	3277	tags=18%, list=12%, signal=20%
KEGG_NOD_LIKE_RECEPTOR_SIGNALING_PATHWAY	KEGG_NOD_LIKE_RECEPTOR_SIGNALING_PATHWAY		61	-0.287961	-1.08815	0.287982	0.707444	1	8493	tags=36%, list=30%, signal=51%
GO_LAMELLIPODIUM_ORGANIZATION	GO_LAMELLIPODIUM_ORGANIZATION		35	-0.322451	-1.08743	0.318486	0.708594	1	7263	tags=31%, list=26%, signal=42%
GO_REGULATION_OF_SYNAPTIC_TRANSMISSION_GABAERGIC	GO_REGULATION_OF_SYNAPTIC_TRANSMISSION_GABAERGIC		26	-0.345825	-1.0867	0.347253	0.70975	1	5275	tags=27%, list=19%, signal=33%
GO_PROTEIN_LIPID_COMPLEX_ASSEMBLY	GO_PROTEIN_LIPID_COMPLEX_ASSEMBLY		16	-0.390387	-1.08569	0.345188	0.711745	1	502	tags=13%, list=2%, signal=13%
REACTOME_POST_NMDA_RECEPTOR_ACTIVATION_EVENTS	REACTOME_POST_NMDA_RECEPTOR_ACTIVATION_EVENTS		32	-0.331586	-1.0856	0.317895	0.7108	1	3678	tags=19%, list=13%, signal=22%
GO_B_CELL_PROLIFERATION	GO_B_CELL_PROLIFERATION		22	-0.356613	-1.08336	0.354651	0.716804	1	5850	tags=32%, list=21%, signal=40%
GO_POSITIVE_REGULATION_OF_CYTOKINE_SECRETION	GO_POSITIVE_REGULATION_OF_CYTOKINE_SECRETION		90	-0.262578	-1.08268	0.287154	0.717786	1	3626	tags=18%, list=13%, signal=20%
GO_POSITIVE_REGULATION_OF_PROTEIN_OLIGOMERIZATION	GO_POSITIVE_REGULATION_OF_PROTEIN_OLIGOMERIZATION		18	-0.373528	-1.08191	0.348195	0.71908	1	3107	tags=33%, list=11%, signal=37%
GO_HYDROGEN_PEROXIDE_CATABOLIC_PROCESS	GO_HYDROGEN_PEROXIDE_CATABOLIC_PROCESS		18	-0.369483	-1.08171	0.365657	0.718575	1	265	tags=11%, list=1%, signal=11%
GO_POSITIVE_REGULATION_OF_CALCIUM_MEDIATED_SIGNALING	GO_POSITIVE_REGULATION_OF_CALCIUM_MEDIATED_SIGNALING		36	-0.324527	-1.08054	0.339956	0.721127	1	6181	tags=31%, list=22%, signal=39%
GO_REGULATION_OF_LYASE_ACTIVITY	GO_REGULATION_OF_LYASE_ACTIVITY		68	-0.277605	-1.0805	0.290023	0.720018	1	2998	tags=15%, list=11%, signal=16%
BIOCARTA_CTCF_PATHWAY	BIOCARTA_CTCF_PATHWAY		21	-0.36649	-1.08004	0.338266	0.720327	1	6204	tags=38%, list=22%, signal=49%
GO_FIBRIL_ORGANIZATION	GO_FIBRIL_ORGANIZATION		19	-0.365982	-1.07902	0.34968	0.722546	1	6333	tags=26%, list=22%, signal=34%
BIOCARTA_DEATH_PATHWAY	BIOCARTA_DEATH_PATHWAY		33	-0.324753	-1.07888	0.348684	0.721731	1	4319	tags=21%, list=15%, signal=25%
GO_NEUROTROPHIN_TRK_RECEPTOR_SIGNALING_PATHWAY	GO_NEUROTROPHIN_TRK_RECEPTOR_SIGNALING_PATHWAY		15	-0.391988	-1.0769	0.344828	0.727048	1	8830	tags=47%, list=31%, signal=68%
GO_CELL_ACTIVATION_INVOLVED_IN_IMMUNE_RESPONSE	GO_CELL_ACTIVATION_INVOLVED_IN_IMMUNE_RESPONSE		118	-0.253729	-1.07599	0.281623	0.728738	1	6213	tags=25%, list=22%, signal=31%
REACTOME_TRANSMISSION_ACROSS_CHEMICAL_SYNAPSES	REACTOME_TRANSMISSION_ACROSS_CHEMICAL_SYNAPSES		170	-0.240143	-1.0757	0.283019	0.728498	1	5481	tags=22%, list=19%, signal=27%
KEGG_PROXIMAL_TUBULE_BICARBONATE_RECLAMATION	KEGG_PROXIMAL_TUBULE_BICARBONATE_RECLAMATION		22	-0.352578	-1.0751	0.352668	0.729267	1	4186	tags=27%, list=15%, signal=32%
GO_NEGATIVE_REGULATION_OF_SECRETION	GO_NEGATIVE_REGULATION_OF_SECRETION		162	-0.236957	-1.07346	0.269444	0.733607	1	5715	tags=27%, list=20%, signal=34%
GO_POSITIVE_REGULATION_OF_NIK_NF_KAPPAB_SIGNALING	GO_POSITIVE_REGULATION_OF_NIK_NF_KAPPAB_SIGNALING		28	-0.337119	-1.07281	0.329466	0.734583	1	7354	tags=43%, list=26%, signal=58%
GO_AXONAL_FASCICULATION	GO_AXONAL_FASCICULATION		20	-0.3688	-1.0727	0.365385	0.733639	1	729	tags=15%, list=3%, signal=15%
GO_CELLULAR_RESPONSE_TO_LIPID	GO_CELLULAR_RESPONSE_TO_LIPID		415	-0.214398	-1.07257	0.228228	0.732842	1	4945	tags=20%, list=17%, signal=24%
GO_NEGATIVE_REGULATION_OF_VASCULATURE_DEVELOPMENT	GO_NEGATIVE_REGULATION_OF_VASCULATURE_DEVELOPMENT		72	-0.274519	-1.07242	0.311321	0.732118	1	5404	tags=28%, list=19%, signal=34%
GO_NEGATIVE_REGULATION_OF_GLUCOSE_TRANSPORT	GO_NEGATIVE_REGULATION_OF_GLUCOSE_TRANSPORT		16	-0.394823	-1.07209	0.360587	0.731993	1	3822	tags=38%, list=14%, signal=43%
GO_POSITIVE_REGULATION_OF_IMMUNOGLOBULIN_PRODUCTION	GO_POSITIVE_REGULATION_OF_IMMUNOGLOBULIN_PRODUCTION		26	-0.339015	-1.07176	0.345572	0.731865	1	1722	tags=19%, list=6%, signal=20%
GO_REGULATION_OF_T_HELPER_CELL_DIFFERENTIATION	GO_REGULATION_OF_T_HELPER_CELL_DIFFERENTIATION		23	-0.351861	-1.07126	0.354455	0.732347	1	4416	tags=30%, list=16%, signal=36%
GO_REGULATION_OF_LEUKOCYTE_MEDIATED_CYTOTOXICITY	GO_REGULATION_OF_LEUKOCYTE_MEDIATED_CYTOTOXICITY		49	-0.298362	-1.06987	0.334091	0.735764	1	5850	tags=39%, list=21%, signal=49%
GO_PROTEIN_LOCALIZATION_TO_GOLGI_APPARATUS	GO_PROTEIN_LOCALIZATION_TO_GOLGI_APPARATUS		32	-0.329557	-1.06967	0.341014	0.735253	1	9506	tags=41%, list=34%, signal=61%
GO_POSITIVE_REGULATION_OF_PEPTIDYL_TYROSINE_PHOSPHORYLATION	GO_POSITIVE_REGULATION_OF_PEPTIDYL_TYROSINE_PHOSPHORYLATION		136	-0.24298	-1.06911	0.287179	0.735876	1	6328	tags=31%, list=22%, signal=40%
GO_LEUKOCYTE_ACTIVATION	GO_LEUKOCYTE_ACTIVATION		372	-0.215535	-1.06784	0.225519	0.738885	1	6106	tags=25%, list=22%, signal=31%
GO_REGULATION_OF_VASCULATURE_DEVELOPMENT	GO_REGULATION_OF_VASCULATURE_DEVELOPMENT		217	-0.230937	-1.06735	0.272222	0.739269	1	2316	tags=13%, list=8%, signal=14%
GO_FAT_CELL_DIFFERENTIATION	GO_FAT_CELL_DIFFERENTIATION		98	-0.26348	-1.06632	0.308924	0.741441	1	4727	tags=20%, list=17%, signal=24%
REACTOME_IL_2_SIGNALING	REACTOME_IL_2_SIGNALING		37	-0.30846	-1.06561	0.363636	0.742609	1	6798	tags=30%, list=24%, signal=39%
REACTOME_COSTIMULATION_BY_THE_CD28_FAMILY	REACTOME_COSTIMULATION_BY_THE_CD28_FAMILY		60	-0.279683	-1.06491	0.365044	0.743795	1	6328	tags=28%, list=22%, signal=36%
GO_REGULATION_OF_TUMOR_NECROSIS_FACTOR_SUPERFAMILY_CYTOKINE_PRODUCTION	GO_REGULATION_OF_TUMOR_NECROSIS_FACTOR_SUPERFAMILY_CYTOKINE_PRODUCTION		93	-0.256923	-1.06391	0.314861	0.745947	1	5501	tags=26%, list=19%, signal=32%
GO_I_KAPPAB_KINASE_NF_KAPPAB_SIGNALING	GO_I_KAPPAB_KINASE_NF_KAPPAB_SIGNALING		69	-0.271362	-1.06388	0.342984	0.744813	1	9820	tags=41%, list=35%, signal=62%
GO_QUATERNARY_AMMONIUM_GROUP_TRANSPORT	GO_QUATERNARY_AMMONIUM_GROUP_TRANSPORT		18	-0.362623	-1.0629	0.370213	0.746905	1	6707	tags=44%, list=24%, signal=58%
GO_MYELOID_CELL_HOMEOSTASIS	GO_MYELOID_CELL_HOMEOSTASIS		79	-0.264326	-1.06248	0.330969	0.747085	1	4290	tags=19%, list=15%, signal=22%
REACTOME_PI3K_CASCADE	REACTOME_PI3K_CASCADE		61	-0.278009	-1.06205	0.350835	0.747255	1	3744	tags=20%, list=13%, signal=23%
GO_NEGATIVE_REGULATION_OF_MULTI_ORGANISM_PROCESS	GO_NEGATIVE_REGULATION_OF_MULTI_ORGANISM_PROCESS		133	-0.246115	-1.06175	0.313131	0.747028	1	5258	tags=23%, list=19%, signal=28%
GO_FERTILIZATION	GO_FERTILIZATION		115	-0.244244	-1.06145	0.310427	0.746751	1	6820	tags=30%, list=24%, signal=39%
GO_POSITIVE_REGULATION_OF_ADENYLATE_CYCLASE_ACTIVITY	GO_POSITIVE_REGULATION_OF_ADENYLATE_CYCLASE_ACTIVITY		41	-0.304023	-1.06132	0.364679	0.745949	1	3599	tags=20%, list=13%, signal=22%
GO_NEGATIVE_REGULATION_OF_INFLAMMATORY_RESPONSE	GO_NEGATIVE_REGULATION_OF_INFLAMMATORY_RESPONSE		82	-0.263566	-1.0607	0.357647	0.746759	1	4981	tags=26%, list=18%, signal=31%
GO_NICOTINAMIDE_NUCLEOTIDE_BIOSYNTHETIC_PROCESS	GO_NICOTINAMIDE_NUCLEOTIDE_BIOSYNTHETIC_PROCESS		15	-0.385803	-1.06027	0.390688	0.747015	1	3540	tags=33%, list=13%, signal=38%
GO_REACTIVE_NITROGEN_SPECIES_METABOLIC_PROCESS	GO_REACTIVE_NITROGEN_SPECIES_METABOLIC_PROCESS		17	-0.381514	-1.05974	0.396378	0.747549	1	2798	tags=29%, list=10%, signal=33%
GO_POSITIVE_REGULATION_OF_PROTEIN_KINASE_B_SIGNALING	GO_POSITIVE_REGULATION_OF_PROTEIN_KINASE_B_SIGNALING		76	-0.2672	-1.05801	0.334107	0.752204	1	3852	tags=20%, list=14%, signal=23%
REACTOME_CYTOKINE_SIGNALING_IN_IMMUNE_SYSTEM	REACTOME_CYTOKINE_SIGNALING_IN_IMMUNE_SYSTEM		244	-0.223633	-1.05772	0.286908	0.751998	1	7993	tags=29%, list=28%, signal=40%
GO_PHOSPHATIDYLINOSITOL_METABOLIC_PROCESS	GO_PHOSPHATIDYLINOSITOL_METABOLIC_PROCESS		182	-0.234545	-1.05771	0.298701	0.7508	1	6204	tags=28%, list=22%, signal=36%
GO_VACUOLE_FUSION	GO_VACUOLE_FUSION		23	-0.355833	-1.0577	0.355509	0.74961	1	7545	tags=35%, list=27%, signal=47%
GO_REGULATION_OF_PLASMA_LIPOPROTEIN_PARTICLE_LEVELS	GO_REGULATION_OF_PLASMA_LIPOPROTEIN_PARTICLE_LEVELS		40	-0.30158	-1.05606	0.341122	0.753926	1	876	tags=10%, list=3%, signal=10%
REACTOME_NEURONAL_SYSTEM	REACTOME_NEURONAL_SYSTEM		245	-0.224221	-1.05501	0.292818	0.75633	1	5481	tags=23%, list=19%, signal=29%
GO_MYELOID_DENDRITIC_CELL_ACTIVATION	GO_MYELOID_DENDRITIC_CELL_ACTIVATION		22	-0.34866	-1.05436	0.390041	0.757256	1	4392	tags=27%, list=16%, signal=32%
GO_REGULATION_OF_EXCRETION	GO_REGULATION_OF_EXCRETION		20	-0.353318	-1.0528	0.394958	0.76137	1	2316	tags=25%, list=8%, signal=27%
GO_NEGATIVE_REGULATION_OF_G_PROTEIN_COUPLED_RECEPTOR_PROTEIN_SIGNALING_PATHWAY	GO_NEGATIVE_REGULATION_OF_G_PROTEIN_COUPLED_RECEPTOR_PROTEIN_SIGNALING_PATHWAY		36	-0.313678	-1.05236	0.359909	0.761626	1	3034	tags=14%, list=11%, signal=16%
GO_ADRENERGIC_RECEPTOR_SIGNALING_PATHWAY	GO_ADRENERGIC_RECEPTOR_SIGNALING_PATHWAY		16	-0.377996	-1.04888	0.397541	0.77227	1	2492	tags=19%, list=9%, signal=21%
GO_CELLULAR_RESPONSE_TO_ACID_CHEMICAL	GO_CELLULAR_RESPONSE_TO_ACID_CHEMICAL		157	-0.229859	-1.04763	0.328947	0.775451	1	5151	tags=23%, list=18%, signal=28%
GO_TOLL_LIKE_RECEPTOR_4_SIGNALING_PATHWAY	GO_TOLL_LIKE_RECEPTOR_4_SIGNALING_PATHWAY		18	-0.358781	-1.04756	0.381057	0.774431	1	2302	tags=28%, list=8%, signal=30%
GO_ASTROCYTE_DIFFERENTIATION	GO_ASTROCYTE_DIFFERENTIATION		37	-0.31033	-1.04652	0.382284	0.776733	1	4379	tags=27%, list=15%, signal=32%
REACTOME_INTERFERON_SIGNALING	REACTOME_INTERFERON_SIGNALING		141	-0.236266	-1.04597	0.331551	0.777396	1	6159	tags=23%, list=22%, signal=29%
BIOCARTA_CXCR4_PATHWAY	BIOCARTA_CXCR4_PATHWAY		24	-0.336739	-1.04536	0.370588	0.778241	1	493	tags=8%, list=2%, signal=8%
GO_ACIDIC_AMINO_ACID_TRANSPORT	GO_ACIDIC_AMINO_ACID_TRANSPORT		20	-0.350611	-1.04523	0.397089	0.777454	1	6139	tags=35%, list=22%, signal=45%
GO_GLUTAMINE_FAMILY_AMINO_ACID_CATABOLIC_PROCESS	GO_GLUTAMINE_FAMILY_AMINO_ACID_CATABOLIC_PROCESS		23	-0.339721	-1.0452	0.395089	0.776311	1	4213	tags=30%, list=15%, signal=36%
GO_PURINE_CONTAINING_COMPOUND_SALVAGE	GO_PURINE_CONTAINING_COMPOUND_SALVAGE		16	-0.378495	-1.04493	0.394628	0.775987	1	6679	tags=38%, list=24%, signal=49%
GO_PYRIDINE_NUCLEOTIDE_BIOSYNTHETIC_PROCESS	GO_PYRIDINE_NUCLEOTIDE_BIOSYNTHETIC_PROCESS		15	-0.385803	-1.04481	0.417178	0.775134	1	3540	tags=33%, list=13%, signal=38%
GO_POLYSACCHARIDE_BIOSYNTHETIC_PROCESS	GO_POLYSACCHARIDE_BIOSYNTHETIC_PROCESS		40	-0.302012	-1.04324	0.360731	0.779192	1	4508	tags=23%, list=16%, signal=27%
GO_REGULATION_OF_PEPTIDYL_SERINE_PHOSPHORYLATION	GO_REGULATION_OF_PEPTIDYL_SERINE_PHOSPHORYLATION		94	-0.247526	-1.04321	0.364706	0.778082	1	6457	tags=28%, list=23%, signal=36%
GO_NEGATIVE_REGULATION_OF_ENDOTHELIAL_CELL_PROLIFERATION	GO_NEGATIVE_REGULATION_OF_ENDOTHELIAL_CELL_PROLIFERATION		29	-0.324773	-1.04218	0.386463	0.78027	1	5232	tags=31%, list=18%, signal=38%
GO_POSITIVE_REGULATION_OF_SYNAPTIC_TRANSMISSION	GO_POSITIVE_REGULATION_OF_SYNAPTIC_TRANSMISSION		98	-0.252259	-1.04212	0.382872	0.779281	1	3764	tags=18%, list=13%, signal=21%
GO_POSITIVE_REGULATION_OF_MAPK_CASCADE	GO_POSITIVE_REGULATION_OF_MAPK_CASCADE		421	-0.208438	-1.04161	0.304795	0.779815	1	4765	tags=20%, list=17%, signal=24%
GO_REGULATION_OF_TRANSPORTER_ACTIVITY	GO_REGULATION_OF_TRANSPORTER_ACTIVITY		177	-0.227179	-1.04104	0.340102	0.780634	1	2257	tags=12%, list=8%, signal=13%
GO_POSITIVE_REGULATION_OF_T_HELPER_CELL_DIFFERENTIATION	GO_POSITIVE_REGULATION_OF_T_HELPER_CELL_DIFFERENTIATION		17	-0.372273	-1.04039	0.407787	0.781617	1	4416	tags=35%, list=16%, signal=42%
KEGG_HEMATOPOIETIC_CELL_LINEAGE	KEGG_HEMATOPOIETIC_CELL_LINEAGE		73	-0.26523	-1.04021	0.342593	0.78096	1	6836	tags=34%, list=24%, signal=45%
REACTOME_SIGNALING_BY_ILS	REACTOME_SIGNALING_BY_ILS		102	-0.246728	-1.04007	0.368298	0.780244	1	8382	tags=32%, list=30%, signal=46%
GO_REGULATION_OF_EXTRINSIC_APOPTOTIC_SIGNALING_PATHWAY_VIA_DEATH_DOMAIN_RECEPTORS	GO_REGULATION_OF_EXTRINSIC_APOPTOTIC_SIGNALING_PATHWAY_VIA_DEATH_DOMAIN_RECEPTORS		55	-0.278977	-1.03905	0.405542	0.782443	1	4146	tags=24%, list=15%, signal=28%
GO_STRIATUM_DEVELOPMENT	GO_STRIATUM_DEVELOPMENT		16	-0.371226	-1.03901	0.408994	0.781364	1	6617	tags=44%, list=23%, signal=57%
REACTOME_SYNTHESIS_OF_PIPS_AT_THE_GOLGI_MEMBRANE	REACTOME_SYNTHESIS_OF_PIPS_AT_THE_GOLGI_MEMBRANE		17	-0.369024	-1.03843	0.39959	0.782098	1	9282	tags=47%, list=33%, signal=70%
GO_REGULATION_OF_ACTIN_FILAMENT_DEPOLYMERIZATION	GO_REGULATION_OF_ACTIN_FILAMENT_DEPOLYMERIZATION		46	-0.291226	-1.03771	0.376682	0.783279	1	4006	tags=20%, list=14%, signal=23%
GO_POSITIVE_REGULATION_OF_NATURAL_KILLER_CELL_MEDIATED_IMMUNITY	GO_POSITIVE_REGULATION_OF_NATURAL_KILLER_CELL_MEDIATED_IMMUNITY		19	-0.36185	-1.03771	0.425764	0.782072	1	8844	tags=63%, list=31%, signal=92%
KEGG_PURINE_METABOLISM	KEGG_PURINE_METABOLISM		148	-0.23264	-1.0372	0.355014	0.782487	1	2793	tags=11%, list=10%, signal=12%
REACTOME_ACTIVATION_OF_NMDA_RECEPTOR_UPON_GLUTAMATE_BINDING_AND_POSTSYNAPTIC_EVENTS	REACTOME_ACTIVATION_OF_NMDA_RECEPTOR_UPON_GLUTAMATE_BINDING_AND_POSTSYNAPTIC_EVENTS		36	-0.304311	-1.03683	0.4	0.782509	1	3678	tags=17%, list=13%, signal=19%
GO_PHOSPHATIDYLINOSITOL_DEPHOSPHORYLATION	GO_PHOSPHATIDYLINOSITOL_DEPHOSPHORYLATION		22	-0.341099	-1.03661	0.386117	0.782068	1	6727	tags=27%, list=24%, signal=36%
GO_MYOTUBE_DIFFERENTIATION	GO_MYOTUBE_DIFFERENTIATION		48	-0.285602	-1.03584	0.399533	0.783499	1	4827	tags=25%, list=17%, signal=30%
REACTOME_GLUCOSE_TRANSPORT	REACTOME_GLUCOSE_TRANSPORT		36	-0.304263	-1.03555	0.394366	0.78327	1	742	tags=8%, list=3%, signal=9%
REACTOME_NEUROTRANSMITTER_RELEASE_CYCLE	REACTOME_NEUROTRANSMITTER_RELEASE_CYCLE		31	-0.320753	-1.0354	0.406048	0.782598	1	849	tags=13%, list=3%, signal=13%
GO_REGULATION_OF_GENE_EXPRESSION_BY_GENETIC_IMPRINTING	GO_REGULATION_OF_GENE_EXPRESSION_BY_GENETIC_IMPRINTING		15	-0.375631	-1.03355	0.421162	0.787615	1	1842	tags=13%, list=7%, signal=14%
KEGG_T_CELL_RECEPTOR_SIGNALING_PATHWAY	KEGG_T_CELL_RECEPTOR_SIGNALING_PATHWAY		101	-0.246419	-1.03328	0.375	0.787328	1	9479	tags=41%, list=33%, signal=61%
GO_REGULATION_OF_JAK_STAT_CASCADE	GO_REGULATION_OF_JAK_STAT_CASCADE		111	-0.241549	-1.03328	0.384615	0.786124	1	5148	tags=27%, list=18%, signal=33%
GO_PYRIDINE_CONTAINING_COMPOUND_BIOSYNTHETIC_PROCESS	GO_PYRIDINE_CONTAINING_COMPOUND_BIOSYNTHETIC_PROCESS		19	-0.351154	-1.03303	0.4329	0.785742	1	3540	tags=32%, list=13%, signal=36%
GO_NEGATIVE_REGULATION_OF_SMOOTH_MUSCLE_CELL_PROLIFERATION	GO_NEGATIVE_REGULATION_OF_SMOOTH_MUSCLE_CELL_PROLIFERATION		34	-0.301908	-1.03093	0.398249	0.791695	1	4641	tags=24%, list=16%, signal=28%
GO_VASOCONSTRICTION	GO_VASOCONSTRICTION		25	-0.329133	-1.03058	0.395789	0.79169	1	6201	tags=36%, list=22%, signal=46%
GO_REGULATION_OF_LONG_TERM_NEURONAL_SYNAPTIC_PLASTICITY	GO_REGULATION_OF_LONG_TERM_NEURONAL_SYNAPTIC_PLASTICITY		22	-0.339809	-1.03022	0.402985	0.791696	1	7112	tags=36%, list=25%, signal=49%
GO_NEGATIVE_REGULATION_OF_RESPONSE_TO_WOUNDING	GO_NEGATIVE_REGULATION_OF_RESPONSE_TO_WOUNDING		134	-0.234336	-1.0289	0.394541	0.794973	1	2798	tags=17%, list=10%, signal=19%
GO_NEGATIVE_REGULATION_OF_AMINE_TRANSPORT	GO_NEGATIVE_REGULATION_OF_AMINE_TRANSPORT		18	-0.355147	-1.02887	0.415054	0.793856	1	2492	tags=28%, list=9%, signal=30%
GO_REGULATION_OF_G_PROTEIN_COUPLED_RECEPTOR_PROTEIN_SIGNALING_PATHWAY	GO_REGULATION_OF_G_PROTEIN_COUPLED_RECEPTOR_PROTEIN_SIGNALING_PATHWAY		109	-0.242383	-1.02819	0.386189	0.794942	1	4689	tags=19%, list=17%, signal=23%
GO_REGULATION_OF_LYMPHOCYTE_APOPTOTIC_PROCESS	GO_REGULATION_OF_LYMPHOCYTE_APOPTOTIC_PROCESS		47	-0.281181	-1.02688	0.384466	0.798234	1	6458	tags=40%, list=23%, signal=52%
GO_INTERFERON_GAMMA_MEDIATED_SIGNALING_PATHWAY	GO_INTERFERON_GAMMA_MEDIATED_SIGNALING_PATHWAY		68	-0.266356	-1.02589	0.378995	0.800388	1	6119	tags=28%, list=22%, signal=36%
GO_RESPONSE_TO_EPINEPHRINE	GO_RESPONSE_TO_EPINEPHRINE		16	-0.376765	-1.02505	0.425214	0.802056	1	2220	tags=19%, list=8%, signal=20%
GO_POSITIVE_REGULATION_OF_LYMPHOCYTE_MEDIATED_IMMUNITY	GO_POSITIVE_REGULATION_OF_LYMPHOCYTE_MEDIATED_IMMUNITY		64	-0.26807	-1.025	0.412844	0.801059	1	5568	tags=30%, list=20%, signal=37%
GO_REGULATION_OF_STAT_CASCADE	GO_REGULATION_OF_STAT_CASCADE		111	-0.241548	-1.02318	0.399027	0.806014	1	5148	tags=27%, list=18%, signal=33%
GO_REGULATION_OF_CAMP_MEDIATED_SIGNALING	GO_REGULATION_OF_CAMP_MEDIATED_SIGNALING		21	-0.341116	-1.02235	0.416486	0.807619	1	3857	tags=33%, list=14%, signal=39%
GO_REGULATION_OF_CYTOKINE_BIOSYNTHETIC_PROCESS	GO_REGULATION_OF_CYTOKINE_BIOSYNTHETIC_PROCESS		84	-0.254659	-1.02225	0.403893	0.806751	1	4490	tags=25%, list=16%, signal=30%
GO_CELLULAR_COMPONENT_ASSEMBLY_INVOLVED_IN_MORPHOGENESIS	GO_CELLULAR_COMPONENT_ASSEMBLY_INVOLVED_IN_MORPHOGENESIS		226	-0.217886	-1.02208	0.379213	0.806088	1	1892	tags=9%, list=7%, signal=9%
GO_REGULATION_OF_SENSORY_PERCEPTION_OF_PAIN	GO_REGULATION_OF_SENSORY_PERCEPTION_OF_PAIN		31	-0.306491	-1.02138	0.415385	0.807337	1	3277	tags=26%, list=12%, signal=29%
GO_ENDOTHELIAL_CELL_PROLIFERATION	GO_ENDOTHELIAL_CELL_PROLIFERATION		22	-0.334947	-1.02105	0.414894	0.807205	1	2031	tags=18%, list=7%, signal=20%
GO_POLYSACCHARIDE_METABOLIC_PROCESS	GO_POLYSACCHARIDE_METABOLIC_PROCESS		74	-0.256231	-1.021	0.416076	0.806203	1	6937	tags=27%, list=25%, signal=36%
GO_NEGATIVE_REGULATION_OF_BLOOD_CIRCULATION	GO_NEGATIVE_REGULATION_OF_BLOOD_CIRCULATION		31	-0.314452	-1.01955	0.404427	0.810059	1	3277	tags=26%, list=12%, signal=29%
GO_NEGATIVE_REGULATION_OF_B_CELL_PROLIFERATION	GO_NEGATIVE_REGULATION_OF_B_CELL_PROLIFERATION		15	-0.375749	-1.01931	0.448052	0.809651	1	9919	tags=53%, list=35%, signal=82%
GO_REGULATION_OF_GLUCOSE_IMPORT	GO_REGULATION_OF_GLUCOSE_IMPORT		52	-0.276314	-1.0185	0.422374	0.811262	1	8828	tags=44%, list=31%, signal=64%
GO_REGULATION_OF_CD4_POSITIVE_ALPHA_BETA_T_CELL_ACTIVATION	GO_REGULATION_OF_CD4_POSITIVE_ALPHA_BETA_T_CELL_ACTIVATION		34	-0.305698	-1.01819	0.428274	0.811154	1	4416	tags=26%, list=16%, signal=31%
GO_NEGATIVE_REGULATION_OF_BMP_SIGNALING_PATHWAY	GO_NEGATIVE_REGULATION_OF_BMP_SIGNALING_PATHWAY		38	-0.292632	-1.01811	0.422907	0.810184	1	1948	tags=21%, list=7%, signal=23%
KEGG_MAPK_SIGNALING_PATHWAY	KEGG_MAPK_SIGNALING_PATHWAY		248	-0.213206	-1.01779	0.396648	0.810028	1	3743	tags=16%, list=13%, signal=18%
GO_AMMONIUM_TRANSPORT	GO_AMMONIUM_TRANSPORT		55	-0.27133	-1.01756	0.436975	0.809623	1	7064	tags=35%, list=25%, signal=46%
REACTOME_INTERFERON_GAMMA_SIGNALING	REACTOME_INTERFERON_GAMMA_SIGNALING		59	-0.267748	-1.0169	0.4	0.810678	1	5695	tags=27%, list=20%, signal=34%
BIOCARTA_INFLAM_PATHWAY	BIOCARTA_INFLAM_PATHWAY		21	-0.338224	-1.01654	0.418259	0.81069	1	1870	tags=19%, list=7%, signal=20%
GO_REGULATION_OF_ENDOCRINE_PROCESS	GO_REGULATION_OF_ENDOCRINE_PROCESS		39	-0.291907	-1.01531	0.415584	0.813782	1	4727	tags=31%, list=17%, signal=37%
REACTOME_PI_3K_CASCADE	REACTOME_PI_3K_CASCADE		48	-0.280161	-1.01424	0.413953	0.816261	1	4155	tags=25%, list=15%, signal=29%
BIOCARTA_PTEN_PATHWAY	BIOCARTA_PTEN_PATHWAY		18	-0.350728	-1.01424	0.451143	0.815066	1	3790	tags=17%, list=13%, signal=19%
GO_REGULATION_OF_TOLERANCE_INDUCTION	GO_REGULATION_OF_TOLERANCE_INDUCTION		16	-0.3623	-1.01347	0.451754	0.816552	1	8876	tags=56%, list=31%, signal=82%
GO_REGULATION_OF_NUCLEOTIDE_CATABOLIC_PROCESS	GO_REGULATION_OF_NUCLEOTIDE_CATABOLIC_PROCESS		31	-0.312703	-1.01303	0.43129	0.816804	1	7993	tags=45%, list=28%, signal=63%
GO_POSITIVE_REGULATION_OF_CATION_TRANSMEMBRANE_TRANSPORT	GO_POSITIVE_REGULATION_OF_CATION_TRANSMEMBRANE_TRANSPORT		86	-0.249534	-1.01299	0.443645	0.815737	1	7004	tags=30%, list=25%, signal=40%
GO_REGULATION_OF_SENSORY_PERCEPTION	GO_REGULATION_OF_SENSORY_PERCEPTION		31	-0.306491	-1.0125	0.427686	0.816261	1	3277	tags=26%, list=12%, signal=29%
GO_POSITIVE_REGULATION_OF_NOTCH_SIGNALING_PATHWAY	GO_POSITIVE_REGULATION_OF_NOTCH_SIGNALING_PATHWAY		29	-0.318481	-1.01125	0.436009	0.819273	1	5501	tags=31%, list=19%, signal=38%
GO_REGULATION_OF_INTERFERON_BETA_PRODUCTION	GO_REGULATION_OF_INTERFERON_BETA_PRODUCTION		43	-0.282915	-1.0103	0.440171	0.821348	1	5369	tags=23%, list=19%, signal=29%
GO_NEGATIVE_REGULATION_OF_PEPTIDYL_SERINE_PHOSPHORYLATION	GO_NEGATIVE_REGULATION_OF_PEPTIDYL_SERINE_PHOSPHORYLATION		21	-0.337964	-1.01009	0.450106	0.820828	1	4097	tags=24%, list=14%, signal=28%
GO_GLYOXYLATE_METABOLIC_PROCESS	GO_GLYOXYLATE_METABOLIC_PROCESS		26	-0.323474	-1.00955	0.445916	0.821486	1	11235	tags=54%, list=40%, signal=89%
GO_NEGATIVE_REGULATION_OF_INTERLEUKIN_12_PRODUCTION	GO_NEGATIVE_REGULATION_OF_INTERLEUKIN_12_PRODUCTION		15	-0.368041	-1.00931	0.45671	0.821078	1	8438	tags=60%, list=30%, signal=85%
REACTOME_NEF_MEDIATES_DOWN_MODULATION_OF_CELL_SURFACE_RECEPTORS_BY_RECRUITING_THEM_TO_CLATHRIN_ADAPTERS	REACTOME_NEF_MEDIATES_DOWN_MODULATION_OF_CELL_SURFACE_RECEPTORS_BY_RECRUITING_THEM_TO_CLATHRIN_ADAPTERS		20	-0.348548	-1.00654	0.446809	0.829272	1	1740	tags=15%, list=6%, signal=16%
GO_POSITIVE_REGULATION_OF_SYNAPSE_ASSEMBLY	GO_POSITIVE_REGULATION_OF_SYNAPSE_ASSEMBLY		55	-0.272142	-1.00632	0.451389	0.828797	1	5388	tags=27%, list=19%, signal=34%
GO_REGULATION_OF_CARDIAC_MUSCLE_CELL_ACTION_POTENTIAL	GO_REGULATION_OF_CARDIAC_MUSCLE_CELL_ACTION_POTENTIAL		19	-0.34101	-1.00463	0.445378	0.833513	1	1843	tags=21%, list=7%, signal=23%
BIOCARTA_CCR3_PATHWAY	BIOCARTA_CCR3_PATHWAY		23	-0.327908	-1.00443	0.461856	0.832974	1	493	tags=9%, list=2%, signal=9%
GO_REGULATION_OF_NEUROTRANSMITTER_TRANSPORT	GO_REGULATION_OF_NEUROTRANSMITTER_TRANSPORT		56	-0.272574	-1.00344	0.447552	0.835137	1	3599	tags=20%, list=13%, signal=22%
GO_REGULATION_OF_DNA_RECOMBINATION	GO_REGULATION_OF_DNA_RECOMBINATION		51	-0.277978	-1.00317	0.431373	0.834851	1	3475	tags=16%, list=12%, signal=18%
GO_REGENERATION	GO_REGENERATION		143	-0.228918	-1.00285	0.4275	0.834756	1	3156	tags=16%, list=11%, signal=18%
GO_ENERGY_RESERVE_METABOLIC_PROCESS	GO_ENERGY_RESERVE_METABOLIC_PROCESS		65	-0.261576	-1.00279	0.436073	0.833766	1	4895	tags=18%, list=17%, signal=22%
GO_ADHERENS_JUNCTION_ASSEMBLY	GO_ADHERENS_JUNCTION_ASSEMBLY		32	-0.30638	-1.00147	0.449664	0.83713	1	8904	tags=34%, list=31%, signal=50%
GO_RESPONSE_TO_INTERFERON_GAMMA	GO_RESPONSE_TO_INTERFERON_GAMMA		136	-0.230267	-1.00125	0.435208	0.83668	1	6119	tags=32%, list=22%, signal=40%
REACTOME_NEUROTRANSMITTER_RECEPTOR_BINDING_AND_DOWNSTREAM_TRANSMISSION_IN_THE_POSTSYNAPTIC_CELL	REACTOME_NEUROTRANSMITTER_RECEPTOR_BINDING_AND_DOWNSTREAM_TRANSMISSION_IN_THE_POSTSYNAPTIC_CELL		124	-0.232659	-0.999143	0.431373	0.84258	1	5481	tags=22%, list=19%, signal=27%
GO_KERATAN_SULFATE_METABOLIC_PROCESS	GO_KERATAN_SULFATE_METABOLIC_PROCESS		33	-0.298067	-0.999041	0.461864	0.841746	1	7120	tags=36%, list=25%, signal=49%
GO_REGULATION_OF_ASTROCYTE_DIFFERENTIATION	GO_REGULATION_OF_ASTROCYTE_DIFFERENTIATION		25	-0.322619	-0.998986	0.431493	0.840757	1	5895	tags=32%, list=21%, signal=40%
REACTOME_INTERFERON_ALPHA_BETA_SIGNALING	REACTOME_INTERFERON_ALPHA_BETA_SIGNALING		50	-0.27295	-0.997814	0.46697	0.843578	1	6034	tags=28%, list=21%, signal=36%
GO_NEGATIVE_REGULATION_OF_CYTOKINE_SECRETION	GO_NEGATIVE_REGULATION_OF_CYTOKINE_SECRETION		37	-0.290419	-0.997036	0.466063	0.844998	1	2316	tags=16%, list=8%, signal=18%
GO_REGULATION_OF_T_CELL_PROLIFERATION	GO_REGULATION_OF_T_CELL_PROLIFERATION		132	-0.225839	-0.996071	0.473958	0.847136	1	5293	tags=27%, list=19%, signal=33%
GO_RESPONSE_TO_NITRIC_OXIDE	GO_RESPONSE_TO_NITRIC_OXIDE		19	-0.337277	-0.996058	0.449187	0.84598	1	4155	tags=32%, list=15%, signal=37%
REACTOME_KERATAN_SULFATE_KERATIN_METABOLISM	REACTOME_KERATAN_SULFATE_KERATIN_METABOLISM		30	-0.306398	-0.995746	0.475375	0.845859	1	6676	tags=37%, list=24%, signal=48%
GO_MAGNESIUM_ION_TRANSMEMBRANE_TRANSPORT	GO_MAGNESIUM_ION_TRANSMEMBRANE_TRANSPORT		16	-0.360223	-0.994952	0.443038	0.847335	1	2603	tags=19%, list=9%, signal=21%
GO_MEMBRANE_BIOGENESIS	GO_MEMBRANE_BIOGENESIS		30	-0.301382	-0.993201	0.45182	0.852254	1	2843	tags=20%, list=10%, signal=22%
GO_POSITIVE_REGULATION_OF_NATURAL_KILLER_CELL_ACTIVATION	GO_POSITIVE_REGULATION_OF_NATURAL_KILLER_CELL_ACTIVATION		16	-0.35727	-0.992461	0.432432	0.853602	1	7636	tags=38%, list=27%, signal=51%
GO_LIPID_TRANSLOCATION	GO_LIPID_TRANSLOCATION		21	-0.3284	-0.992132	0.454139	0.853591	1	6825	tags=43%, list=24%, signal=56%
GO_POSITIVE_REGULATION_OF_DENDRITE_MORPHOGENESIS	GO_POSITIVE_REGULATION_OF_DENDRITE_MORPHOGENESIS		31	-0.298303	-0.990964	0.46712	0.856456	1	4284	tags=23%, list=15%, signal=27%
GO_POSITIVE_REGULATION_OF_INNATE_IMMUNE_RESPONSE	GO_POSITIVE_REGULATION_OF_INNATE_IMMUNE_RESPONSE		235	-0.211045	-0.990236	0.494652	0.857712	1	5568	tags=20%, list=20%, signal=25%
GO_ENDODERMAL_CELL_DIFFERENTIATION	GO_ENDODERMAL_CELL_DIFFERENTIATION		39	-0.281178	-0.989763	0.476405	0.858123	1	2208	tags=18%, list=8%, signal=19%
GO_PYRIMIDINE_CONTAINING_COMPOUND_METABOLIC_PROCESS	GO_PYRIMIDINE_CONTAINING_COMPOUND_METABOLIC_PROCESS		71	-0.252999	-0.989664	0.470721	0.857288	1	4400	tags=17%, list=16%, signal=20%
GO_EXTRINSIC_APOPTOTIC_SIGNALING_PATHWAY_VIA_DEATH_DOMAIN_RECEPTORS	GO_EXTRINSIC_APOPTOTIC_SIGNALING_PATHWAY_VIA_DEATH_DOMAIN_RECEPTORS		38	-0.286817	-0.989233	0.461538	0.85749	1	5048	tags=21%, list=18%, signal=26%
GO_RESPONSE_TO_HEAT	GO_RESPONSE_TO_HEAT		80	-0.242271	-0.98828	0.471526	0.859578	1	3521	tags=18%, list=12%, signal=20%
GO_MODIFICATION_OF_MORPHOLOGY_OR_PHYSIOLOGY_OF_OTHER_ORGANISM	GO_MODIFICATION_OF_MORPHOLOGY_OR_PHYSIOLOGY_OF_OTHER_ORGANISM		87	-0.244375	-0.987675	0.497585	0.860489	1	6302	tags=30%, list=22%, signal=38%
REACTOME_SIGNALING_BY_INSULIN_RECEPTOR	REACTOME_SIGNALING_BY_INSULIN_RECEPTOR		98	-0.238291	-0.987459	0.465686	0.86006	1	3744	tags=15%, list=13%, signal=18%
GO_LIPOPROTEIN_BIOSYNTHETIC_PROCESS	GO_LIPOPROTEIN_BIOSYNTHETIC_PROCESS		78	-0.247445	-0.986097	0.48	0.863536	1	7089	tags=28%, list=25%, signal=38%
GO_REGULATION_OF_ALPHA_BETA_T_CELL_ACTIVATION	GO_REGULATION_OF_ALPHA_BETA_T_CELL_ACTIVATION		64	-0.256998	-0.985829	0.476405	0.863226	1	5293	tags=23%, list=19%, signal=29%
GO_RESPONSE_TO_FATTY_ACID	GO_RESPONSE_TO_FATTY_ACID		76	-0.249888	-0.984246	0.491765	0.867546	1	4839	tags=28%, list=17%, signal=33%
GO_REGULATION_OF_TISSUE_REMODELING	GO_REGULATION_OF_TISSUE_REMODELING		55	-0.263514	-0.983442	0.457014	0.869158	1	2901	tags=16%, list=10%, signal=18%
GO_RELAXATION_OF_MUSCLE	GO_RELAXATION_OF_MUSCLE		19	-0.338641	-0.980082	0.48366	0.879564	1	8674	tags=37%, list=31%, signal=53%
GO_DERMATAN_SULFATE_PROTEOGLYCAN_METABOLIC_PROCESS	GO_DERMATAN_SULFATE_PROTEOGLYCAN_METABOLIC_PROCESS		16	-0.359868	-0.979378	0.473233	0.8808	1	2831	tags=31%, list=10%, signal=35%
GO_REGULATION_OF_LIPASE_ACTIVITY	GO_REGULATION_OF_LIPASE_ACTIVITY		74	-0.249245	-0.979085	0.485651	0.880628	1	3678	tags=18%, list=13%, signal=20%
REACTOME_INSULIN_RECEPTOR_SIGNALLING_CASCADE	REACTOME_INSULIN_RECEPTOR_SIGNALLING_CASCADE		77	-0.245053	-0.978887	0.489899	0.880085	1	3744	tags=17%, list=13%, signal=19%
GO_NEGATIVE_REGULATION_OF_MYOBLAST_DIFFERENTIATION	GO_NEGATIVE_REGULATION_OF_MYOBLAST_DIFFERENTIATION		20	-0.329265	-0.978509	0.501039	0.880154	1	4055	tags=30%, list=14%, signal=35%
GO_REGULATION_OF_SYNAPTIC_TRANSMISSION_GLUTAMATERGIC	GO_REGULATION_OF_SYNAPTIC_TRANSMISSION_GLUTAMATERGIC		47	-0.271371	-0.978363	0.443128	0.879478	1	4689	tags=30%, list=17%, signal=36%
GO_DRUG_TRANSMEMBRANE_TRANSPORT	GO_DRUG_TRANSMEMBRANE_TRANSPORT		18	-0.344717	-0.97836	0.486784	0.878292	1	1827	tags=22%, list=6%, signal=24%
GO_CEREBELLAR_PURKINJE_CELL_LAYER_DEVELOPMENT	GO_CEREBELLAR_PURKINJE_CELL_LAYER_DEVELOPMENT		21	-0.332306	-0.9783	0.488223	0.877313	1	2798	tags=19%, list=10%, signal=21%
GO_REGULATION_OF_ACTION_POTENTIAL	GO_REGULATION_OF_ACTION_POTENTIAL		37	-0.290186	-0.978239	0.479263	0.876329	1	2625	tags=19%, list=9%, signal=21%
GO_REGULATION_OF_INTERLEUKIN_10_PRODUCTION	GO_REGULATION_OF_INTERLEUKIN_10_PRODUCTION		41	-0.280263	-0.977862	0.478652	0.876461	1	2316	tags=20%, list=8%, signal=21%
GO_CELL_MIGRATION_INVOLVED_IN_SPROUTING_ANGIOGENESIS	GO_CELL_MIGRATION_INVOLVED_IN_SPROUTING_ANGIOGENESIS		15	-0.362619	-0.977472	0.507905	0.876631	1	7951	tags=60%, list=28%, signal=83%
GO_POSITIVE_REGULATION_OF_PROTEIN_COMPLEX_DISASSEMBLY	GO_POSITIVE_REGULATION_OF_PROTEIN_COMPLEX_DISASSEMBLY		25	-0.312374	-0.976482	0.484849	0.878821	1	1751	tags=12%, list=6%, signal=13%
GO_CELLULAR_COMPONENT_DISASSEMBLY_INVOLVED_IN_EXECUTION_PHASE_OF_APOPTOSIS	GO_CELLULAR_COMPONENT_DISASSEMBLY_INVOLVED_IN_EXECUTION_PHASE_OF_APOPTOSIS		41	-0.275582	-0.976144	0.490066	0.878752	1	615	tags=7%, list=2%, signal=7%
GO_NEGATIVE_REGULATION_OF_TOR_SIGNALING	GO_NEGATIVE_REGULATION_OF_TOR_SIGNALING		30	-0.302776	-0.975906	0.506849	0.878321	1	9514	tags=47%, list=34%, signal=70%
GO_BINDING_OF_SPERM_TO_ZONA_PELLUCIDA	GO_BINDING_OF_SPERM_TO_ZONA_PELLUCIDA		25	-0.311796	-0.975476	0.511983	0.878602	1	4820	tags=28%, list=17%, signal=34%
REACTOME_GLUCAGON_SIGNALING_IN_METABOLIC_REGULATION	REACTOME_GLUCAGON_SIGNALING_IN_METABOLIC_REGULATION		29	-0.30136	-0.974887	0.492308	0.87938	1	7033	tags=38%, list=25%, signal=50%
GO_LENS_DEVELOPMENT_IN_CAMERA_TYPE_EYE	GO_LENS_DEVELOPMENT_IN_CAMERA_TYPE_EYE		56	-0.260164	-0.972865	0.495413	0.884967	1	3450	tags=20%, list=12%, signal=22%
GO_REGULATION_OF_RENAL_SODIUM_EXCRETION	GO_REGULATION_OF_RENAL_SODIUM_EXCRETION		16	-0.349315	-0.972488	0.505241	0.885124	1	2316	tags=25%, list=8%, signal=27%
GO_FUCOSYLATION	GO_FUCOSYLATION		21	-0.327182	-0.971013	0.538462	0.888995	1	5380	tags=29%, list=19%, signal=35%
GO_CELLULAR_METABOLIC_COMPOUND_SALVAGE	GO_CELLULAR_METABOLIC_COMPOUND_SALVAGE		38	-0.282544	-0.969257	0.50211	0.893675	1	7291	tags=32%, list=26%, signal=42%
GO_POSITIVE_REGULATION_OF_CHEMOKINE_PRODUCTION	GO_POSITIVE_REGULATION_OF_CHEMOKINE_PRODUCTION		46	-0.269827	-0.968648	0.50547	0.894585	1	6213	tags=28%, list=22%, signal=36%
BIOCARTA_RAC1_PATHWAY	BIOCARTA_RAC1_PATHWAY		23	-0.313809	-0.968424	0.491917	0.894215	1	8844	tags=52%, list=31%, signal=76%
GO_ERK1_AND_ERK2_CASCADE	GO_ERK1_AND_ERK2_CASCADE		19	-0.327369	-0.967636	0.483871	0.895779	1	4722	tags=21%, list=17%, signal=25%
BIOCARTA_VIP_PATHWAY	BIOCARTA_VIP_PATHWAY		24	-0.313184	-0.96723	0.508547	0.896006	1	7033	tags=33%, list=25%, signal=44%
KEGG_INOSITOL_PHOSPHATE_METABOLISM	KEGG_INOSITOL_PHOSPHATE_METABOLISM		51	-0.260684	-0.967207	0.493421	0.894883	1	7071	tags=33%, list=25%, signal=44%
GO_NEGATIVE_REGULATION_OF_EXTRINSIC_APOPTOTIC_SIGNALING_PATHWAY_VIA_DEATH_DOMAIN_RECEPTORS	GO_NEGATIVE_REGULATION_OF_EXTRINSIC_APOPTOTIC_SIGNALING_PATHWAY_VIA_DEATH_DOMAIN_RECEPTORS		34	-0.289922	-0.966725	0.508584	0.895239	1	3803	tags=26%, list=13%, signal=31%
GO_SKELETAL_MUSCLE_TISSUE_REGENERATION	GO_SKELETAL_MUSCLE_TISSUE_REGENERATION		25	-0.31544	-0.966465	0.492408	0.89492	1	2705	tags=16%, list=10%, signal=18%
GO_POSITIVE_REGULATION_OF_SMALL_GTPASE_MEDIATED_SIGNAL_TRANSDUCTION	GO_POSITIVE_REGULATION_OF_SMALL_GTPASE_MEDIATED_SIGNAL_TRANSDUCTION		36	-0.284047	-0.965399	0.504808	0.897337	1	5151	tags=22%, list=18%, signal=27%
GO_ORGANOPHOSPHATE_CATABOLIC_PROCESS	GO_ORGANOPHOSPHATE_CATABOLIC_PROCESS		108	-0.227158	-0.964919	0.55	0.89776	1	5823	tags=22%, list=21%, signal=28%
GO_NUCLEOPHAGY	GO_NUCLEOPHAGY		17	-0.343739	-0.964695	0.531915	0.897332	1	12015	tags=71%, list=42%, signal=123%
REACTOME_SPHINGOLIPID_DE_NOVO_BIOSYNTHESIS	REACTOME_SPHINGOLIPID_DE_NOVO_BIOSYNTHESIS		28	-0.303463	-0.963351	0.504255	0.900755	1	7289	tags=32%, list=26%, signal=43%
GO_ZINC_ION_HOMEOSTASIS	GO_ZINC_ION_HOMEOSTASIS		20	-0.324993	-0.963011	0.513859	0.900653	1	4623	tags=30%, list=16%, signal=36%
GO_REGULATION_OF_MUSCLE_ORGAN_DEVELOPMENT	GO_REGULATION_OF_MUSCLE_ORGAN_DEVELOPMENT		92	-0.231427	-0.962712	0.553247	0.900526	1	2688	tags=15%, list=9%, signal=17%
GO_CELL_SUBSTRATE_ADHERENS_JUNCTION_ASSEMBLY	GO_CELL_SUBSTRATE_ADHERENS_JUNCTION_ASSEMBLY		22	-0.316033	-0.962698	0.529817	0.899378	1	8904	tags=36%, list=31%, signal=53%
GO_REGULATION_OF_HOMOTYPIC_CELL_CELL_ADHESION	GO_REGULATION_OF_HOMOTYPIC_CELL_CELL_ADHESION		279	-0.200177	-0.96142	0.571429	0.902498	1	6483	tags=29%, list=23%, signal=37%
GO_POSITIVE_REGULATION_OF_LYASE_ACTIVITY	GO_POSITIVE_REGULATION_OF_LYASE_ACTIVITY		50	-0.259937	-0.960534	0.521542	0.904319	1	3599	tags=18%, list=13%, signal=21%
GO_REGULATION_OF_ALPHA_BETA_T_CELL_DIFFERENTIATION	GO_REGULATION_OF_ALPHA_BETA_T_CELL_DIFFERENTIATION		43	-0.268309	-0.960208	0.521834	0.904231	1	4416	tags=21%, list=16%, signal=25%
GO_REGULATION_OF_CELLULAR_CARBOHYDRATE_CATABOLIC_PROCESS	GO_REGULATION_OF_CELLULAR_CARBOHYDRATE_CATABOLIC_PROCESS		36	-0.284161	-0.960198	0.506667	0.903076	1	7993	tags=39%, list=28%, signal=54%
GO_CIRCADIAN_RHYTHM	GO_CIRCADIAN_RHYTHM		122	-0.218497	-0.959619	0.552972	0.903867	1	3405	tags=16%, list=12%, signal=19%
GO_JAK_STAT_CASCADE	GO_JAK_STAT_CASCADE		43	-0.268626	-0.959446	0.514541	0.903311	1	5162	tags=30%, list=18%, signal=37%
GO_REGULATION_OF_LYMPHOCYTE_DIFFERENTIATION	GO_REGULATION_OF_LYMPHOCYTE_DIFFERENTIATION		118	-0.223899	-0.959058	0.558081	0.903414	1	4772	tags=22%, list=17%, signal=26%
GO_NEGATIVE_REGULATION_OF_ANOIKIS	GO_NEGATIVE_REGULATION_OF_ANOIKIS		17	-0.343911	-0.958717	0.527559	0.903389	1	1982	tags=18%, list=7%, signal=19%
GO_POSITIVE_REGULATION_OF_TOLL_LIKE_RECEPTOR_SIGNALING_PATHWAY	GO_POSITIVE_REGULATION_OF_TOLL_LIKE_RECEPTOR_SIGNALING_PATHWAY		19	-0.336237	-0.958182	0.51606	0.904036	1	7144	tags=42%, list=25%, signal=56%
GO_REGULATION_OF_LYMPHOCYTE_MEDIATED_IMMUNITY	GO_REGULATION_OF_LYMPHOCYTE_MEDIATED_IMMUNITY		104	-0.228739	-0.957081	0.56057	0.906513	1	5283	tags=30%, list=19%, signal=37%
GO_PROTEIN_IMPORT_INTO_NUCLEUS_TRANSLOCATION	GO_PROTEIN_IMPORT_INTO_NUCLEUS_TRANSLOCATION		26	-0.306425	-0.956728	0.526201	0.906536	1	3134	tags=15%, list=11%, signal=17%
GO_REGULATION_OF_CARBOHYDRATE_CATABOLIC_PROCESS	GO_REGULATION_OF_CARBOHYDRATE_CATABOLIC_PROCESS		36	-0.284161	-0.95624	0.541226	0.907026	1	7993	tags=39%, list=28%, signal=54%
GO_NEGATIVE_REGULATION_OF_LIPID_STORAGE	GO_NEGATIVE_REGULATION_OF_LIPID_STORAGE		16	-0.347577	-0.956234	0.536998	0.905874	1	10395	tags=63%, list=37%, signal=99%
GO_POSITIVE_REGULATION_OF_HEART_CONTRACTION	GO_POSITIVE_REGULATION_OF_HEART_CONTRACTION		30	-0.29291	-0.956224	0.536842	0.904733	1	3299	tags=20%, list=12%, signal=23%
GO_REGULATION_OF_ACTIN_FILAMENT_BASED_PROCESS	GO_REGULATION_OF_ACTIN_FILAMENT_BASED_PROCESS		296	-0.197814	-0.956155	0.587719	0.903787	1	3403	tags=14%, list=12%, signal=16%
REACTOME_CD28_DEPENDENT_PI3K_AKT_SIGNALING	REACTOME_CD28_DEPENDENT_PI3K_AKT_SIGNALING		21	-0.322194	-0.955262	0.523282	0.905644	1	6215	tags=33%, list=22%, signal=43%
GO_POSITIVE_REGULATION_OF_ACTIVATED_T_CELL_PROLIFERATION	GO_POSITIVE_REGULATION_OF_ACTIVATED_T_CELL_PROLIFERATION		22	-0.311628	-0.95525	0.517167	0.904514	1	4722	tags=32%, list=17%, signal=38%
GO_REGULATION_OF_INNATE_IMMUNE_RESPONSE	GO_REGULATION_OF_INNATE_IMMUNE_RESPONSE		326	-0.197503	-0.955175	0.637195	0.903611	1	5878	tags=22%, list=21%, signal=27%
GO_BLOOD_VESSEL_REMODELING	GO_BLOOD_VESSEL_REMODELING		30	-0.294615	-0.954241	0.52027	0.905542	1	2881	tags=23%, list=10%, signal=26%
GO_REGULATION_OF_PEPTIDYL_TYROSINE_PHOSPHORYLATION	GO_REGULATION_OF_PEPTIDYL_TYROSINE_PHOSPHORYLATION		184	-0.205442	-0.9536	0.573566	0.906484	1	4765	tags=22%, list=17%, signal=27%
REACTOME_NUCLEOTIDE_BINDING_DOMAIN_LEUCINE_RICH_REPEAT_CONTAINING_RECEPTOR_NLR_SIGNALING_PATHWAYS	REACTOME_NUCLEOTIDE_BINDING_DOMAIN_LEUCINE_RICH_REPEAT_CONTAINING_RECEPTOR_NLR_SIGNALING_PATHWAYS		45	-0.263736	-0.952884	0.530201	0.90763	1	11728	tags=58%, list=41%, signal=99%
GO_NEGATIVE_REGULATION_OF_INTERLEUKIN_6_PRODUCTION	GO_NEGATIVE_REGULATION_OF_INTERLEUKIN_6_PRODUCTION		32	-0.287505	-0.951931	0.526316	0.90961	1	7135	tags=41%, list=25%, signal=54%
GO_ORGANONITROGEN_COMPOUND_CATABOLIC_PROCESS	GO_ORGANONITROGEN_COMPOUND_CATABOLIC_PROCESS		311	-0.196772	-0.951598	0.639144	0.909504	1	5465	tags=22%, list=19%, signal=27%
BIOCARTA_P53_PATHWAY	BIOCARTA_P53_PATHWAY		16	-0.340335	-0.951242	0.544662	0.909541	1	4087	tags=31%, list=14%, signal=37%
GO_STAT_CASCADE	GO_STAT_CASCADE		43	-0.268626	-0.950715	0.533181	0.910126	1	5162	tags=30%, list=18%, signal=37%
GO_REGULATION_OF_DIGESTIVE_SYSTEM_PROCESS	GO_REGULATION_OF_DIGESTIVE_SYSTEM_PROCESS		24	-0.303952	-0.949944	0.528017	0.911542	1	6667	tags=46%, list=24%, signal=60%
REACTOME_NEPHRIN_INTERACTIONS	REACTOME_NEPHRIN_INTERACTIONS		19	-0.325642	-0.949355	0.531959	0.912323	1	1781	tags=11%, list=6%, signal=11%
GO_GLUTAMATE_METABOLIC_PROCESS	GO_GLUTAMATE_METABOLIC_PROCESS		25	-0.305203	-0.94894	0.528908	0.912582	1	4213	tags=24%, list=15%, signal=28%
GO_REGULATION_OF_ADAPTIVE_IMMUNE_RESPONSE	GO_REGULATION_OF_ADAPTIVE_IMMUNE_RESPONSE		113	-0.223947	-0.948627	0.559701	0.912497	1	5056	tags=26%, list=18%, signal=31%
GO_NEGATIVE_REGULATION_OF_DEFENSE_RESPONSE	GO_NEGATIVE_REGULATION_OF_DEFENSE_RESPONSE		125	-0.220629	-0.948467	0.607143	0.911877	1	5865	tags=26%, list=21%, signal=32%
REACTOME_NOD1_2_SIGNALING_PATHWAY	REACTOME_NOD1_2_SIGNALING_PATHWAY		30	-0.291702	-0.948405	0.538631	0.910948	1	11075	tags=60%, list=39%, signal=98%
GO_PEPTIDYL_TYROSINE_DEPHOSPHORYLATION	GO_PEPTIDYL_TYROSINE_DEPHOSPHORYLATION		95	-0.229019	-0.947607	0.597052	0.912426	1	4691	tags=17%, list=17%, signal=20%
GO_POSITIVE_REGULATION_OF_LEUKOCYTE_MEDIATED_IMMUNITY	GO_POSITIVE_REGULATION_OF_LEUKOCYTE_MEDIATED_IMMUNITY		79	-0.238234	-0.947115	0.547085	0.912874	1	5192	tags=25%, list=18%, signal=31%
GO_REGULATION_OF_MACROPHAGE_DERIVED_FOAM_CELL_DIFFERENTIATION	GO_REGULATION_OF_MACROPHAGE_DERIVED_FOAM_CELL_DIFFERENTIATION		25	-0.310557	-0.946555	0.561475	0.913558	1	4482	tags=20%, list=16%, signal=24%
GO_POSITIVE_REGULATION_OF_I_KAPPAB_KINASE_NF_KAPPAB_SIGNALING	GO_POSITIVE_REGULATION_OF_I_KAPPAB_KINASE_NF_KAPPAB_SIGNALING		174	-0.209654	-0.945746	0.627551	0.914988	1	7072	tags=28%, list=25%, signal=37%
GO_NEURON_MATURATION	GO_NEURON_MATURATION		27	-0.29591	-0.94438	0.535242	0.918188	1	4190	tags=19%, list=15%, signal=22%
GO_RHO_PROTEIN_SIGNAL_TRANSDUCTION	GO_RHO_PROTEIN_SIGNAL_TRANSDUCTION		46	-0.263594	-0.943925	0.563474	0.918528	1	3398	tags=15%, list=12%, signal=17%
GO_CHOLESTEROL_EFFLUX	GO_CHOLESTEROL_EFFLUX		20	-0.318193	-0.943467	0.560484	0.918832	1	4009	tags=25%, list=14%, signal=29%
GO_POSITIVE_REGULATION_OF_ACTIN_FILAMENT_BUNDLE_ASSEMBLY	GO_POSITIVE_REGULATION_OF_ACTIN_FILAMENT_BUNDLE_ASSEMBLY		44	-0.268301	-0.94346	0.552036	0.917703	1	2091	tags=14%, list=7%, signal=15%
GO_FOCAL_ADHESION_ASSEMBLY	GO_FOCAL_ADHESION_ASSEMBLY		22	-0.316033	-0.943142	0.56785	0.917579	1	8904	tags=36%, list=31%, signal=53%
GO_MANNOSYLATION	GO_MANNOSYLATION		32	-0.28878	-0.942552	0.551502	0.91837	1	8730	tags=50%, list=31%, signal=72%
GO_REGULATION_OF_RESPONSE_TO_INTERFERON_GAMMA	GO_REGULATION_OF_RESPONSE_TO_INTERFERON_GAMMA		22	-0.311915	-0.941854	0.52967	0.919617	1	5715	tags=32%, list=20%, signal=40%
GO_DEOXYRIBONUCLEOSIDE_TRIPHOSPHATE_METABOLIC_PROCESS	GO_DEOXYRIBONUCLEOSIDE_TRIPHOSPHATE_METABOLIC_PROCESS		16	-0.331609	-0.941652	0.545648	0.919136	1	10401	tags=50%, list=37%, signal=79%
GO_REGULATION_OF_SMOOTH_MUSCLE_CELL_PROLIFERATION	GO_REGULATION_OF_SMOOTH_MUSCLE_CELL_PROLIFERATION		95	-0.229549	-0.941493	0.579952	0.918502	1	4722	tags=22%, list=17%, signal=26%
GO_MEMBRANE_PROTEIN_ECTODOMAIN_PROTEOLYSIS	GO_MEMBRANE_PROTEIN_ECTODOMAIN_PROTEOLYSIS		21	-0.313586	-0.941307	0.542373	0.917984	1	9922	tags=43%, list=35%, signal=66%
GO_NEURON_RECOGNITION	GO_NEURON_RECOGNITION		33	-0.283526	-0.940176	0.532468	0.920458	1	729	tags=12%, list=3%, signal=12%
GO_REGULATION_OF_MAP_KINASE_ACTIVITY	GO_REGULATION_OF_MAP_KINASE_ACTIVITY		301	-0.195043	-0.939936	0.663462	0.920071	1	4318	tags=16%, list=15%, signal=19%
GO_OOCYTE_DIFFERENTIATION	GO_OOCYTE_DIFFERENTIATION		33	-0.281203	-0.939243	0.523282	0.921148	1	3847	tags=18%, list=14%, signal=21%
GO_REGULATION_OF_SMOOTH_MUSCLE_CELL_MIGRATION	GO_REGULATION_OF_SMOOTH_MUSCLE_CELL_MIGRATION		49	-0.25768	-0.938445	0.551963	0.922627	1	5055	tags=24%, list=18%, signal=30%
GO_NEGATIVE_REGULATION_OF_CELL_KILLING	GO_NEGATIVE_REGULATION_OF_CELL_KILLING		16	-0.33691	-0.938291	0.535088	0.921966	1	8763	tags=56%, list=31%, signal=81%
REACTOME_ION_TRANSPORT_BY_P_TYPE_ATPASES	REACTOME_ION_TRANSPORT_BY_P_TYPE_ATPASES		32	-0.285416	-0.938012	0.556064	0.921717	1	7818	tags=44%, list=28%, signal=60%
GO_POSITIVE_REGULATION_OF_REPRODUCTIVE_PROCESS	GO_POSITIVE_REGULATION_OF_REPRODUCTIVE_PROCESS		44	-0.263285	-0.937886	0.57489	0.920969	1	5660	tags=27%, list=20%, signal=34%
GO_POSITIVE_REGULATION_OF_COAGULATION	GO_POSITIVE_REGULATION_OF_COAGULATION		23	-0.301844	-0.93763	0.573593	0.920644	1	4453	tags=26%, list=16%, signal=31%
GO_ACTIVATION_OF_INNATE_IMMUNE_RESPONSE	GO_ACTIVATION_OF_INNATE_IMMUNE_RESPONSE		196	-0.20232	-0.936411	0.655827	0.923461	1	5878	tags=19%, list=21%, signal=24%
GO_REGULATION_OF_MUSCLE_TISSUE_DEVELOPMENT	GO_REGULATION_OF_MUSCLE_TISSUE_DEVELOPMENT		92	-0.229816	-0.935979	0.598485	0.923731	1	2688	tags=15%, list=9%, signal=17%
GO_POSITIVE_REGULATION_OF_CYCLASE_ACTIVITY	GO_POSITIVE_REGULATION_OF_CYCLASE_ACTIVITY		51	-0.261676	-0.935858	0.582751	0.922968	1	3599	tags=18%, list=13%, signal=20%
BIOCARTA_NOS1_PATHWAY	BIOCARTA_NOS1_PATHWAY		19	-0.325991	-0.935751	0.552863	0.922192	1	7033	tags=37%, list=25%, signal=49%
GO_REGULATION_OF_CELL_MATRIX_ADHESION	GO_REGULATION_OF_CELL_MATRIX_ADHESION		86	-0.229387	-0.934063	0.58794	0.926362	1	3392	tags=17%, list=12%, signal=20%
REACTOME_NETRIN1_SIGNALING	REACTOME_NETRIN1_SIGNALING		36	-0.27107	-0.933299	0.573333	0.92768	1	3851	tags=19%, list=14%, signal=22%
GO_REGULATION_OF_CYTOKINE_PRODUCTION_INVOLVED_IN_IMMUNE_RESPONSE	GO_REGULATION_OF_CYTOKINE_PRODUCTION_INVOLVED_IN_IMMUNE_RESPONSE		51	-0.255847	-0.933075	0.582367	0.92725	1	5886	tags=27%, list=21%, signal=35%
GO_C21_STEROID_HORMONE_METABOLIC_PROCESS	GO_C21_STEROID_HORMONE_METABOLIC_PROCESS		21	-0.310414	-0.932842	0.584179	0.926883	1	5372	tags=29%, list=19%, signal=35%
GO_NEGATIVE_REGULATION_OF_JNK_CASCADE	GO_NEGATIVE_REGULATION_OF_JNK_CASCADE		33	-0.277724	-0.931764	0.581053	0.929233	1	2607	tags=18%, list=9%, signal=20%
GO_REGULATION_OF_TOLL_LIKE_RECEPTOR_SIGNALING_PATHWAY	GO_REGULATION_OF_TOLL_LIKE_RECEPTOR_SIGNALING_PATHWAY		44	-0.258817	-0.931365	0.580135	0.929356	1	6563	tags=34%, list=23%, signal=44%
GO_REGULATION_OF_LEUKOCYTE_MEDIATED_IMMUNITY	GO_REGULATION_OF_LEUKOCYTE_MEDIATED_IMMUNITY		144	-0.210954	-0.930693	0.654156	0.930341	1	5283	tags=26%, list=19%, signal=32%
GO_POSITIVE_REGULATION_OF_LEUKOCYTE_DIFFERENTIATION	GO_POSITIVE_REGULATION_OF_LEUKOCYTE_DIFFERENTIATION		118	-0.21599	-0.930504	0.608592	0.929813	1	6106	tags=25%, list=22%, signal=31%
GO_2_OXOGLUTARATE_METABOLIC_PROCESS	GO_2_OXOGLUTARATE_METABOLIC_PROCESS		20	-0.315445	-0.930209	0.52968	0.929561	1	4154	tags=20%, list=15%, signal=23%
GO_POSITIVE_REGULATION_OF_STEROID_METABOLIC_PROCESS	GO_POSITIVE_REGULATION_OF_STEROID_METABOLIC_PROCESS		20	-0.314602	-0.92831	0.569328	0.934428	1	4009	tags=25%, list=14%, signal=29%
REACTOME_PLATELET_HOMEOSTASIS	REACTOME_PLATELET_HOMEOSTASIS		74	-0.232023	-0.928243	0.622549	0.933527	1	4899	tags=23%, list=17%, signal=28%
GO_RESPONSE_TO_PROSTAGLANDIN_E	GO_RESPONSE_TO_PROSTAGLANDIN_E		23	-0.30518	-0.927643	0.558282	0.934228	1	4839	tags=35%, list=17%, signal=42%
GO_B_CELL_ACTIVATION_INVOLVED_IN_IMMUNE_RESPONSE	GO_B_CELL_ACTIVATION_INVOLVED_IN_IMMUNE_RESPONSE		33	-0.276418	-0.926643	0.557447	0.936148	1	5823	tags=24%, list=21%, signal=30%
GO_REGULATION_OF_CYSTEINE_TYPE_ENDOPEPTIDASE_ACTIVITY_INVOLVED_IN_APOPTOTIC_SIGNALING_PATHWAY	GO_REGULATION_OF_CYSTEINE_TYPE_ENDOPEPTIDASE_ACTIVITY_INVOLVED_IN_APOPTOTIC_SIGNALING_PATHWAY		22	-0.314059	-0.926619	0.552239	0.935097	1	3689	tags=27%, list=13%, signal=31%
GO_NEGATIVE_REGULATION_OF_EMBRYONIC_DEVELOPMENT	GO_NEGATIVE_REGULATION_OF_EMBRYONIC_DEVELOPMENT		25	-0.286943	-0.926538	0.569002	0.934241	1	2031	tags=16%, list=7%, signal=17%
GO_SIGNAL_TRANSDUCTION_BY_PROTEIN_PHOSPHORYLATION	GO_SIGNAL_TRANSDUCTION_BY_PROTEIN_PHOSPHORYLATION		374	-0.189681	-0.925492	0.753943	0.936404	1	4789	tags=16%, list=17%, signal=19%
GO_REGULATION_OF_MUSCLE_CELL_APOPTOTIC_PROCESS	GO_REGULATION_OF_MUSCLE_CELL_APOPTOTIC_PROCESS		40	-0.26769	-0.92536	0.604762	0.935696	1	5055	tags=25%, list=18%, signal=30%
GO_CELLULAR_RESPONSE_TO_PH	GO_CELLULAR_RESPONSE_TO_PH		15	-0.338737	-0.925041	0.577922	0.935575	1	1368	tags=20%, list=5%, signal=21%
GO_NEGATIVE_REGULATION_OF_OSTEOBLAST_DIFFERENTIATION	GO_NEGATIVE_REGULATION_OF_OSTEOBLAST_DIFFERENTIATION		38	-0.267161	-0.924219	0.616438	0.937038	1	4553	tags=21%, list=16%, signal=25%
GO_REGULATION_OF_CHROMATIN_BINDING	GO_REGULATION_OF_CHROMATIN_BINDING		17	-0.327508	-0.923977	0.581967	0.936684	1	117	tags=6%, list=0%, signal=6%
REACTOME_ANTIGEN_ACTIVATES_B_CELL_RECEPTOR_LEADING_TO_GENERATION_OF_SECOND_MESSENGERS	REACTOME_ANTIGEN_ACTIVATES_B_CELL_RECEPTOR_LEADING_TO_GENERATION_OF_SECOND_MESSENGERS		26	-0.290874	-0.923922	0.576577	0.935724	1	11368	tags=54%, list=40%, signal=90%
BIOCARTA_IL12_PATHWAY	BIOCARTA_IL12_PATHWAY		21	-0.30788	-0.923766	0.585216	0.935073	1	9377	tags=52%, list=33%, signal=78%
GO_POLYOL_CATABOLIC_PROCESS	GO_POLYOL_CATABOLIC_PROCESS		17	-0.324394	-0.923656	0.536585	0.93429	1	7210	tags=41%, list=25%, signal=55%
GO_ACTIVATION_OF_ADENYLATE_CYCLASE_ACTIVITY	GO_ACTIVATION_OF_ADENYLATE_CYCLASE_ACTIVITY		34	-0.273329	-0.922785	0.570485	0.935863	1	5128	tags=24%, list=18%, signal=29%
GO_NEGATIVE_REGULATION_OF_JAK_STAT_CASCADE	GO_NEGATIVE_REGULATION_OF_JAK_STAT_CASCADE		40	-0.258758	-0.921675	0.575964	0.938165	1	3605	tags=25%, list=13%, signal=29%
GO_NEGATIVE_REGULATION_OF_INTERFERON_GAMMA_PRODUCTION	GO_NEGATIVE_REGULATION_OF_INTERFERON_GAMMA_PRODUCTION		29	-0.286588	-0.921293	0.546237	0.938258	1	2881	tags=24%, list=10%, signal=27%
GO_RESPONSE_TO_ARSENIC_CONTAINING_SUBSTANCE	GO_RESPONSE_TO_ARSENIC_CONTAINING_SUBSTANCE		28	-0.287439	-0.92125	0.583524	0.937291	1	5060	tags=25%, list=18%, signal=30%
GO_TOLL_LIKE_RECEPTOR_SIGNALING_PATHWAY	GO_TOLL_LIKE_RECEPTOR_SIGNALING_PATHWAY		83	-0.224795	-0.92114	0.633867	0.936495	1	7354	tags=30%, list=26%, signal=41%
GO_REGULATION_OF_BONE_REMODELING	GO_REGULATION_OF_BONE_REMODELING		38	-0.269887	-0.920977	0.597374	0.935883	1	2386	tags=18%, list=8%, signal=20%
GO_POSITIVE_REGULATION_OF_TRANSMEMBRANE_TRANSPORT	GO_POSITIVE_REGULATION_OF_TRANSMEMBRANE_TRANSPORT		115	-0.215072	-0.919951	0.694712	0.937998	1	7004	tags=30%, list=25%, signal=40%
GO_RESPONSE_TO_IONIZING_RADIATION	GO_RESPONSE_TO_IONIZING_RADIATION		137	-0.208794	-0.91992	0.649351	0.936992	1	5035	tags=19%, list=18%, signal=23%
GO_MODIFICATION_BY_SYMBIONT_OF_HOST_MORPHOLOGY_OR_PHYSIOLOGY	GO_MODIFICATION_BY_SYMBIONT_OF_HOST_MORPHOLOGY_OR_PHYSIOLOGY		43	-0.254176	-0.918898	0.57047	0.939034	1	2453	tags=12%, list=9%, signal=13%
GO_POSITIVE_REGULATION_OF_ERBB_SIGNALING_PATHWAY	GO_POSITIVE_REGULATION_OF_ERBB_SIGNALING_PATHWAY		32	-0.276068	-0.918538	0.590164	0.939017	1	3920	tags=22%, list=14%, signal=25%
REACTOME_PLC_BETA_MEDIATED_EVENTS	REACTOME_PLC_BETA_MEDIATED_EVENTS		39	-0.267518	-0.917593	0.612293	0.940838	1	2385	tags=13%, list=8%, signal=14%
GO_CELL_DEATH_IN_RESPONSE_TO_OXIDATIVE_STRESS	GO_CELL_DEATH_IN_RESPONSE_TO_OXIDATIVE_STRESS		18	-0.315285	-0.917329	0.578947	0.940539	1	7392	tags=39%, list=26%, signal=53%
KEGG_NATURAL_KILLER_CELL_MEDIATED_CYTOTOXICITY	KEGG_NATURAL_KILLER_CELL_MEDIATED_CYTOTOXICITY		110	-0.21696	-0.916831	0.644986	0.940909	1	6204	tags=25%, list=22%, signal=31%
GO_AXON_EXTENSION	GO_AXON_EXTENSION		34	-0.275419	-0.91578	0.610022	0.942958	1	5751	tags=32%, list=20%, signal=41%
GO_SINGLE_FERTILIZATION	GO_SINGLE_FERTILIZATION		85	-0.2228	-0.91418	0.634383	0.946653	1	5029	tags=24%, list=18%, signal=29%
GO_RESPONSE_TO_AUDITORY_STIMULUS	GO_RESPONSE_TO_AUDITORY_STIMULUS		21	-0.301133	-0.913401	0.58952	0.947896	1	4752	tags=33%, list=17%, signal=40%
GO_SEX_DETERMINATION	GO_SEX_DETERMINATION		18	-0.325452	-0.913138	0.571125	0.947594	1	5165	tags=39%, list=18%, signal=48%
GO_REGULATION_OF_MEMBRANE_DEPOLARIZATION	GO_REGULATION_OF_MEMBRANE_DEPOLARIZATION		40	-0.260913	-0.912544	0.611231	0.948257	1	1740	tags=13%, list=6%, signal=13%
REACTOME_TOLL_RECEPTOR_CASCADES	REACTOME_TOLL_RECEPTOR_CASCADES		113	-0.213488	-0.912006	0.67426	0.948796	1	8222	tags=33%, list=29%, signal=46%
REACTOME_INSULIN_RECEPTOR_RECYCLING	REACTOME_INSULIN_RECEPTOR_RECYCLING		22	-0.298994	-0.911894	0.596112	0.948045	1	1097	tags=9%, list=4%, signal=9%
GO_BLASTOCYST_FORMATION	GO_BLASTOCYST_FORMATION		29	-0.285379	-0.911372	0.577586	0.948523	1	2194	tags=14%, list=8%, signal=15%
GO_MEMBRANE_LIPID_BIOSYNTHETIC_PROCESS	GO_MEMBRANE_LIPID_BIOSYNTHETIC_PROCESS		104	-0.216757	-0.909636	0.651442	0.952576	1	5447	tags=21%, list=19%, signal=26%
GO_POSITIVE_T_CELL_SELECTION	GO_POSITIVE_T_CELL_SELECTION		20	-0.310606	-0.909557	0.58114	0.951708	1	2750	tags=20%, list=10%, signal=22%
GO_NEGATIVE_REGULATION_OF_CARTILAGE_DEVELOPMENT	GO_NEGATIVE_REGULATION_OF_CARTILAGE_DEVELOPMENT		25	-0.299131	-0.90901	0.617977	0.952197	1	2242	tags=16%, list=8%, signal=17%
KEGG_REGULATION_OF_ACTIN_CYTOSKELETON	KEGG_REGULATION_OF_ACTIN_CYTOSKELETON		198	-0.19517	-0.908353	0.773639	0.953016	1	3874	tags=16%, list=14%, signal=18%
GO_REGULATION_OF_NATURAL_KILLER_CELL_ACTIVATION	GO_REGULATION_OF_NATURAL_KILLER_CELL_ACTIVATION		22	-0.298454	-0.90713	0.595078	0.955595	1	7636	tags=36%, list=27%, signal=50%
GO_NEGATIVE_REGULATION_OF_T_CELL_RECEPTOR_SIGNALING_PATHWAY	GO_NEGATIVE_REGULATION_OF_T_CELL_RECEPTOR_SIGNALING_PATHWAY		16	-0.328123	-0.90688	0.596	0.955253	1	10797	tags=69%, list=38%, signal=111%
GO_POSITIVE_REGULATION_OF_MAP_KINASE_ACTIVITY	GO_POSITIVE_REGULATION_OF_MAP_KINASE_ACTIVITY		194	-0.196511	-0.90677	0.737705	0.954473	1	2806	tags=12%, list=10%, signal=13%
GO_PROTEIN_MANNOSYLATION	GO_PROTEIN_MANNOSYLATION		21	-0.302979	-0.905744	0.590717	0.95642	1	6666	tags=38%, list=24%, signal=50%
GO_EMBRYONIC_HEMOPOIESIS	GO_EMBRYONIC_HEMOPOIESIS		17	-0.323427	-0.905627	0.597872	0.955657	1	6996	tags=41%, list=25%, signal=55%
GO_POSITIVE_REGULATION_OF_POTASSIUM_ION_TRANSPORT	GO_POSITIVE_REGULATION_OF_POTASSIUM_ION_TRANSPORT		34	-0.271758	-0.905608	0.638581	0.954618	1	6667	tags=29%, list=24%, signal=38%
REACTOME_PLATELET_ACTIVATION_SIGNALING_AND_AGGREGATION	REACTOME_PLATELET_ACTIVATION_SIGNALING_AND_AGGREGATION		188	-0.201313	-0.905062	0.738506	0.955129	1	6204	tags=26%, list=22%, signal=33%
GO_POSITIVE_REGULATION_OF_RESPONSE_TO_CYTOKINE_STIMULUS	GO_POSITIVE_REGULATION_OF_RESPONSE_TO_CYTOKINE_STIMULUS		32	-0.277226	-0.904172	0.606452	0.956648	1	4933	tags=25%, list=17%, signal=30%
GO_POSITIVE_REGULATION_OF_ALPHA_BETA_T_CELL_DIFFERENTIATION	GO_POSITIVE_REGULATION_OF_ALPHA_BETA_T_CELL_DIFFERENTIATION		36	-0.267057	-0.903383	0.597403	0.95786	1	4416	tags=22%, list=16%, signal=26%
GO_POSITIVE_REGULATION_OF_HEMOPOIESIS	GO_POSITIVE_REGULATION_OF_HEMOPOIESIS		146	-0.203351	-0.902922	0.75188	0.958069	1	4416	tags=18%, list=16%, signal=21%
GO_RESPONSE_TO_OXYGEN_RADICAL	GO_RESPONSE_TO_OXYGEN_RADICAL		16	-0.32336	-0.902462	0.586745	0.958315	1	2662	tags=13%, list=9%, signal=14%
REACTOME_KERATAN_SULFATE_BIOSYNTHESIS	REACTOME_KERATAN_SULFATE_BIOSYNTHESIS		26	-0.284686	-0.902252	0.603774	0.957816	1	5537	tags=31%, list=20%, signal=38%
GO_PYRIMIDINE_DEOXYRIBONUCLEOTIDE_METABOLIC_PROCESS	GO_PYRIMIDINE_DEOXYRIBONUCLEOTIDE_METABOLIC_PROCESS		16	-0.330239	-0.902069	0.581545	0.957277	1	4400	tags=19%, list=16%, signal=22%
GO_NEGATIVE_REGULATION_OF_NF_KAPPAB_IMPORT_INTO_NUCLEUS	GO_NEGATIVE_REGULATION_OF_NF_KAPPAB_IMPORT_INTO_NUCLEUS		17	-0.315684	-0.901164	0.612371	0.95876	1	4727	tags=18%, list=17%, signal=21%
GO_SPERM_EGG_RECOGNITION	GO_SPERM_EGG_RECOGNITION		33	-0.273273	-0.901042	0.615546	0.958008	1	4820	tags=24%, list=17%, signal=29%
REACTOME_DOWNSTREAM_TCR_SIGNALING	REACTOME_DOWNSTREAM_TCR_SIGNALING		34	-0.268372	-0.900974	0.653302	0.957101	1	9938	tags=50%, list=35%, signal=77%
GO_NUCLEOSIDE_SALVAGE	GO_NUCLEOSIDE_SALVAGE		17	-0.313139	-0.900878	0.580247	0.956284	1	2051	tags=18%, list=7%, signal=19%
GO_REGULATION_OF_POLYSACCHARIDE_METABOLIC_PROCESS	GO_REGULATION_OF_POLYSACCHARIDE_METABOLIC_PROCESS		37	-0.267277	-0.900438	0.647577	0.956493	1	8226	tags=38%, list=29%, signal=53%
GO_ACTIVATION_OF_PROTEIN_KINASE_B_ACTIVITY	GO_ACTIVATION_OF_PROTEIN_KINASE_B_ACTIVITY		18	-0.314966	-0.900265	0.627193	0.955904	1	4765	tags=28%, list=17%, signal=33%
GO_AMINO_ACID_IMPORT	GO_AMINO_ACID_IMPORT		15	-0.330264	-0.900163	0.59188	0.955131	1	6060	tags=40%, list=21%, signal=51%
GO_CENTRAL_NERVOUS_SYSTEM_NEURON_AXONOGENESIS	GO_CENTRAL_NERVOUS_SYSTEM_NEURON_AXONOGENESIS		27	-0.285672	-0.899541	0.61167	0.955821	1	3324	tags=22%, list=12%, signal=25%
GO_ENDODERM_FORMATION	GO_ENDODERM_FORMATION		49	-0.247076	-0.898929	0.609375	0.956511	1	4205	tags=24%, list=15%, signal=29%
REACTOME_MYOGENESIS	REACTOME_MYOGENESIS		26	-0.287197	-0.898481	0.616034	0.956681	1	387	tags=8%, list=1%, signal=8%
GO_MEMBRANE_PROTEIN_INTRACELLULAR_DOMAIN_PROTEOLYSIS	GO_MEMBRANE_PROTEIN_INTRACELLULAR_DOMAIN_PROTEOLYSIS		16	-0.326863	-0.898175	0.605206	0.956506	1	11488	tags=50%, list=41%, signal=84%
GO_ERYTHROCYTE_HOMEOSTASIS	GO_ERYTHROCYTE_HOMEOSTASIS		64	-0.233352	-0.89792	0.678571	0.956131	1	4290	tags=19%, list=15%, signal=22%
GO_DETECTION_OF_TEMPERATURE_STIMULUS	GO_DETECTION_OF_TEMPERATURE_STIMULUS		16	-0.32654	-0.897261	0.582645	0.956959	1	3949	tags=25%, list=14%, signal=29%
GO_NEGATIVE_REGULATION_OF_STAT_CASCADE	GO_NEGATIVE_REGULATION_OF_STAT_CASCADE		40	-0.258758	-0.896493	0.646694	0.958095	1	3605	tags=25%, list=13%, signal=29%
KEGG_ALANINE_ASPARTATE_AND_GLUTAMATE_METABOLISM	KEGG_ALANINE_ASPARTATE_AND_GLUTAMATE_METABOLISM		30	-0.278599	-0.895869	0.625793	0.958809	1	4915	tags=23%, list=17%, signal=28%
GO_REGULATION_OF_ESTABLISHMENT_OR_MAINTENANCE_OF_CELL_POLARITY	GO_REGULATION_OF_ESTABLISHMENT_OR_MAINTENANCE_OF_CELL_POLARITY		22	-0.293769	-0.895849	0.611344	0.957797	1	7936	tags=41%, list=28%, signal=57%
GO_REGULATION_OF_DEFENSE_RESPONSE_TO_VIRUS	GO_REGULATION_OF_DEFENSE_RESPONSE_TO_VIRUS		170	-0.199819	-0.895355	0.733509	0.958145	1	4779	tags=18%, list=17%, signal=22%
GO_PROTEIN_DEPHOSPHORYLATION	GO_PROTEIN_DEPHOSPHORYLATION		185	-0.196627	-0.895271	0.771186	0.957315	1	5056	tags=15%, list=18%, signal=18%
GO_MUSCLE_CELL_PROLIFERATION	GO_MUSCLE_CELL_PROLIFERATION		15	-0.332463	-0.894574	0.609037	0.958227	1	7929	tags=47%, list=28%, signal=65%
GO_DNA_DEALKYLATION	GO_DNA_DEALKYLATION		19	-0.303469	-0.894444	0.615044	0.957528	1	3631	tags=16%, list=13%, signal=18%
KEGG_CYTOSOLIC_DNA_SENSING_PATHWAY	KEGG_CYTOSOLIC_DNA_SENSING_PATHWAY		43	-0.255559	-0.894428	0.660194	0.956505	1	4697	tags=21%, list=17%, signal=25%
GO_MACROPHAGE_ACTIVATION	GO_MACROPHAGE_ACTIVATION		28	-0.277388	-0.894269	0.620087	0.955879	1	6987	tags=39%, list=25%, signal=52%
GO_REGULATION_OF_ANOIKIS	GO_REGULATION_OF_ANOIKIS		24	-0.284827	-0.894119	0.606838	0.955266	1	1982	tags=13%, list=7%, signal=13%
GO_CELLULAR_RESPONSE_TO_OSMOTIC_STRESS	GO_CELLULAR_RESPONSE_TO_OSMOTIC_STRESS		19	-0.308922	-0.893754	0.625255	0.955248	1	4137	tags=21%, list=15%, signal=25%
GO_REGULATION_OF_PRODUCTION_OF_MOLECULAR_MEDIATOR_OF_IMMUNE_RESPONSE	GO_REGULATION_OF_PRODUCTION_OF_MOLECULAR_MEDIATOR_OF_IMMUNE_RESPONSE		87	-0.221075	-0.892468	0.676056	0.957803	1	5411	tags=25%, list=19%, signal=31%
GO_LEUKOCYTE_PROLIFERATION	GO_LEUKOCYTE_PROLIFERATION		69	-0.228313	-0.892381	0.668904	0.956979	1	6004	tags=26%, list=21%, signal=33%
GO_NEGATIVE_REGULATION_OF_CHONDROCYTE_DIFFERENTIATION	GO_NEGATIVE_REGULATION_OF_CHONDROCYTE_DIFFERENTIATION		19	-0.310739	-0.892248	0.623679	0.956307	1	1663	tags=16%, list=6%, signal=17%
GO_SPHINGOLIPID_BIOSYNTHETIC_PROCESS	GO_SPHINGOLIPID_BIOSYNTHETIC_PROCESS		70	-0.226821	-0.891515	0.684579	0.957227	1	4356	tags=19%, list=15%, signal=22%
GO_METANEPHRIC_EPITHELIUM_DEVELOPMENT	GO_METANEPHRIC_EPITHELIUM_DEVELOPMENT		17	-0.311049	-0.890882	0.625523	0.957941	1	1738	tags=12%, list=6%, signal=13%
GO_REGULATION_OF_SMAD_PROTEIN_IMPORT_INTO_NUCLEUS	GO_REGULATION_OF_SMAD_PROTEIN_IMPORT_INTO_NUCLEUS		15	-0.320472	-0.890797	0.591919	0.957128	1	7200	tags=53%, list=25%, signal=71%
GO_REGULATION_OF_RECEPTOR_BINDING	GO_REGULATION_OF_RECEPTOR_BINDING		17	-0.31212	-0.889541	0.619355	0.959484	1	4954	tags=35%, list=18%, signal=43%
GO_NEGATIVE_REGULATION_OF_HEART_CONTRACTION	GO_NEGATIVE_REGULATION_OF_HEART_CONTRACTION		20	-0.299991	-0.88938	0.641393	0.95887	1	2796	tags=25%, list=10%, signal=28%
GO_COPPER_ION_TRANSPORT	GO_COPPER_ION_TRANSPORT		20	-0.304151	-0.888768	0.614224	0.959549	1	4838	tags=35%, list=17%, signal=42%
GO_RESPONSE_TO_ACIDIC_PH	GO_RESPONSE_TO_ACIDIC_PH		16	-0.324202	-0.888265	0.62423	0.959886	1	1933	tags=19%, list=7%, signal=20%
BIOCARTA_IL7_PATHWAY	BIOCARTA_IL7_PATHWAY		17	-0.316231	-0.886559	0.620172	0.963499	1	9938	tags=41%, list=35%, signal=63%
BIOCARTA_CALCINEURIN_PATHWAY	BIOCARTA_CALCINEURIN_PATHWAY		18	-0.307598	-0.886376	0.604418	0.962919	1	9212	tags=50%, list=33%, signal=74%
GO_REGULATION_OF_DEFENSE_RESPONSE_TO_VIRUS_BY_VIRUS	GO_REGULATION_OF_DEFENSE_RESPONSE_TO_VIRUS_BY_VIRUS		29	-0.270608	-0.885397	0.662338	0.96455	1	4573	tags=17%, list=16%, signal=21%
REACTOME_RIP_MEDIATED_NFKB_ACTIVATION_VIA_DAI	REACTOME_RIP_MEDIATED_NFKB_ACTIVATION_VIA_DAI		18	-0.305513	-0.885375	0.632479	0.963561	1	4385	tags=22%, list=15%, signal=26%
GO_POSITIVE_REGULATION_OF_ATP_METABOLIC_PROCESS	GO_POSITIVE_REGULATION_OF_ATP_METABOLIC_PROCESS		19	-0.299402	-0.883718	0.63113	0.966981	1	7993	tags=47%, list=28%, signal=66%
GO_REGULATION_OF_I_KAPPAB_KINASE_NF_KAPPAB_SIGNALING	GO_REGULATION_OF_I_KAPPAB_KINASE_NF_KAPPAB_SIGNALING		225	-0.187412	-0.883106	0.832335	0.967547	1	6553	tags=24%, list=23%, signal=31%
REACTOME_THE_ROLE_OF_NEF_IN_HIV1_REPLICATION_AND_DISEASE_PATHOGENESIS	REACTOME_THE_ROLE_OF_NEF_IN_HIV1_REPLICATION_AND_DISEASE_PATHOGENESIS		27	-0.27945	-0.882051	0.658199	0.969364	1	4573	tags=19%, list=16%, signal=22%
GO_KERATAN_SULFATE_BIOSYNTHETIC_PROCESS	GO_KERATAN_SULFATE_BIOSYNTHETIC_PROCESS		28	-0.277725	-0.88164	0.659664	0.969444	1	7120	tags=36%, list=25%, signal=48%
GO_CELLULAR_RESPONSE_TO_KETONE	GO_CELLULAR_RESPONSE_TO_KETONE		70	-0.222111	-0.880432	0.699029	0.971589	1	2773	tags=14%, list=10%, signal=16%
BIOCARTA_NFAT_PATHWAY	BIOCARTA_NFAT_PATHWAY		49	-0.241159	-0.879432	0.671875	0.973243	1	378	tags=6%, list=1%, signal=6%
GO_CELLULAR_RESPONSE_TO_REACTIVE_OXYGEN_SPECIES	GO_CELLULAR_RESPONSE_TO_REACTIVE_OXYGEN_SPECIES		97	-0.21024	-0.879304	0.717391	0.972499	1	8237	tags=31%, list=29%, signal=43%
KEGG_O_GLYCAN_BIOSYNTHESIS	KEGG_O_GLYCAN_BIOSYNTHESIS		26	-0.275329	-0.878148	0.653105	0.974497	1	3542	tags=27%, list=13%, signal=31%
KEGG_LEISHMANIA_INFECTION	KEGG_LEISHMANIA_INFECTION		69	-0.227104	-0.87779	0.733645	0.974374	1	4599	tags=25%, list=16%, signal=29%
GO_RESPONSE_TO_AMPHETAMINE	GO_RESPONSE_TO_AMPHETAMINE		24	-0.280686	-0.877747	0.646259	0.973436	1	5212	tags=29%, list=18%, signal=36%
GO_POSITIVE_REGULATION_OF_MULTICELLULAR_ORGANISMAL_METABOLIC_PROCESS	GO_POSITIVE_REGULATION_OF_MULTICELLULAR_ORGANISMAL_METABOLIC_PROCESS		18	-0.302667	-0.876622	0.643863	0.975408	1	5700	tags=33%, list=20%, signal=42%
REACTOME_ENERGY_DEPENDENT_REGULATION_OF_MTOR_BY_LKB1_AMPK	REACTOME_ENERGY_DEPENDENT_REGULATION_OF_MTOR_BY_LKB1_AMPK		17	-0.316238	-0.876258	0.611588	0.975337	1	11604	tags=59%, list=41%, signal=100%
GO_PH_REDUCTION	GO_PH_REDUCTION		37	-0.258513	-0.875209	0.685225	0.976964	1	1097	tags=8%, list=4%, signal=8%
GO_EXECUTION_PHASE_OF_APOPTOSIS	GO_EXECUTION_PHASE_OF_APOPTOSIS		52	-0.240014	-0.87384	0.703125	0.979486	1	615	tags=6%, list=2%, signal=6%
GO_INTRA_GOLGI_VESICLE_MEDIATED_TRANSPORT	GO_INTRA_GOLGI_VESICLE_MEDIATED_TRANSPORT		47	-0.243316	-0.873499	0.721963	0.979347	1	9506	tags=36%, list=34%, signal=54%
GO_POSITIVE_REGULATION_OF_ACTIN_CYTOSKELETON_REORGANIZATION	GO_POSITIVE_REGULATION_OF_ACTIN_CYTOSKELETON_REORGANIZATION		15	-0.318905	-0.872461	0.636175	0.980939	1	5055	tags=27%, list=18%, signal=32%
GO_REGULATION_OF_INFLAMMATORY_RESPONSE_TO_ANTIGENIC_STIMULUS	GO_REGULATION_OF_INFLAMMATORY_RESPONSE_TO_ANTIGENIC_STIMULUS		16	-0.312964	-0.872371	0.63834	0.980112	1	2895	tags=31%, list=10%, signal=35%
GO_NEGATIVE_REGULATION_OF_RECEPTOR_MEDIATED_ENDOCYTOSIS	GO_NEGATIVE_REGULATION_OF_RECEPTOR_MEDIATED_ENDOCYTOSIS		16	-0.314314	-0.871774	0.615385	0.980646	1	7080	tags=38%, list=25%, signal=50%
GO_GLUTAMATE_RECEPTOR_SIGNALING_PATHWAY	GO_GLUTAMATE_RECEPTOR_SIGNALING_PATHWAY		39	-0.252443	-0.870766	0.66129	0.982174	1	7112	tags=38%, list=25%, signal=51%
GO_NEGATIVE_REGULATION_OF_CELL_CYCLE_ARREST	GO_NEGATIVE_REGULATION_OF_CELL_CYCLE_ARREST		17	-0.30944	-0.870707	0.665984	0.981279	1	2235	tags=18%, list=8%, signal=19%
REACTOME_CD28_CO_STIMULATION	REACTOME_CD28_CO_STIMULATION		31	-0.266235	-0.870134	0.657778	0.981713	1	7080	tags=32%, list=25%, signal=43%
GO_DENDRITIC_CELL_CHEMOTAXIS	GO_DENDRITIC_CELL_CHEMOTAXIS		16	-0.314738	-0.869185	0.645544	0.983079	1	6152	tags=44%, list=22%, signal=56%
GO_LIPOPOLYSACCHARIDE_MEDIATED_SIGNALING_PATHWAY	GO_LIPOPOLYSACCHARIDE_MEDIATED_SIGNALING_PATHWAY		31	-0.266431	-0.867462	0.648188	0.986463	1	6213	tags=29%, list=22%, signal=37%
REACTOME_AMINE_LIGAND_BINDING_RECEPTORS	REACTOME_AMINE_LIGAND_BINDING_RECEPTORS		22	-0.285162	-0.86697	0.662745	0.986649	1	3898	tags=23%, list=14%, signal=26%
GO_REGULATION_OF_CLATHRIN_MEDIATED_ENDOCYTOSIS	GO_REGULATION_OF_CLATHRIN_MEDIATED_ENDOCYTOSIS		16	-0.311028	-0.866523	0.628099	0.98671	1	8718	tags=31%, list=31%, signal=45%
BIOCARTA_CD40_PATHWAY	BIOCARTA_CD40_PATHWAY		15	-0.317847	-0.866309	0.642553	0.986211	1	12425	tags=67%, list=44%, signal=119%
GO_REGULATION_OF_NEUTROPHIL_MIGRATION	GO_REGULATION_OF_NEUTROPHIL_MIGRATION		30	-0.267512	-0.865922	0.675615	0.986096	1	7977	tags=43%, list=28%, signal=60%
GO_PURINE_CONTAINING_COMPOUND_BIOSYNTHETIC_PROCESS	GO_PURINE_CONTAINING_COMPOUND_BIOSYNTHETIC_PROCESS		125	-0.200538	-0.865888	0.82767	0.98514	1	2415	tags=9%, list=9%, signal=10%
GO_POSITIVE_REGULATION_OF_AUTOPHAGY	GO_POSITIVE_REGULATION_OF_AUTOPHAGY		75	-0.216731	-0.865078	0.721393	0.986118	1	9251	tags=41%, list=33%, signal=61%
GO_GLIAL_CELL_MIGRATION	GO_GLIAL_CELL_MIGRATION		35	-0.254859	-0.864183	0.669565	0.987303	1	2813	tags=17%, list=10%, signal=19%
GO_REGULATION_OF_T_CELL_CYTOKINE_PRODUCTION	GO_REGULATION_OF_T_CELL_CYTOKINE_PRODUCTION		18	-0.300936	-0.863301	0.63617	0.988456	1	4780	tags=28%, list=17%, signal=33%
GO_POSITIVE_REGULATION_OF_RESPONSE_TO_OXIDATIVE_STRESS	GO_POSITIVE_REGULATION_OF_RESPONSE_TO_OXIDATIVE_STRESS		15	-0.314962	-0.86309	0.637113	0.987917	1	116	tags=7%, list=0%, signal=7%
GO_AMELOGENESIS	GO_AMELOGENESIS		19	-0.293685	-0.86217	0.652747	0.989141	1	1335	tags=16%, list=5%, signal=17%
GO_POSITIVE_REGULATION_OF_COLLAGEN_METABOLIC_PROCESS	GO_POSITIVE_REGULATION_OF_COLLAGEN_METABOLIC_PROCESS		18	-0.302667	-0.86141	0.659341	0.989927	1	5700	tags=33%, list=20%, signal=42%
GO_NEGATIVE_REGULATION_OF_IMMUNE_EFFECTOR_PROCESS	GO_NEGATIVE_REGULATION_OF_IMMUNE_EFFECTOR_PROCESS		92	-0.211977	-0.861177	0.762887	0.989448	1	5931	tags=29%, list=21%, signal=37%
GO_MICROTUBULE_ANCHORING	GO_MICROTUBULE_ANCHORING		16	-0.303324	-0.859699	0.656522	0.992035	1	11279	tags=69%, list=40%, signal=114%
REACTOME_IL1_SIGNALING	REACTOME_IL1_SIGNALING		39	-0.250209	-0.859657	0.687042	0.991101	1	11075	tags=51%, list=39%, signal=84%
GO_PURINE_CONTAINING_COMPOUND_METABOLIC_PROCESS	GO_PURINE_CONTAINING_COMPOUND_METABOLIC_PROCESS		359	-0.173573	-0.859506	0.939873	0.990422	1	2851	tags=9%, list=10%, signal=9%
GO_PTERIDINE_CONTAINING_COMPOUND_BIOSYNTHETIC_PROCESS	GO_PTERIDINE_CONTAINING_COMPOUND_BIOSYNTHETIC_PROCESS		17	-0.299251	-0.859227	0.655031	0.990039	1	7353	tags=35%, list=26%, signal=48%
GO_REGULATION_OF_GLIAL_CELL_PROLIFERATION	GO_REGULATION_OF_GLIAL_CELL_PROLIFERATION		21	-0.289331	-0.859162	0.661826	0.989169	1	8782	tags=48%, list=31%, signal=69%
GO_MYELIN_ASSEMBLY	GO_MYELIN_ASSEMBLY		15	-0.314697	-0.858095	0.642293	0.990668	1	4316	tags=20%, list=15%, signal=24%
GO_POTASSIUM_ION_IMPORT	GO_POTASSIUM_ION_IMPORT		25	-0.272119	-0.858088	0.675966	0.989655	1	4766	tags=28%, list=17%, signal=34%
GO_ERYTHROCYTE_DEVELOPMENT	GO_ERYTHROCYTE_DEVELOPMENT		19	-0.299372	-0.854811	0.658849	0.996387	1	7220	tags=37%, list=26%, signal=49%
GO_ACTIVATION_OF_CYSTEINE_TYPE_ENDOPEPTIDASE_ACTIVITY	GO_ACTIVATION_OF_CYSTEINE_TYPE_ENDOPEPTIDASE_ACTIVITY		94	-0.207724	-0.854445	0.76781	0.996212	1	3689	tags=14%, list=13%, signal=16%
GO_REGULATION_OF_CELLULAR_RESPONSE_TO_INSULIN_STIMULUS	GO_REGULATION_OF_CELLULAR_RESPONSE_TO_INSULIN_STIMULUS		53	-0.229989	-0.854368	0.712264	0.995366	1	2242	tags=13%, list=8%, signal=14%
GO_POSITIVE_REGULATION_OF_IMMUNE_EFFECTOR_PROCESS	GO_POSITIVE_REGULATION_OF_IMMUNE_EFFECTOR_PROCESS		141	-0.195403	-0.854065	0.831522	0.995045	1	5283	tags=24%, list=19%, signal=30%
GO_POSITIVE_REGULATION_OF_NEUTROPHIL_MIGRATION	GO_POSITIVE_REGULATION_OF_NEUTROPHIL_MIGRATION		26	-0.269763	-0.853896	0.668776	0.994432	1	7135	tags=38%, list=25%, signal=51%
GO_LYMPHOCYTE_HOMEOSTASIS	GO_LYMPHOCYTE_HOMEOSTASIS		48	-0.23033	-0.853023	0.718681	0.995481	1	5148	tags=21%, list=18%, signal=25%
GO_POTASSIUM_ION_HOMEOSTASIS	GO_POTASSIUM_ION_HOMEOSTASIS		15	-0.311501	-0.851639	0.673118	0.997707	1	6362	tags=33%, list=22%, signal=43%
BIOCARTA_PGC1A_PATHWAY	BIOCARTA_PGC1A_PATHWAY		23	-0.28106	-0.851601	0.689728	0.996759	1	6937	tags=35%, list=25%, signal=46%
BIOCARTA_GSK3_PATHWAY	BIOCARTA_GSK3_PATHWAY		26	-0.275675	-0.850627	0.679039	0.998023	1	7842	tags=31%, list=28%, signal=43%
GO_BRAIN_MORPHOGENESIS	GO_BRAIN_MORPHOGENESIS		29	-0.264771	-0.848892	0.689956	1	1	2843	tags=21%, list=10%, signal=23%
GO_VACUOLE_ORGANIZATION	GO_VACUOLE_ORGANIZATION		160	-0.189275	-0.84874	0.866499	1	1	8960	tags=37%, list=32%, signal=54%
GO_POSITIVE_REGULATION_OF_NUCLEOSIDE_METABOLIC_PROCESS	GO_POSITIVE_REGULATION_OF_NUCLEOSIDE_METABOLIC_PROCESS		19	-0.299402	-0.848083	0.667364	1	1	7993	tags=47%, list=28%, signal=66%
GO_REGULATION_OF_T_CELL_RECEPTOR_SIGNALING_PATHWAY	GO_REGULATION_OF_T_CELL_RECEPTOR_SIGNALING_PATHWAY		27	-0.267019	-0.847749	0.710526	1	1	9150	tags=48%, list=32%, signal=71%
GO_NEGATIVE_REGULATION_OF_NUCLEOSIDE_METABOLIC_PROCESS	GO_NEGATIVE_REGULATION_OF_NUCLEOSIDE_METABOLIC_PROCESS		16	-0.302684	-0.847374	0.681034	1	1	7993	tags=50%, list=28%, signal=70%
GO_PREASSEMBLY_OF_GPI_ANCHOR_IN_ER_MEMBRANE	GO_PREASSEMBLY_OF_GPI_ANCHOR_IN_ER_MEMBRANE		15	-0.308777	-0.846612	0.661191	1	1	5377	tags=27%, list=19%, signal=33%
GO_DRUG_TRANSPORT	GO_DRUG_TRANSPORT		24	-0.274718	-0.844889	0.72885	1	1	1827	tags=17%, list=6%, signal=18%
GO_INFLAMMATORY_RESPONSE_TO_ANTIGENIC_STIMULUS	GO_INFLAMMATORY_RESPONSE_TO_ANTIGENIC_STIMULUS		22	-0.281405	-0.844875	0.705628	1	1	1367	tags=14%, list=5%, signal=14%
GO_TRANSITION_METAL_ION_HOMEOSTASIS	GO_TRANSITION_METAL_ION_HOMEOSTASIS		99	-0.20242	-0.844717	0.831354	1	1	5019	tags=22%, list=18%, signal=27%
BIOCARTA_PAR1_PATHWAY	BIOCARTA_PAR1_PATHWAY		36	-0.248416	-0.843654	0.723913	1	1	7549	tags=33%, list=27%, signal=45%
GO_ORGANIC_CATION_TRANSPORT	GO_ORGANIC_CATION_TRANSPORT		19	-0.288105	-0.842919	0.662338	1	1	4738	tags=26%, list=17%, signal=32%
GO_LYTIC_VACUOLE_ORGANIZATION	GO_LYTIC_VACUOLE_ORGANIZATION		49	-0.227369	-0.842776	0.755708	1	1	7930	tags=35%, list=28%, signal=48%
REACTOME_PRE_NOTCH_TRANSCRIPTION_AND_TRANSLATION	REACTOME_PRE_NOTCH_TRANSCRIPTION_AND_TRANSLATION		23	-0.27744	-0.842402	0.689441	1	1	583	tags=9%, list=2%, signal=9%
BIOCARTA_CDC42RAC_PATHWAY	BIOCARTA_CDC42RAC_PATHWAY		16	-0.297009	-0.842389	0.676171	1	1	8131	tags=44%, list=29%, signal=61%
GO_MYELOID_LEUKOCYTE_ACTIVATION	GO_MYELOID_LEUKOCYTE_ACTIVATION		88	-0.20615	-0.842293	0.839901	1	1	6213	tags=27%, list=22%, signal=35%
GO_NEGATIVE_REGULATION_OF_MAP_KINASE_ACTIVITY	GO_NEGATIVE_REGULATION_OF_MAP_KINASE_ACTIVITY		71	-0.216212	-0.842096	0.795673	1	1	2522	tags=14%, list=9%, signal=15%
GO_T_CELL_HOMEOSTASIS	GO_T_CELL_HOMEOSTASIS		33	-0.245835	-0.84186	0.737209	1	1	4154	tags=18%, list=15%, signal=21%
GO_REGULATION_OF_INSULIN_RECEPTOR_SIGNALING_PATHWAY	GO_REGULATION_OF_INSULIN_RECEPTOR_SIGNALING_PATHWAY		39	-0.244187	-0.841146	0.747768	1	1	2242	tags=15%, list=8%, signal=17%
GO_REGULATION_OF_B_CELL_APOPTOTIC_PROCESS	GO_REGULATION_OF_B_CELL_APOPTOTIC_PROCESS		17	-0.303148	-0.840573	0.66951	1	1	6987	tags=41%, list=25%, signal=55%
GO_HEXOSE_TRANSMEMBRANE_TRANSPORT	GO_HEXOSE_TRANSMEMBRANE_TRANSPORT		17	-0.292413	-0.839891	0.673597	1	1	742	tags=12%, list=3%, signal=12%
GO_REGULATION_OF_POTASSIUM_ION_TRANSMEMBRANE_TRANSPORT	GO_REGULATION_OF_POTASSIUM_ION_TRANSMEMBRANE_TRANSPORT		57	-0.224966	-0.839271	0.75644	1	1	6270	tags=26%, list=22%, signal=34%
GO_L_ALPHA_AMINO_ACID_TRANSMEMBRANE_TRANSPORT	GO_L_ALPHA_AMINO_ACID_TRANSMEMBRANE_TRANSPORT		28	-0.262079	-0.839087	0.738661	1	1	6139	tags=32%, list=22%, signal=41%
BIOCARTA_NO2IL12_PATHWAY	BIOCARTA_NO2IL12_PATHWAY		17	-0.299237	-0.837131	0.694805	1	1	6152	tags=35%, list=22%, signal=45%
GO_CELLULAR_RESPONSE_TO_HEAT	GO_CELLULAR_RESPONSE_TO_HEAT		32	-0.251548	-0.836347	0.735099	1	1	3521	tags=16%, list=12%, signal=18%
GO_MYELOID_CELL_DIFFERENTIATION	GO_MYELOID_CELL_DIFFERENTIATION		169	-0.184699	-0.835589	0.912568	1	1	6175	tags=22%, list=22%, signal=29%
GO_NEGATIVE_REGULATION_OF_ATP_METABOLIC_PROCESS	GO_NEGATIVE_REGULATION_OF_ATP_METABOLIC_PROCESS		16	-0.302684	-0.83523	0.70082	1	1	7993	tags=50%, list=28%, signal=70%
GO_CELLULAR_RESPONSE_TO_STARVATION	GO_CELLULAR_RESPONSE_TO_STARVATION		109	-0.199594	-0.834714	0.816754	1	1	4155	tags=16%, list=15%, signal=18%
GO_EPITHELIAL_CILIUM_MOVEMENT	GO_EPITHELIAL_CILIUM_MOVEMENT		17	-0.295199	-0.834552	0.686316	1	1	9172	tags=47%, list=32%, signal=70%
GO_CELL_CELL_RECOGNITION	GO_CELL_CELL_RECOGNITION		48	-0.228838	-0.834368	0.744681	1	1	5115	tags=27%, list=18%, signal=33%
GO_RESPONSE_TO_ATP	GO_RESPONSE_TO_ATP		27	-0.263374	-0.833674	0.684091	1	1	2843	tags=19%, list=10%, signal=21%
REACTOME_PYRIMIDINE_METABOLISM	REACTOME_PYRIMIDINE_METABOLISM		21	-0.284042	-0.83274	0.714286	1	1	2051	tags=14%, list=7%, signal=15%
GO_REGULATION_OF_RHODOPSIN_MEDIATED_SIGNALING_PATHWAY	GO_REGULATION_OF_RHODOPSIN_MEDIATED_SIGNALING_PATHWAY		22	-0.272664	-0.83264	0.706861	1	1	7543	tags=36%, list=27%, signal=50%
GO_LYSOSOME_ORGANIZATION	GO_LYSOSOME_ORGANIZATION		49	-0.227369	-0.830187	0.77907	1	1	7930	tags=35%, list=28%, signal=48%
GO_ANTEROGRADE_AXONAL_TRANSPORT	GO_ANTEROGRADE_AXONAL_TRANSPORT		22	-0.279352	-0.82838	0.72211	1	1	6585	tags=32%, list=23%, signal=41%
GO_MICROTUBULE_NUCLEATION	GO_MICROTUBULE_NUCLEATION		18	-0.282855	-0.827945	0.702869	1	1	8109	tags=39%, list=29%, signal=54%
GO_CELLULAR_DEFENSE_RESPONSE	GO_CELLULAR_DEFENSE_RESPONSE		53	-0.226927	-0.827818	0.810069	1	1	6231	tags=28%, list=22%, signal=36%
GO_GOLGI_ORGANIZATION	GO_GOLGI_ORGANIZATION		83	-0.20488	-0.827703	0.806604	1	1	9284	tags=35%, list=33%, signal=52%
GO_POSITIVE_REGULATION_OF_PEPTIDYL_SERINE_PHOSPHORYLATION	GO_POSITIVE_REGULATION_OF_PEPTIDYL_SERINE_PHOSPHORYLATION		67	-0.212038	-0.82767	0.804569	1	1	6457	tags=25%, list=23%, signal=33%
GO_NUCLEOSIDE_PHOSPHATE_BIOSYNTHETIC_PROCESS	GO_NUCLEOSIDE_PHOSPHATE_BIOSYNTHETIC_PROCESS		168	-0.183155	-0.826656	0.888041	1	1	4409	tags=14%, list=16%, signal=16%
GO_POSITIVE_REGULATION_OF_RESPONSE_TO_NUTRIENT_LEVELS	GO_POSITIVE_REGULATION_OF_RESPONSE_TO_NUTRIENT_LEVELS		45	-0.227196	-0.825666	0.782051	1	1	11075	tags=56%, list=39%, signal=91%
GO_RESPONSE_TO_RETINOIC_ACID	GO_RESPONSE_TO_RETINOIC_ACID		95	-0.199903	-0.825384	0.859951	1	1	4772	tags=20%, list=17%, signal=24%
GO_RESPONSE_TO_TEMPERATURE_STIMULUS	GO_RESPONSE_TO_TEMPERATURE_STIMULUS		131	-0.187988	-0.825294	0.91129	1	1	4155	tags=17%, list=15%, signal=20%
GO_REGULATION_OF_MYELOID_CELL_APOPTOTIC_PROCESS	GO_REGULATION_OF_MYELOID_CELL_APOPTOTIC_PROCESS		21	-0.277227	-0.825215	0.734151	1	1	6106	tags=24%, list=22%, signal=30%
GO_CELLULAR_RESPONSE_TO_PROSTAGLANDIN_E_STIMULUS	GO_CELLULAR_RESPONSE_TO_PROSTAGLANDIN_E_STIMULUS		18	-0.289611	-0.823884	0.740042	1	1	2316	tags=17%, list=8%, signal=18%
KEGG_GNRH_SIGNALING_PATHWAY	KEGG_GNRH_SIGNALING_PATHWAY		93	-0.198128	-0.8217	0.843373	1	1	503	tags=5%, list=2%, signal=5%
GO_NEGATIVE_REGULATION_OF_TOLL_LIKE_RECEPTOR_SIGNALING_PATHWAY	GO_NEGATIVE_REGULATION_OF_TOLL_LIKE_RECEPTOR_SIGNALING_PATHWAY		24	-0.26679	-0.82027	0.735808	1	1	5411	tags=29%, list=19%, signal=36%
GO_PURINE_NUCLEOBASE_METABOLIC_PROCESS	GO_PURINE_NUCLEOBASE_METABOLIC_PROCESS		20	-0.279466	-0.820249	0.720739	1	1	4665	tags=20%, list=16%, signal=24%
GO_DNA_CATABOLIC_PROCESS	GO_DNA_CATABOLIC_PROCESS		25	-0.261989	-0.819227	0.742981	1	1	28	tags=4%, list=0%, signal=4%
KEGG_PANTOTHENATE_AND_COA_BIOSYNTHESIS	KEGG_PANTOTHENATE_AND_COA_BIOSYNTHESIS		16	-0.289419	-0.818798	0.730453	1	1	10163	tags=50%, list=36%, signal=78%
GO_REGULATION_OF_ANTIGEN_PROCESSING_AND_PRESENTATION	GO_REGULATION_OF_ANTIGEN_PROCESSING_AND_PRESENTATION		22	-0.271884	-0.818442	0.718681	1	1	9534	tags=64%, list=34%, signal=96%
REACTOME_PD1_SIGNALING	REACTOME_PD1_SIGNALING		16	-0.294167	-0.818349	0.706499	1	1	3837	tags=25%, list=14%, signal=29%
GO_THYMUS_DEVELOPMENT	GO_THYMUS_DEVELOPMENT		45	-0.230724	-0.818149	0.785377	1	1	3184	tags=18%, list=11%, signal=20%
GO_DEOXYRIBONUCLEOTIDE_METABOLIC_PROCESS	GO_DEOXYRIBONUCLEOTIDE_METABOLIC_PROCESS		33	-0.244723	-0.817703	0.766094	1	1	4634	tags=18%, list=16%, signal=22%
GO_LIPOPROTEIN_METABOLIC_PROCESS	GO_LIPOPROTEIN_METABOLIC_PROCESS		111	-0.193944	-0.817454	0.88862	1	1	5626	tags=23%, list=20%, signal=28%
BIOCARTA_PML_PATHWAY	BIOCARTA_PML_PATHWAY		17	-0.288959	-0.81593	0.712153	1	1	4320	tags=29%, list=15%, signal=35%
GO_COBALAMIN_METABOLIC_PROCESS	GO_COBALAMIN_METABOLIC_PROCESS		18	-0.28416	-0.815418	0.723711	1	1	6295	tags=39%, list=22%, signal=50%
GO_DEOXYRIBOSE_PHOSPHATE_CATABOLIC_PROCESS	GO_DEOXYRIBOSE_PHOSPHATE_CATABOLIC_PROCESS		21	-0.273743	-0.814729	0.715499	1	1	4634	tags=19%, list=16%, signal=23%
GO_RESPONSE_TO_VITAMIN_E	GO_RESPONSE_TO_VITAMIN_E		15	-0.296565	-0.814056	0.763598	1	1	2242	tags=13%, list=8%, signal=14%
GO_NEGATIVE_REGULATION_OF_CELL_JUNCTION_ASSEMBLY	GO_NEGATIVE_REGULATION_OF_CELL_JUNCTION_ASSEMBLY		19	-0.287191	-0.812671	0.76129	1	1	8168	tags=47%, list=29%, signal=67%
REACTOME_DOWNREGULATION_OF_TGF_BETA_RECEPTOR_SIGNALING	REACTOME_DOWNREGULATION_OF_TGF_BETA_RECEPTOR_SIGNALING		21	-0.273409	-0.812575	0.740899	1	1	5660	tags=19%, list=20%, signal=24%
GO_GLUCOSE_TRANSMEMBRANE_TRANSPORT	GO_GLUCOSE_TRANSMEMBRANE_TRANSPORT		17	-0.292413	-0.812037	0.723769	1	1	742	tags=12%, list=3%, signal=12%
GO_QUINONE_METABOLIC_PROCESS	GO_QUINONE_METABOLIC_PROCESS		27	-0.257934	-0.811948	0.731034	1	1	8417	tags=44%, list=30%, signal=63%
GO_REGULATION_OF_MAMMARY_GLAND_EPITHELIAL_CELL_PROLIFERATION	GO_REGULATION_OF_MAMMARY_GLAND_EPITHELIAL_CELL_PROLIFERATION		16	-0.28888	-0.81072	0.71116	1	1	583	tags=6%, list=2%, signal=6%
BIOCARTA_STATHMIN_PATHWAY	BIOCARTA_STATHMIN_PATHWAY		18	-0.28496	-0.810649	0.737946	1	1	7033	tags=39%, list=25%, signal=52%
GO_MOTOR_NEURON_AXON_GUIDANCE	GO_MOTOR_NEURON_AXON_GUIDANCE		24	-0.266236	-0.810528	0.761905	1	1	3564	tags=17%, list=13%, signal=19%
GO_POSITIVE_REGULATION_OF_RESPONSE_TO_EXTRACELLULAR_STIMULUS	GO_POSITIVE_REGULATION_OF_RESPONSE_TO_EXTRACELLULAR_STIMULUS		45	-0.227196	-0.807157	0.823661	1	1	11075	tags=56%, list=39%, signal=91%
GO_LIPID_MODIFICATION	GO_LIPID_MODIFICATION		195	-0.174022	-0.805369	0.957219	1	1	6204	tags=24%, list=22%, signal=30%
REACTOME_THROMBIN_SIGNALLING_THROUGH_PROTEINASE_ACTIVATED_RECEPTORS_PARS	REACTOME_THROMBIN_SIGNALLING_THROUGH_PROTEINASE_ACTIVATED_RECEPTORS_PARS		31	-0.245856	-0.804926	0.770878	1	1	6943	tags=35%, list=25%, signal=47%
KEGG_RIG_I_LIKE_RECEPTOR_SIGNALING_PATHWAY	KEGG_RIG_I_LIKE_RECEPTOR_SIGNALING_PATHWAY		57	-0.212686	-0.804532	0.815909	1	1	9479	tags=40%, list=33%, signal=61%
GO_NOTCH_RECEPTOR_PROCESSING	GO_NOTCH_RECEPTOR_PROCESSING		16	-0.281707	-0.803817	0.740899	1	1	10798	tags=56%, list=38%, signal=91%
KEGG_AMYOTROPHIC_LATERAL_SCLEROSIS_ALS	KEGG_AMYOTROPHIC_LATERAL_SCLEROSIS_ALS		51	-0.217352	-0.803292	0.819905	1	1	9680	tags=45%, list=34%, signal=68%
REACTOME_INFLAMMASOMES	REACTOME_INFLAMMASOMES		16	-0.283406	-0.801911	0.76386	1	1	4981	tags=19%, list=18%, signal=23%
REACTOME_ACTIVATED_TLR4_SIGNALLING	REACTOME_ACTIVATED_TLR4_SIGNALLING		91	-0.197595	-0.801838	0.883375	1	1	7873	tags=29%, list=28%, signal=39%
GO_BODY_MORPHOGENESIS	GO_BODY_MORPHOGENESIS		43	-0.225464	-0.800823	0.825792	1	1	1642	tags=9%, list=6%, signal=10%
GO_PROTEIN_PALMITOYLATION	GO_PROTEIN_PALMITOYLATION		23	-0.261499	-0.800383	0.78678	1	1	5502	tags=26%, list=19%, signal=32%
GO_T_CELL_PROLIFERATION	GO_T_CELL_PROLIFERATION		32	-0.241771	-0.799395	0.804444	1	1	12068	tags=53%, list=43%, signal=93%
GO_NEGATIVE_REGULATION_OF_TUMOR_NECROSIS_FACTOR_SUPERFAMILY_CYTOKINE_PRODUCTION	GO_NEGATIVE_REGULATION_OF_TUMOR_NECROSIS_FACTOR_SUPERFAMILY_CYTOKINE_PRODUCTION		38	-0.232586	-0.798651	0.821121	1	1	7058	tags=37%, list=25%, signal=49%
GO_REGULATION_OF_GENERATION_OF_PRECURSOR_METABOLITES_AND_ENERGY	GO_REGULATION_OF_GENERATION_OF_PRECURSOR_METABOLITES_AND_ENERGY		76	-0.204557	-0.798448	0.849057	1	1	8226	tags=38%, list=29%, signal=54%
GO_THYMOCYTE_AGGREGATION	GO_THYMOCYTE_AGGREGATION		43	-0.223785	-0.796336	0.821101	1	1	4154	tags=19%, list=15%, signal=22%
REACTOME_PLATELET_SENSITIZATION_BY_LDL	REACTOME_PLATELET_SENSITIZATION_BY_LDL		15	-0.294368	-0.795461	0.763598	1	1	129	tags=7%, list=0%, signal=7%
GO_RESPONSE_TO_GAMMA_RADIATION	GO_RESPONSE_TO_GAMMA_RADIATION		48	-0.220393	-0.794569	0.816372	1	1	3558	tags=17%, list=13%, signal=19%
BIOCARTA_ACTINY_PATHWAY	BIOCARTA_ACTINY_PATHWAY		20	-0.273374	-0.79248	0.750507	1	1	9034	tags=40%, list=32%, signal=59%
GO_T_CELL_DIFFERENTIATION_IN_THYMUS	GO_T_CELL_DIFFERENTIATION_IN_THYMUS		43	-0.223785	-0.792356	0.847032	1	1	4154	tags=19%, list=15%, signal=22%
REACTOME_RIG_I_MDA5_MEDIATED_INDUCTION_OF_IFN_ALPHA_BETA_PATHWAYS	REACTOME_RIG_I_MDA5_MEDIATED_INDUCTION_OF_IFN_ALPHA_BETA_PATHWAYS		60	-0.208305	-0.792038	0.847926	1	1	4911	tags=15%, list=17%, signal=18%
REACTOME_ACTIVATION_OF_KAINATE_RECEPTORS_UPON_GLUTAMATE_BINDING	REACTOME_ACTIVATION_OF_KAINATE_RECEPTORS_UPON_GLUTAMATE_BINDING		30	-0.242692	-0.791667	0.805439	1	1	7112	tags=37%, list=25%, signal=49%
REACTOME_TRANSFERRIN_ENDOCYTOSIS_AND_RECYCLING	REACTOME_TRANSFERRIN_ENDOCYTOSIS_AND_RECYCLING		25	-0.255404	-0.79151	0.780242	1	1	1097	tags=8%, list=4%, signal=8%
GO_NEGATIVE_REGULATION_OF_CELL_SUBSTRATE_ADHESION	GO_NEGATIVE_REGULATION_OF_CELL_SUBSTRATE_ADHESION		50	-0.220309	-0.789257	0.828054	1	1	3392	tags=16%, list=12%, signal=18%
GO_REGULATION_OF_CGMP_BIOSYNTHETIC_PROCESS	GO_REGULATION_OF_CGMP_BIOSYNTHETIC_PROCESS		16	-0.283879	-0.789005	0.771368	1	1	2662	tags=13%, list=9%, signal=14%
GO_NUCLEOBASE_CONTAINING_SMALL_MOLECULE_METABOLIC_PROCESS	GO_NUCLEOBASE_CONTAINING_SMALL_MOLECULE_METABOLIC_PROCESS		488	-0.155429	-0.788973	0.996516	1	1	4763	tags=13%, list=17%, signal=15%
GO_NEGATIVE_REGULATION_OF_B_CELL_ACTIVATION	GO_NEGATIVE_REGULATION_OF_B_CELL_ACTIVATION		29	-0.243045	-0.786507	0.789357	1	1	9919	tags=48%, list=35%, signal=74%
BIOCARTA_INTEGRIN_PATHWAY	BIOCARTA_INTEGRIN_PATHWAY		37	-0.227821	-0.784976	0.826464	1	1	1843	tags=8%, list=7%, signal=9%
GO_CELLULAR_RESPONSE_TO_HYDROGEN_PEROXIDE	GO_CELLULAR_RESPONSE_TO_HYDROGEN_PEROXIDE		59	-0.203254	-0.784834	0.868965	1	1	8237	tags=34%, list=29%, signal=48%
KEGG_PROTEASOME	KEGG_PROTEASOME		43	-0.221871	-0.784023	0.841871	1	1	2909	tags=7%, list=10%, signal=8%
GO_VIRAL_GENOME_REPLICATION	GO_VIRAL_GENOME_REPLICATION		20	-0.265612	-0.783869	0.758691	1	1	4702	tags=25%, list=17%, signal=30%
GO_CELLULAR_RESPONSE_TO_GLUCAGON_STIMULUS	GO_CELLULAR_RESPONSE_TO_GLUCAGON_STIMULUS		34	-0.231594	-0.781757	0.838362	1	1	7033	tags=32%, list=25%, signal=43%
GO_REGULATION_OF_ERYTHROCYTE_DIFFERENTIATION	GO_REGULATION_OF_ERYTHROCYTE_DIFFERENTIATION		35	-0.230475	-0.78145	0.80574	1	1	8011	tags=34%, list=28%, signal=48%
GO_CHONDROCYTE_DEVELOPMENT	GO_CHONDROCYTE_DEVELOPMENT		21	-0.262711	-0.779634	0.780911	1	1	4955	tags=24%, list=18%, signal=29%
BIOCARTA_P53HYPOXIA_PATHWAY	BIOCARTA_P53HYPOXIA_PATHWAY		22	-0.260314	-0.779452	0.804211	1	1	9534	tags=45%, list=34%, signal=68%
BIOCARTA_GH_PATHWAY	BIOCARTA_GH_PATHWAY		26	-0.242408	-0.779142	0.813559	1	1	7973	tags=31%, list=28%, signal=43%
REACTOME_ACTIVATED_TAK1_MEDIATES_P38_MAPK_ACTIVATION	REACTOME_ACTIVATED_TAK1_MEDIATES_P38_MAPK_ACTIVATION		17	-0.273815	-0.776699	0.760417	1	1	11075	tags=65%, list=39%, signal=106%
GO_CELLULAR_RESPONSE_TO_GROWTH_HORMONE_STIMULUS	GO_CELLULAR_RESPONSE_TO_GROWTH_HORMONE_STIMULUS		17	-0.280374	-0.776498	0.755601	1	1	9938	tags=53%, list=35%, signal=82%
GO_PROTEIN_KINASE_B_SIGNALING	GO_PROTEIN_KINASE_B_SIGNALING		33	-0.231175	-0.775451	0.840909	1	1	6204	tags=27%, list=22%, signal=35%
GO_PROTEIN_K48_LINKED_UBIQUITINATION	GO_PROTEIN_K48_LINKED_UBIQUITINATION		47	-0.216065	-0.775207	0.866822	1	1	7633	tags=30%, list=27%, signal=41%
GO_REGULATION_OF_MULTICELLULAR_ORGANISMAL_METABOLIC_PROCESS	GO_REGULATION_OF_MULTICELLULAR_ORGANISMAL_METABOLIC_PROCESS		33	-0.231783	-0.773448	0.824786	1	1	6174	tags=36%, list=22%, signal=46%
GO_FILOPODIUM_ASSEMBLY	GO_FILOPODIUM_ASSEMBLY		17	-0.272748	-0.772351	0.767296	1	1	7263	tags=35%, list=26%, signal=47%
GO_MONOAMINE_TRANSPORT	GO_MONOAMINE_TRANSPORT		22	-0.253993	-0.772187	0.785714	1	1	62	tags=5%, list=0%, signal=5%
BIOCARTA_NDKDYNAMIN_PATHWAY	BIOCARTA_NDKDYNAMIN_PATHWAY		18	-0.27026	-0.772021	0.778495	1	1	8207	tags=33%, list=29%, signal=47%
GO_PROTEIN_INSERTION_INTO_MEMBRANE	GO_PROTEIN_INSERTION_INTO_MEMBRANE		18	-0.269156	-0.771714	0.788382	1	1	3913	tags=22%, list=14%, signal=26%
GO_T_CELL_RECEPTOR_SIGNALING_PATHWAY	GO_T_CELL_RECEPTOR_SIGNALING_PATHWAY		140	-0.173937	-0.771441	0.956204	1	1	8082	tags=24%, list=29%, signal=33%
GO_RHYTHMIC_BEHAVIOR	GO_RHYTHMIC_BEHAVIOR		15	-0.282808	-0.770416	0.80123	1	1	3107	tags=20%, list=11%, signal=22%
BIOCARTA_MET_PATHWAY	BIOCARTA_MET_PATHWAY		37	-0.22393	-0.770158	0.844244	1	1	6672	tags=27%, list=24%, signal=35%
GO_DNA_METHYLATION_INVOLVED_IN_GAMETE_GENERATION	GO_DNA_METHYLATION_INVOLVED_IN_GAMETE_GENERATION		17	-0.274939	-0.769876	0.789366	1	1	6123	tags=35%, list=22%, signal=45%
BIOCARTA_ATM_PATHWAY	BIOCARTA_ATM_PATHWAY		20	-0.258777	-0.76721	0.810021	1	1	3107	tags=15%, list=11%, signal=17%
GO_REGULATION_OF_CARBOHYDRATE_BIOSYNTHETIC_PROCESS	GO_REGULATION_OF_CARBOHYDRATE_BIOSYNTHETIC_PROCESS		76	-0.193816	-0.766749	0.910891	1	1	8226	tags=36%, list=29%, signal=50%
GO_ESTABLISHMENT_OF_MITOTIC_SPINDLE_ORIENTATION	GO_ESTABLISHMENT_OF_MITOTIC_SPINDLE_ORIENTATION		19	-0.260747	-0.763988	0.80396	1	1	2235	tags=16%, list=8%, signal=17%
REACTOME_REGULATION_OF_SIGNALING_BY_CBL	REACTOME_REGULATION_OF_SIGNALING_BY_CBL		18	-0.275398	-0.763169	0.802875	1	1	11504	tags=56%, list=41%, signal=94%
GO_NEGATIVE_REGULATION_OF_PRODUCTION_OF_MOLECULAR_MEDIATOR_OF_IMMUNE_RESPONSE	GO_NEGATIVE_REGULATION_OF_PRODUCTION_OF_MOLECULAR_MEDIATOR_OF_IMMUNE_RESPONSE		25	-0.244059	-0.762935	0.805616	1	1	1099	tags=8%, list=4%, signal=8%
REACTOME_SYNTHESIS_OF_GLYCOSYLPHOSPHATIDYLINOSITOL_GPI	REACTOME_SYNTHESIS_OF_GLYCOSYLPHOSPHATIDYLINOSITOL_GPI		17	-0.264222	-0.762446	0.820202	1	1	5377	tags=24%, list=19%, signal=29%
GO_NEGATIVE_REGULATION_OF_PLATELET_ACTIVATION	GO_NEGATIVE_REGULATION_OF_PLATELET_ACTIVATION		17	-0.271755	-0.761842	0.786177	1	1	5713	tags=29%, list=20%, signal=37%
GO_PHAGOSOME_ACIDIFICATION	GO_PHAGOSOME_ACIDIFICATION		26	-0.245102	-0.761087	0.834368	1	1	1097	tags=8%, list=4%, signal=8%
GO_RESPONSE_TO_IMMOBILIZATION_STRESS	GO_RESPONSE_TO_IMMOBILIZATION_STRESS		15	-0.277462	-0.760977	0.795309	1	1	2316	tags=13%, list=8%, signal=15%
GO_TRIVALENT_INORGANIC_CATION_TRANSPORT	GO_TRIVALENT_INORGANIC_CATION_TRANSPORT		39	-0.216262	-0.760906	0.881928	1	1	3466	tags=15%, list=12%, signal=18%
GO_REGULATION_OF_MAST_CELL_ACTIVATION	GO_REGULATION_OF_MAST_CELL_ACTIVATION		36	-0.222313	-0.758869	0.874449	1	1	2936	tags=14%, list=10%, signal=15%
GO_REGULATION_OF_NEURON_PROJECTION_REGENERATION	GO_REGULATION_OF_NEURON_PROJECTION_REGENERATION		19	-0.25907	-0.756471	0.819876	1	1	4379	tags=26%, list=15%, signal=31%
GO_REGULATION_OF_NF_KAPPAB_IMPORT_INTO_NUCLEUS	GO_REGULATION_OF_NF_KAPPAB_IMPORT_INTO_NUCLEUS		45	-0.207745	-0.755507	0.868817	1	1	5424	tags=22%, list=19%, signal=27%
BIOCARTA_EGF_PATHWAY	BIOCARTA_EGF_PATHWAY		31	-0.22616	-0.75511	0.863354	1	1	11116	tags=55%, list=39%, signal=90%
GO_NEGATIVE_REGULATION_OF_MUSCLE_CELL_APOPTOTIC_PROCESS	GO_NEGATIVE_REGULATION_OF_MUSCLE_CELL_APOPTOTIC_PROCESS		28	-0.23438	-0.754447	0.835853	1	1	5055	tags=25%, list=18%, signal=30%
GO_REGULATION_OF_ACTIN_FILAMENT_LENGTH	GO_REGULATION_OF_ACTIN_FILAMENT_LENGTH		145	-0.170945	-0.753936	0.979003	1	1	1838	tags=8%, list=6%, signal=8%
GO_OOGENESIS	GO_OOGENESIS		53	-0.206515	-0.75218	0.878571	1	1	5813	tags=19%, list=21%, signal=24%
GO_NEGATIVE_REGULATION_OF_LEUKOCYTE_MIGRATION	GO_NEGATIVE_REGULATION_OF_LEUKOCYTE_MIGRATION		29	-0.235837	-0.751703	0.864807	1	1	6509	tags=38%, list=23%, signal=49%
GO_B_CELL_DIFFERENTIATION	GO_B_CELL_DIFFERENTIATION		71	-0.193981	-0.751672	0.926097	1	1	5823	tags=23%, list=21%, signal=28%
REACTOME_TRANSPORT_TO_THE_GOLGI_AND_SUBSEQUENT_MODIFICATION	REACTOME_TRANSPORT_TO_THE_GOLGI_AND_SUBSEQUENT_MODIFICATION		33	-0.223589	-0.751546	0.858921	1	1	9284	tags=42%, list=33%, signal=63%
GO_NIK_NF_KAPPAB_SIGNALING	GO_NIK_NF_KAPPAB_SIGNALING		81	-0.183413	-0.750586	0.95283	1	1	7848	tags=23%, list=28%, signal=32%
BIOCARTA_BAD_PATHWAY	BIOCARTA_BAD_PATHWAY		24	-0.241729	-0.749808	0.815054	1	1	7033	tags=33%, list=25%, signal=44%
GO_POSITIVE_REGULATION_OF_MICROTUBULE_POLYMERIZATION	GO_POSITIVE_REGULATION_OF_MICROTUBULE_POLYMERIZATION		18	-0.263285	-0.748628	0.813953	1	1	9840	tags=39%, list=35%, signal=60%
GO_REGULATION_OF_ADHERENS_JUNCTION_ORGANIZATION	GO_REGULATION_OF_ADHERENS_JUNCTION_ORGANIZATION		49	-0.207918	-0.748597	0.895349	1	1	8168	tags=39%, list=29%, signal=54%
REACTOME_VOLTAGE_GATED_POTASSIUM_CHANNELS	REACTOME_VOLTAGE_GATED_POTASSIUM_CHANNELS		35	-0.225226	-0.746975	0.911017	1	1	6751	tags=34%, list=24%, signal=45%
GO_FERRIC_IRON_TRANSPORT	GO_FERRIC_IRON_TRANSPORT		39	-0.216262	-0.746849	0.86755	1	1	3466	tags=15%, list=12%, signal=18%
GO_PHOTOTRANSDUCTION_VISIBLE_LIGHT	GO_PHOTOTRANSDUCTION_VISIBLE_LIGHT		16	-0.27069	-0.74589	0.802128	1	1	4653	tags=31%, list=16%, signal=37%
REACTOME_CTLA4_INHIBITORY_SIGNALING	REACTOME_CTLA4_INHIBITORY_SIGNALING		21	-0.252694	-0.74467	0.810811	1	1	9567	tags=38%, list=34%, signal=58%
REACTOME_NRAGE_SIGNALS_DEATH_THROUGH_JNK	REACTOME_NRAGE_SIGNALS_DEATH_THROUGH_JNK		42	-0.207513	-0.744441	0.877729	1	1	3042	tags=12%, list=11%, signal=13%
GO_DEPHOSPHORYLATION	GO_DEPHOSPHORYLATION		266	-0.154161	-0.744402	0.997093	1	1	7845	tags=25%, list=28%, signal=35%
GO_CELLULAR_CARBOHYDRATE_CATABOLIC_PROCESS	GO_CELLULAR_CARBOHYDRATE_CATABOLIC_PROCESS		29	-0.226794	-0.740894	0.878104	1	1	7210	tags=34%, list=25%, signal=46%
GO_ADIPOSE_TISSUE_DEVELOPMENT	GO_ADIPOSE_TISSUE_DEVELOPMENT		30	-0.226481	-0.740751	0.870536	1	1	2360	tags=13%, list=8%, signal=15%
GO_CELLULAR_RESPONSE_TO_INTERLEUKIN_6	GO_CELLULAR_RESPONSE_TO_INTERLEUKIN_6		21	-0.246648	-0.739824	0.846482	1	1	4702	tags=29%, list=17%, signal=34%
REACTOME_ANTIVIRAL_MECHANISM_BY_IFN_STIMULATED_GENES	REACTOME_ANTIVIRAL_MECHANISM_BY_IFN_STIMULATED_GENES		65	-0.194265	-0.739771	0.91198	1	1	10752	tags=37%, list=38%, signal=59%
GO_HEAD_MORPHOGENESIS	GO_HEAD_MORPHOGENESIS		35	-0.216087	-0.737864	0.891156	1	1	6590	tags=26%, list=23%, signal=33%
BIOCARTA_TOLL_PATHWAY	BIOCARTA_TOLL_PATHWAY		36	-0.216323	-0.737836	0.891393	1	1	9377	tags=42%, list=33%, signal=62%
GO_CYTOKINE_PRODUCTION_INVOLVED_IN_IMMUNE_RESPONSE	GO_CYTOKINE_PRODUCTION_INVOLVED_IN_IMMUNE_RESPONSE		15	-0.264101	-0.737268	0.826176	1	1	5501	tags=27%, list=19%, signal=33%
GO_EPHRIN_RECEPTOR_SIGNALING_PATHWAY	GO_EPHRIN_RECEPTOR_SIGNALING_PATHWAY		82	-0.18387	-0.735419	0.961009	1	1	9965	tags=43%, list=35%, signal=66%
REACTOME_PLATELET_CALCIUM_HOMEOSTASIS	REACTOME_PLATELET_CALCIUM_HOMEOSTASIS		16	-0.268412	-0.734936	0.837524	1	1	8687	tags=44%, list=31%, signal=63%
GO_REGULATION_OF_CELLULAR_SENESCENCE	GO_REGULATION_OF_CELLULAR_SENESCENCE		26	-0.230966	-0.734367	0.881002	1	1	10877	tags=58%, list=38%, signal=94%
GO_DEMETHYLATION	GO_DEMETHYLATION		48	-0.20037	-0.734032	0.922902	1	1	5396	tags=19%, list=19%, signal=23%
REACTOME_REGULATION_OF_KIT_SIGNALING	REACTOME_REGULATION_OF_KIT_SIGNALING		16	-0.260964	-0.731851	0.834368	1	1	6996	tags=25%, list=25%, signal=33%
GO_POSITIVE_REGULATION_OF_ERYTHROCYTE_DIFFERENTIATION	GO_POSITIVE_REGULATION_OF_ERYTHROCYTE_DIFFERENTIATION		22	-0.238661	-0.73145	0.863043	1	1	7734	tags=32%, list=27%, signal=44%
GO_REGULATION_OF_SODIUM_ION_TRANSMEMBRANE_TRANSPORTER_ACTIVITY	GO_REGULATION_OF_SODIUM_ION_TRANSMEMBRANE_TRANSPORTER_ACTIVITY		34	-0.219031	-0.729155	0.871102	1	1	2157	tags=12%, list=8%, signal=13%
GO_RESPONSE_TO_IRON_ION	GO_RESPONSE_TO_IRON_ION		32	-0.215811	-0.728221	0.901786	1	1	8956	tags=38%, list=32%, signal=55%
GO_ORGANELLE_DISASSEMBLY	GO_ORGANELLE_DISASSEMBLY		170	-0.160901	-0.726778	0.992308	1	1	4310	tags=14%, list=15%, signal=17%
GO_RESPONSE_TO_EXOGENOUS_DSRNA	GO_RESPONSE_TO_EXOGENOUS_DSRNA		31	-0.219632	-0.726175	0.864629	1	1	5411	tags=19%, list=19%, signal=24%
REACTOME_TAK1_ACTIVATES_NFKB_BY_PHOSPHORYLATION_AND_ACTIVATION_OF_IKKS_COMPLEX	REACTOME_TAK1_ACTIVATES_NFKB_BY_PHOSPHORYLATION_AND_ACTIVATION_OF_IKKS_COMPLEX		23	-0.235235	-0.72616	0.875	1	1	8222	tags=39%, list=29%, signal=55%
GO_REGULATION_OF_SULFUR_METABOLIC_PROCESS	GO_REGULATION_OF_SULFUR_METABOLIC_PROCESS		20	-0.246456	-0.726084	0.854348	1	1	9658	tags=30%, list=34%, signal=46%
GO_POSITIVE_REGULATION_OF_PEPTIDASE_ACTIVITY	GO_POSITIVE_REGULATION_OF_PEPTIDASE_ACTIVITY		149	-0.161781	-0.725017	0.992405	1	1	5424	tags=17%, list=19%, signal=21%
GO_SUBPALLIUM_DEVELOPMENT	GO_SUBPALLIUM_DEVELOPMENT		20	-0.251275	-0.723453	0.847875	1	1	6617	tags=35%, list=23%, signal=46%
GO_ANTIGEN_PROCESSING_AND_PRESENTATION_VIA_MHC_CLASS_IB	GO_ANTIGEN_PROCESSING_AND_PRESENTATION_VIA_MHC_CLASS_IB		15	-0.264086	-0.721838	0.829218	1	1	4030	tags=27%, list=14%, signal=31%
BIOCARTA_RACCYCD_PATHWAY	BIOCARTA_RACCYCD_PATHWAY		26	-0.231254	-0.721504	0.878049	1	1	7873	tags=35%, list=28%, signal=48%
GO_NEGATIVE_REGULATION_OF_STRESS_ACTIVATED_PROTEIN_KINASE_SIGNALING_CASCADE	GO_NEGATIVE_REGULATION_OF_STRESS_ACTIVATED_PROTEIN_KINASE_SIGNALING_CASCADE		41	-0.204623	-0.721259	0.910417	1	1	2607	tags=15%, list=9%, signal=16%
GO_THYMIC_T_CELL_SELECTION	GO_THYMIC_T_CELL_SELECTION		18	-0.249931	-0.720606	0.867102	1	1	5155	tags=28%, list=18%, signal=34%
BIOCARTA_41BB_PATHWAY	BIOCARTA_41BB_PATHWAY		15	-0.264696	-0.717624	0.842742	1	1	9382	tags=53%, list=33%, signal=80%
GO_NEGATIVE_REGULATION_OF_STRESS_ACTIVATED_MAPK_CASCADE	GO_NEGATIVE_REGULATION_OF_STRESS_ACTIVATED_MAPK_CASCADE		41	-0.204623	-0.715254	0.918103	1	1	2607	tags=15%, list=9%, signal=16%
GO_POSITIVE_REGULATION_OF_PROTEIN_TYROSINE_KINASE_ACTIVITY	GO_POSITIVE_REGULATION_OF_PROTEIN_TYROSINE_KINASE_ACTIVITY		32	-0.217427	-0.711547	0.901961	1	1	4490	tags=19%, list=16%, signal=22%
GO_SALIVARY_GLAND_DEVELOPMENT	GO_SALIVARY_GLAND_DEVELOPMENT		31	-0.216627	-0.709927	0.88009	1	1	5897	tags=29%, list=21%, signal=37%
GO_ANDROGEN_RECEPTOR_SIGNALING_PATHWAY	GO_ANDROGEN_RECEPTOR_SIGNALING_PATHWAY		40	-0.206697	-0.707943	0.937759	1	1	5054	tags=15%, list=18%, signal=18%
GO_T_CELL_MEDIATED_IMMUNITY	GO_T_CELL_MEDIATED_IMMUNITY		27	-0.225696	-0.706455	0.900217	1	1	9231	tags=48%, list=33%, signal=71%
GO_REGULATION_OF_LEUKOCYTE_DEGRANULATION	GO_REGULATION_OF_LEUKOCYTE_DEGRANULATION		38	-0.201605	-0.705831	0.906725	1	1	500	tags=5%, list=2%, signal=5%
GO_STRESS_ACTIVATED_PROTEIN_KINASE_SIGNALING_CASCADE	GO_STRESS_ACTIVATED_PROTEIN_KINASE_SIGNALING_CASCADE		98	-0.170349	-0.705594	0.985437	1	1	3617	tags=11%, list=13%, signal=13%
BIOCARTA_PDGF_PATHWAY	BIOCARTA_PDGF_PATHWAY		32	-0.211063	-0.705528	0.909483	1	1	10156	tags=47%, list=36%, signal=73%
REACTOME_SIGNALING_BY_FGFR1_FUSION_MUTANTS	REACTOME_SIGNALING_BY_FGFR1_FUSION_MUTANTS		18	-0.24396	-0.705201	0.876768	1	1	8840	tags=44%, list=31%, signal=65%
GO_NEGATIVE_REGULATION_OF_VIRAL_RELEASE_FROM_HOST_CELL	GO_NEGATIVE_REGULATION_OF_VIRAL_RELEASE_FROM_HOST_CELL		15	-0.260057	-0.704357	0.837782	1	1	8927	tags=47%, list=32%, signal=68%
GO_POSITIVE_REGULATION_OF_CYTOKINE_PRODUCTION_INVOLVED_IN_IMMUNE_RESPONSE	GO_POSITIVE_REGULATION_OF_CYTOKINE_PRODUCTION_INVOLVED_IN_IMMUNE_RESPONSE		29	-0.223004	-0.702632	0.912393	1	1	4780	tags=21%, list=17%, signal=25%
GO_REGULATION_OF_PROTEIN_PHOSPHATASE_TYPE_2A_ACTIVITY	GO_REGULATION_OF_PROTEIN_PHOSPHATASE_TYPE_2A_ACTIVITY		24	-0.226016	-0.702456	0.896162	1	1	300	tags=4%, list=1%, signal=4%
GO_NEGATIVE_REGULATION_OF_ENDOCYTOSIS	GO_NEGATIVE_REGULATION_OF_ENDOCYTOSIS		37	-0.203831	-0.70144	0.91684	1	1	7080	tags=32%, list=25%, signal=43%
GO_CIRCADIAN_REGULATION_OF_GENE_EXPRESSION	GO_CIRCADIAN_REGULATION_OF_GENE_EXPRESSION		52	-0.195834	-0.700342	0.938166	1	1	3405	tags=15%, list=12%, signal=17%
GO_AUTONOMIC_NERVOUS_SYSTEM_DEVELOPMENT	GO_AUTONOMIC_NERVOUS_SYSTEM_DEVELOPMENT		37	-0.204021	-0.699123	0.902174	1	1	4224	tags=16%, list=15%, signal=19%
GO_AMINO_SUGAR_METABOLIC_PROCESS	GO_AMINO_SUGAR_METABOLIC_PROCESS		38	-0.20609	-0.698794	0.926087	1	1	6812	tags=26%, list=24%, signal=35%
REACTOME_CELL_DEATH_SIGNALLING_VIA_NRAGE_NRIF_AND_NADE	REACTOME_CELL_DEATH_SIGNALLING_VIA_NRAGE_NRIF_AND_NADE		57	-0.185417	-0.695331	0.957746	1	1	8900	tags=32%, list=31%, signal=46%
GO_INSULIN_RECEPTOR_SIGNALING_PATHWAY	GO_INSULIN_RECEPTOR_SIGNALING_PATHWAY		76	-0.175437	-0.695175	0.966814	1	1	2570	tags=11%, list=9%, signal=12%
REACTOME_NFKB_AND_MAP_KINASES_ACTIVATION_MEDIATED_BY_TLR4_SIGNALING_REPERTOIRE	REACTOME_NFKB_AND_MAP_KINASES_ACTIVATION_MEDIATED_BY_TLR4_SIGNALING_REPERTOIRE		70	-0.179046	-0.693875	0.980344	1	1	7873	tags=27%, list=28%, signal=38%
GO_MICROTUBULE_POLYMERIZATION_OR_DEPOLYMERIZATION	GO_MICROTUBULE_POLYMERIZATION_OR_DEPOLYMERIZATION		38	-0.202318	-0.693414	0.90583	1	1	8109	tags=34%, list=29%, signal=48%
REACTOME_SIGNALING_BY_EGFR_IN_CANCER	REACTOME_SIGNALING_BY_EGFR_IN_CANCER		103	-0.164698	-0.691494	0.986945	1	1	2843	tags=9%, list=10%, signal=10%
REACTOME_GLUTAMATE_NEUROTRANSMITTER_RELEASE_CYCLE	REACTOME_GLUTAMATE_NEUROTRANSMITTER_RELEASE_CYCLE		15	-0.248306	-0.691474	0.863548	1	1	2782	tags=13%, list=10%, signal=15%
GO_BONE_CELL_DEVELOPMENT	GO_BONE_CELL_DEVELOPMENT		21	-0.235856	-0.6901	0.884783	1	1	8694	tags=38%, list=31%, signal=55%
KEGG_CHRONIC_MYELOID_LEUKEMIA	KEGG_CHRONIC_MYELOID_LEUKEMIA		72	-0.172949	-0.68934	0.977887	1	1	6248	tags=21%, list=22%, signal=27%
GO_POSITIVE_REGULATION_OF_ADHERENS_JUNCTION_ORGANIZATION	GO_POSITIVE_REGULATION_OF_ADHERENS_JUNCTION_ORGANIZATION		21	-0.22642	-0.688915	0.877193	1	1	735	tags=10%, list=3%, signal=10%
REACTOME_REGULATION_OF_GLUCOKINASE_BY_GLUCOKINASE_REGULATORY_PROTEIN	REACTOME_REGULATION_OF_GLUCOKINASE_BY_GLUCOKINASE_REGULATORY_PROTEIN		26	-0.22374	-0.687682	0.91236	1	1	237	tags=4%, list=1%, signal=4%
GO_INTRACELLULAR_STEROID_HORMONE_RECEPTOR_SIGNALING_PATHWAY	GO_INTRACELLULAR_STEROID_HORMONE_RECEPTOR_SIGNALING_PATHWAY		65	-0.177402	-0.686822	0.970786	1	1	5054	tags=14%, list=18%, signal=17%
GO_CELL_AGING	GO_CELL_AGING		66	-0.179368	-0.685297	0.971698	1	1	2323	tags=9%, list=8%, signal=10%
REACTOME_TGF_BETA_RECEPTOR_SIGNALING_ACTIVATES_SMADS	REACTOME_TGF_BETA_RECEPTOR_SIGNALING_ACTIVATES_SMADS		24	-0.219651	-0.685102	0.901674	1	1	1523	tags=8%, list=5%, signal=9%
GO_REGULATION_OF_VACUOLAR_TRANSPORT	GO_REGULATION_OF_VACUOLAR_TRANSPORT		29	-0.20782	-0.684158	0.912317	1	1	3334	tags=10%, list=12%, signal=12%
KEGG_GLYCOSYLPHOSPHATIDYLINOSITOL_GPI_ANCHOR_BIOSYNTHESIS	KEGG_GLYCOSYLPHOSPHATIDYLINOSITOL_GPI_ANCHOR_BIOSYNTHESIS		24	-0.228037	-0.68401	0.92967	1	1	5377	tags=25%, list=19%, signal=31%
GO_AUTOPHAGOSOME_ORGANIZATION	GO_AUTOPHAGOSOME_ORGANIZATION		40	-0.196028	-0.683825	0.950588	1	1	11544	tags=52%, list=41%, signal=89%
BIOCARTA_IL2_PATHWAY	BIOCARTA_IL2_PATHWAY		21	-0.225887	-0.680161	0.907025	1	1	4154	tags=14%, list=15%, signal=17%
REACTOME_MYD88_MAL_CASCADE_INITIATED_ON_PLASMA_MEMBRANE	REACTOME_MYD88_MAL_CASCADE_INITIATED_ON_PLASMA_MEMBRANE		81	-0.167695	-0.680036	0.990762	1	1	7873	tags=28%, list=28%, signal=39%
GO_MEMBRANE_PROTEIN_PROTEOLYSIS	GO_MEMBRANE_PROTEIN_PROTEOLYSIS		33	-0.200321	-0.679006	0.948889	1	1	615	tags=6%, list=2%, signal=6%
GO_REGULATION_OF_GLUCOSE_IMPORT_IN_RESPONSE_TO_INSULIN_STIMULUS	GO_REGULATION_OF_GLUCOSE_IMPORT_IN_RESPONSE_TO_INSULIN_STIMULUS		15	-0.253644	-0.677907	0.885417	1	1	8558	tags=40%, list=30%, signal=57%
KEGG_SPHINGOLIPID_METABOLISM	KEGG_SPHINGOLIPID_METABOLISM		33	-0.201083	-0.67681	0.922902	1	1	6485	tags=27%, list=23%, signal=35%
GO_MICROTUBULE_POLYMERIZATION	GO_MICROTUBULE_POLYMERIZATION		27	-0.217212	-0.676135	0.932314	1	1	8109	tags=37%, list=29%, signal=52%
BIOCARTA_CHREBP2_PATHWAY	BIOCARTA_CHREBP2_PATHWAY		39	-0.192657	-0.674407	0.950644	1	1	848	tags=5%, list=3%, signal=5%
GO_IRON_ION_TRANSPORT	GO_IRON_ION_TRANSPORT		54	-0.182429	-0.673672	0.964444	1	1	4024	tags=15%, list=14%, signal=17%
BIOCARTA_RHO_PATHWAY	BIOCARTA_RHO_PATHWAY		32	-0.204261	-0.673579	0.93379	1	1	7549	tags=31%, list=27%, signal=43%
GO_NUCLEOBASE_METABOLIC_PROCESS	GO_NUCLEOBASE_METABOLIC_PROCESS		38	-0.195355	-0.670988	0.961883	1	1	1467	tags=8%, list=5%, signal=8%
GO_CYTOPLASMIC_MICROTUBULE_ORGANIZATION	GO_CYTOPLASMIC_MICROTUBULE_ORGANIZATION		39	-0.192433	-0.66831	0.961373	1	1	10557	tags=44%, list=37%, signal=69%
KEGG_B_CELL_RECEPTOR_SIGNALING_PATHWAY	KEGG_B_CELL_RECEPTOR_SIGNALING_PATHWAY		71	-0.171097	-0.668275	0.976359	1	1	9207	tags=37%, list=33%, signal=54%
GO_NEGATIVE_REGULATION_OF_I_KAPPAB_KINASE_NF_KAPPAB_SIGNALING	GO_NEGATIVE_REGULATION_OF_I_KAPPAB_KINASE_NF_KAPPAB_SIGNALING		48	-0.181976	-0.666971	0.971963	1	1	5424	tags=21%, list=19%, signal=26%
GO_COPPER_ION_HOMEOSTASIS	GO_COPPER_ION_HOMEOSTASIS		16	-0.242158	-0.666923	0.909836	1	1	8468	tags=38%, list=30%, signal=53%
GO_PROTEIN_TARGETING_TO_LYSOSOME	GO_PROTEIN_TARGETING_TO_LYSOSOME		15	-0.245723	-0.662427	0.891089	1	1	9353	tags=53%, list=33%, signal=80%
GO_PROTEIN_DEALKYLATION	GO_PROTEIN_DEALKYLATION		26	-0.207096	-0.660334	0.939516	1	1	5396	tags=23%, list=19%, signal=28%
GO_REGULATION_OF_ALTERNATIVE_MRNA_SPLICING_VIA_SPLICEOSOME	GO_REGULATION_OF_ALTERNATIVE_MRNA_SPLICING_VIA_SPLICEOSOME		34	-0.193499	-0.659301	0.97032	1	1	3339	tags=12%, list=12%, signal=13%
GO_SMALL_GTPASE_MEDIATED_SIGNAL_TRANSDUCTION	GO_SMALL_GTPASE_MEDIATED_SIGNAL_TRANSDUCTION		332	-0.134	-0.65748	1	1	1	6943	tags=20%, list=25%, signal=26%
KEGG_BETA_ALANINE_METABOLISM	KEGG_BETA_ALANINE_METABOLISM		22	-0.214533	-0.656289	0.941176	1	1	126	tags=5%, list=0%, signal=5%
GO_PROTEIN_DEMETHYLATION	GO_PROTEIN_DEMETHYLATION		26	-0.207096	-0.654321	0.946281	1	1	5396	tags=23%, list=19%, signal=28%
REACTOME_GPVI_MEDIATED_ACTIVATION_CASCADE	REACTOME_GPVI_MEDIATED_ACTIVATION_CASCADE		31	-0.200782	-0.652461	0.953684	1	1	9938	tags=42%, list=35%, signal=65%
BIOCARTA_FMLP_PATHWAY	BIOCARTA_FMLP_PATHWAY		36	-0.187954	-0.650638	0.963675	1	1	8759	tags=33%, list=31%, signal=48%
KEGG_LONG_TERM_POTENTIATION	KEGG_LONG_TERM_POTENTIATION		64	-0.168107	-0.648717	0.98063	1	1	7051	tags=23%, list=25%, signal=31%
GO_NEGATIVE_REGULATION_OF_SMOOTH_MUSCLE_CELL_MIGRATION	GO_NEGATIVE_REGULATION_OF_SMOOTH_MUSCLE_CELL_MIGRATION		16	-0.233356	-0.647007	0.915612	1	1	1836	tags=13%, list=6%, signal=13%
BIOCARTA_INSULIN_PATHWAY	BIOCARTA_INSULIN_PATHWAY		21	-0.215097	-0.646821	0.947034	1	1	11116	tags=52%, list=39%, signal=86%
GO_PLASMA_MEMBRANE_FUSION	GO_PLASMA_MEMBRANE_FUSION		21	-0.217666	-0.64307	0.933619	1	1	9300	tags=38%, list=33%, signal=57%
REACTOME_SPHINGOLIPID_METABOLISM	REACTOME_SPHINGOLIPID_METABOLISM		59	-0.17002	-0.636019	0.987562	1	1	7289	tags=27%, list=26%, signal=36%
GO_POSITIVE_REGULATION_OF_RESPONSE_TO_DNA_DAMAGE_STIMULUS	GO_POSITIVE_REGULATION_OF_RESPONSE_TO_DNA_DAMAGE_STIMULUS		60	-0.170723	-0.634796	0.986726	1	1	5897	tags=20%, list=21%, signal=25%
GO_MYELOID_CELL_DEVELOPMENT	GO_MYELOID_CELL_DEVELOPMENT		38	-0.186972	-0.634191	0.978814	1	1	7240	tags=29%, list=26%, signal=39%
GO_RNA_SECONDARY_STRUCTURE_UNWINDING	GO_RNA_SECONDARY_STRUCTURE_UNWINDING		40	-0.179266	-0.633718	0.967391	1	1	2173	tags=8%, list=8%, signal=8%
REACTOME_ACTIVATION_OF_BH3_ONLY_PROTEINS	REACTOME_ACTIVATION_OF_BH3_ONLY_PROTEINS		16	-0.225839	-0.631941	0.929752	1	1	4433	tags=25%, list=16%, signal=30%
GO_NEGATIVE_REGULATION_OF_DNA_BIOSYNTHETIC_PROCESS	GO_NEGATIVE_REGULATION_OF_DNA_BIOSYNTHETIC_PROCESS		31	-0.193168	-0.630435	0.961864	1	1	72	tags=3%, list=0%, signal=3%
REACTOME_NGF_SIGNALLING_VIA_TRKA_FROM_THE_PLASMA_MEMBRANE	REACTOME_NGF_SIGNALLING_VIA_TRKA_FROM_THE_PLASMA_MEMBRANE		131	-0.142204	-0.629804	0.997519	1	1	8237	tags=25%, list=29%, signal=35%
BIOCARTA_HCMV_PATHWAY	BIOCARTA_HCMV_PATHWAY		17	-0.223347	-0.629344	0.936543	1	1	10156	tags=47%, list=36%, signal=73%
GO_COENZYME_BIOSYNTHETIC_PROCESS	GO_COENZYME_BIOSYNTHETIC_PROCESS		117	-0.146112	-0.628394	1	1	1	7376	tags=26%, list=26%, signal=36%
GO_POSITIVE_REGULATION_OF_MYELOID_CELL_DIFFERENTIATION	GO_POSITIVE_REGULATION_OF_MYELOID_CELL_DIFFERENTIATION		68	-0.158	-0.625749	0.995283	1	1	4352	tags=13%, list=15%, signal=16%
GO_SYMPATHETIC_NERVOUS_SYSTEM_DEVELOPMENT	GO_SYMPATHETIC_NERVOUS_SYSTEM_DEVELOPMENT		19	-0.218573	-0.625737	0.952891	1	1	4224	tags=21%, list=15%, signal=25%
GO_N_GLYCAN_PROCESSING	GO_N_GLYCAN_PROCESSING		20	-0.211594	-0.624393	0.952688	1	1	6985	tags=30%, list=25%, signal=40%
GO_REGULATION_OF_GLUCOSE_TRANSPORT	GO_REGULATION_OF_GLUCOSE_TRANSPORT		89	-0.150206	-0.620428	0.995423	1	1	8828	tags=31%, list=31%, signal=46%
GO_NEGATIVE_REGULATION_OF_INNATE_IMMUNE_RESPONSE	GO_NEGATIVE_REGULATION_OF_INNATE_IMMUNE_RESPONSE		35	-0.185254	-0.619618	0.974522	1	1	10621	tags=54%, list=38%, signal=87%
GO_LYSOSOMAL_TRANSPORT	GO_LYSOSOMAL_TRANSPORT		67	-0.159592	-0.618285	0.997717	1	1	9353	tags=33%, list=33%, signal=49%
REACTOME_ADAPTIVE_IMMUNE_SYSTEM	REACTOME_ADAPTIVE_IMMUNE_SYSTEM		498	-0.122988	-0.617608	1	1	1	7219	tags=21%, list=26%, signal=28%
GO_POSITIVE_REGULATION_OF_ACTIN_NUCLEATION	GO_POSITIVE_REGULATION_OF_ACTIN_NUCLEATION		16	-0.221583	-0.617347	0.92616	1	1	2931	tags=13%, list=10%, signal=14%
GO_POSITIVE_REGULATION_OF_SIGNAL_TRANSDUCTION_BY_P53_CLASS_MEDIATOR	GO_POSITIVE_REGULATION_OF_SIGNAL_TRANSDUCTION_BY_P53_CLASS_MEDIATOR		17	-0.218369	-0.616834	0.95723	1	1	10093	tags=41%, list=36%, signal=64%
GO_NEGATIVE_REGULATION_OF_PROTEIN_KINASE_B_SIGNALING	GO_NEGATIVE_REGULATION_OF_PROTEIN_KINASE_B_SIGNALING		33	-0.184304	-0.614808	0.969163	1	1	3822	tags=15%, list=14%, signal=17%
GO_POSITIVE_REGULATION_OF_AXON_EXTENSION	GO_POSITIVE_REGULATION_OF_AXON_EXTENSION		36	-0.185129	-0.608691	0.991379	1	1	5570	tags=22%, list=20%, signal=28%
GO_NEGATIVE_REGULATION_OF_CYTOKINE_PRODUCTION_INVOLVED_IN_IMMUNE_RESPONSE	GO_NEGATIVE_REGULATION_OF_CYTOKINE_PRODUCTION_INVOLVED_IN_IMMUNE_RESPONSE		18	-0.213405	-0.606055	0.943723	1	1	5886	tags=28%, list=21%, signal=35%
BIOCARTA_NTHI_PATHWAY	BIOCARTA_NTHI_PATHWAY		24	-0.195184	-0.604705	0.959574	1	1	1523	tags=8%, list=5%, signal=9%
GO_PROTEIN_LOCALIZATION_TO_VACUOLE	GO_PROTEIN_LOCALIZATION_TO_VACUOLE		43	-0.171577	-0.604478	0.986517	1	1	9353	tags=40%, list=33%, signal=59%
GO_VACUOLAR_ACIDIFICATION	GO_VACUOLAR_ACIDIFICATION		15	-0.217875	-0.603537	0.949367	1	1	10064	tags=53%, list=36%, signal=83%
GO_POSITIVE_REGULATION_OF_CYCLIN_DEPENDENT_PROTEIN_KINASE_ACTIVITY	GO_POSITIVE_REGULATION_OF_CYCLIN_DEPENDENT_PROTEIN_KINASE_ACTIVITY		33	-0.179512	-0.602429	0.980349	1	1	2267	tags=9%, list=8%, signal=10%
GO_NUCLEOTIDE_SUGAR_METABOLIC_PROCESS	GO_NUCLEOTIDE_SUGAR_METABOLIC_PROCESS		32	-0.183541	-0.60233	0.973214	1	1	6525	tags=19%, list=23%, signal=24%
GO_ARP2_3_COMPLEX_MEDIATED_ACTIN_NUCLEATION	GO_ARP2_3_COMPLEX_MEDIATED_ACTIN_NUCLEATION		17	-0.212177	-0.601041	0.954918	1	1	22300	tags=100%, list=79%, signal=471%
GO_MICROVILLUS_ORGANIZATION	GO_MICROVILLUS_ORGANIZATION		20	-0.203265	-0.600773	0.953125	1	1	9562	tags=45%, list=34%, signal=68%
GO_HYDROGEN_TRANSPORT	GO_HYDROGEN_TRANSPORT		126	-0.138214	-0.600508	1	1	1	7309	tags=21%, list=26%, signal=29%
GO_PROTEIN_LOCALIZATION_TO_CILIUM	GO_PROTEIN_LOCALIZATION_TO_CILIUM		22	-0.196181	-0.598131	0.96	1	1	10981	tags=45%, list=39%, signal=74%
GO_POSITIVE_REGULATION_OF_MYELOID_LEUKOCYTE_DIFFERENTIATION	GO_POSITIVE_REGULATION_OF_MYELOID_LEUKOCYTE_DIFFERENTIATION		41	-0.169402	-0.59508	0.984444	1	1	4087	tags=12%, list=14%, signal=14%
BIOCARTA_SPPA_PATHWAY	BIOCARTA_SPPA_PATHWAY		22	-0.195938	-0.594607	0.968487	1	1	4166	tags=18%, list=15%, signal=21%
REACTOME_JNK_C_JUN_KINASES_PHOSPHORYLATION_AND_ACTIVATION_MEDIATED_BY_ACTIVATED_HUMAN_TAK1	REACTOME_JNK_C_JUN_KINASES_PHOSPHORYLATION_AND_ACTIVATION_MEDIATED_BY_ACTIVATED_HUMAN_TAK1		16	-0.212458	-0.590569	0.963964	1	1	11075	tags=63%, list=39%, signal=103%
GO_ENDOSOME_TO_LYSOSOME_TRANSPORT	GO_ENDOSOME_TO_LYSOSOME_TRANSPORT		40	-0.169462	-0.587222	0.984683	1	1	3804	tags=10%, list=13%, signal=12%
GO_TETRAPYRROLE_METABOLIC_PROCESS	GO_TETRAPYRROLE_METABOLIC_PROCESS		49	-0.162503	-0.584804	0.993056	1	1	5534	tags=20%, list=20%, signal=25%
REACTOME_PURINE_METABOLISM	REACTOME_PURINE_METABOLISM		32	-0.175917	-0.584313	0.973568	1	1	1179	tags=6%, list=4%, signal=7%
GO_MEMBRANE_FUSION	GO_MEMBRANE_FUSION		141	-0.133397	-0.583851	1	1	1	6734	tags=19%, list=24%, signal=25%
GO_RETINOIC_ACID_RECEPTOR_SIGNALING_PATHWAY	GO_RETINOIC_ACID_RECEPTOR_SIGNALING_PATHWAY		16	-0.20718	-0.581296	0.960784	1	1	4772	tags=19%, list=17%, signal=23%
REACTOME_TCR_SIGNALING	REACTOME_TCR_SIGNALING		51	-0.156323	-0.580662	0.993318	1	1	9165	tags=35%, list=32%, signal=52%
GO_REGULATION_OF_B_CELL_DIFFERENTIATION	GO_REGULATION_OF_B_CELL_DIFFERENTIATION		21	-0.196144	-0.580032	0.960352	1	1	7135	tags=29%, list=25%, signal=38%
GO_PROTEIN_POLYUBIQUITINATION	GO_PROTEIN_POLYUBIQUITINATION		240	-0.123187	-0.579653	1	1	1	10302	tags=33%, list=36%, signal=52%
GO_CELLULAR_RESPONSE_TO_GLUCOSE_STARVATION	GO_CELLULAR_RESPONSE_TO_GLUCOSE_STARVATION		29	-0.178655	-0.578922	0.9819	1	1	9418	tags=38%, list=33%, signal=57%
GO_MULTI_ORGANISM_MEMBRANE_ORGANIZATION	GO_MULTI_ORGANISM_MEMBRANE_ORGANIZATION		30	-0.178814	-0.577631	0.978308	1	1	859	tags=7%, list=3%, signal=7%
GO_NEGATIVE_REGULATION_OF_GTPASE_ACTIVITY	GO_NEGATIVE_REGULATION_OF_GTPASE_ACTIVITY		42	-0.165049	-0.577245	0.997758	1	1	2727	tags=12%, list=10%, signal=13%
GO_GMP_METABOLIC_PROCESS	GO_GMP_METABOLIC_PROCESS		20	-0.196151	-0.577175	0.962105	1	1	4420	tags=20%, list=16%, signal=24%
GO_REGULATION_OF_MRNA_CATABOLIC_PROCESS	GO_REGULATION_OF_MRNA_CATABOLIC_PROCESS		23	-0.188097	-0.57621	0.979592	1	1	523	tags=4%, list=2%, signal=4%
GO_NEGATIVE_REGULATION_OF_SMALL_GTPASE_MEDIATED_SIGNAL_TRANSDUCTION	GO_NEGATIVE_REGULATION_OF_SMALL_GTPASE_MEDIATED_SIGNAL_TRANSDUCTION		40	-0.164094	-0.574941	0.988962	1	1	8804	tags=35%, list=31%, signal=51%
BIOCARTA_IL6_PATHWAY	BIOCARTA_IL6_PATHWAY		22	-0.194719	-0.574271	0.969767	1	1	7993	tags=32%, list=28%, signal=44%
GO_REGULATION_OF_NECROTIC_CELL_DEATH	GO_REGULATION_OF_NECROTIC_CELL_DEATH		22	-0.189559	-0.573132	0.978632	1	1	6323	tags=23%, list=22%, signal=29%
GO_MAST_CELL_MEDIATED_IMMUNITY	GO_MAST_CELL_MEDIATED_IMMUNITY		16	-0.202854	-0.568559	0.969262	1	1	6004	tags=31%, list=21%, signal=40%
GO_NEGATIVE_REGULATION_OF_RELEASE_OF_CYTOCHROME_C_FROM_MITOCHONDRIA	GO_NEGATIVE_REGULATION_OF_RELEASE_OF_CYTOCHROME_C_FROM_MITOCHONDRIA		16	-0.203012	-0.567354	0.954451	1	1	22559	tags=100%, list=80%, signal=493%
GO_PYRIMIDINE_NUCLEOSIDE_TRIPHOSPHATE_METABOLIC_PROCESS	GO_PYRIMIDINE_NUCLEOSIDE_TRIPHOSPHATE_METABOLIC_PROCESS		19	-0.193567	-0.567139	0.967033	1	1	4400	tags=16%, list=16%, signal=19%
GO_NUCLEOTIDE_BINDING_DOMAIN_LEUCINE_RICH_REPEAT_CONTAINING_RECEPTOR_SIGNALING_PATHWAY	GO_NUCLEOTIDE_BINDING_DOMAIN_LEUCINE_RICH_REPEAT_CONTAINING_RECEPTOR_SIGNALING_PATHWAY		28	-0.174202	-0.562081	0.982533	1	1	12626	tags=61%, list=45%, signal=110%
GO_POSITIVE_REGULATION_OF_CELLULAR_RESPONSE_TO_INSULIN_STIMULUS	GO_POSITIVE_REGULATION_OF_CELLULAR_RESPONSE_TO_INSULIN_STIMULUS		19	-0.188368	-0.554759	0.974843	1	1	2242	tags=11%, list=8%, signal=11%
BIOCARTA_NFKB_PATHWAY	BIOCARTA_NFKB_PATHWAY		23	-0.183466	-0.553457	0.977273	1	1	9165	tags=35%, list=32%, signal=51%
REACTOME_SIGNALLING_BY_NGF	REACTOME_SIGNALLING_BY_NGF		207	-0.117108	-0.548026	1	1	1	8930	tags=27%, list=32%, signal=39%
GO_PYRIMIDINE_NUCLEOTIDE_METABOLIC_PROCESS	GO_PYRIMIDINE_NUCLEOTIDE_METABOLIC_PROCESS		43	-0.152838	-0.547835	0.997835	1	1	4400	tags=12%, list=16%, signal=14%
GO_MEGAKARYOCYTE_DEVELOPMENT	GO_MEGAKARYOCYTE_DEVELOPMENT		15	-0.196613	-0.547443	0.973196	1	1	8133	tags=33%, list=29%, signal=47%
BIOCARTA_AKT_PATHWAY	BIOCARTA_AKT_PATHWAY		21	-0.181996	-0.545618	0.983158	1	1	355	tags=5%, list=1%, signal=5%
GO_REGULATION_OF_MITOCHONDRIAL_FISSION	GO_REGULATION_OF_MITOCHONDRIAL_FISSION		16	-0.198268	-0.542846	0.956088	1	1	7638	tags=31%, list=27%, signal=43%
GO_REGULATION_OF_AUTOPHAGOSOME_ASSEMBLY	GO_REGULATION_OF_AUTOPHAGOSOME_ASSEMBLY		34	-0.161509	-0.542358	0.992958	1	1	6556	tags=21%, list=23%, signal=27%
GO_REGULATION_OF_CYTOKINE_PRODUCTION_INVOLVED_IN_INFLAMMATORY_RESPONSE	GO_REGULATION_OF_CYTOKINE_PRODUCTION_INVOLVED_IN_INFLAMMATORY_RESPONSE		16	-0.194543	-0.539601	0.969957	1	1	5501	tags=25%, list=19%, signal=31%
GO_REGULATION_OF_MITOCHONDRIAL_MEMBRANE_PERMEABILITY_INVOLVED_IN_APOPTOTIC_PROCESS	GO_REGULATION_OF_MITOCHONDRIAL_MEMBRANE_PERMEABILITY_INVOLVED_IN_APOPTOTIC_PROCESS		21	-0.18397	-0.537436	0.983673	1	1	3133	tags=14%, list=11%, signal=16%
KEGG_BASAL_TRANSCRIPTION_FACTORS	KEGG_BASAL_TRANSCRIPTION_FACTORS		34	-0.160487	-0.53725	0.995614	1	1	8335	tags=29%, list=29%, signal=42%
KEGG_GLYCEROLIPID_METABOLISM	KEGG_GLYCEROLIPID_METABOLISM		43	-0.153666	-0.536103	0.997845	1	1	7289	tags=26%, list=26%, signal=34%
GO_SERTOLI_CELL_DEVELOPMENT	GO_SERTOLI_CELL_DEVELOPMENT		15	-0.198657	-0.534351	0.975	1	1	22682	tags=100%, list=80%, signal=503%
GO_MODULATION_BY_VIRUS_OF_HOST_MORPHOLOGY_OR_PHYSIOLOGY	GO_MODULATION_BY_VIRUS_OF_HOST_MORPHOLOGY_OR_PHYSIOLOGY		36	-0.155363	-0.533105	1	1	1	1634	tags=6%, list=6%, signal=6%
GO_NEGATIVE_REGULATION_OF_NF_KAPPAB_TRANSCRIPTION_FACTOR_ACTIVITY	GO_NEGATIVE_REGULATION_OF_NF_KAPPAB_TRANSCRIPTION_FACTOR_ACTIVITY		61	-0.140301	-0.532057	0.997706	1	1	7147	tags=23%, list=25%, signal=31%
REACTOME_EGFR_DOWNREGULATION	REACTOME_EGFR_DOWNREGULATION		24	-0.170993	-0.529201	0.988739	1	1	23466	tags=100%, list=83%, signal=585%
GO_ENDOPLASMIC_RETICULUM_CALCIUM_ION_HOMEOSTASIS	GO_ENDOPLASMIC_RETICULUM_CALCIUM_ION_HOMEOSTASIS		20	-0.182072	-0.529195	0.989451	1	1	23152	tags=100%, list=82%, signal=549%
GO_REGULATION_OF_STRIATED_MUSCLE_CELL_APOPTOTIC_PROCESS	GO_REGULATION_OF_STRIATED_MUSCLE_CELL_APOPTOTIC_PROCESS		20	-0.179281	-0.524214	0.987368	1	1	3133	tags=15%, list=11%, signal=17%
GO_POSITIVE_REGULATION_OF_MITOCHONDRIAL_MEMBRANE_PERMEABILITY	GO_POSITIVE_REGULATION_OF_MITOCHONDRIAL_MEMBRANE_PERMEABILITY		17	-0.185195	-0.523261	0.984683	1	1	7641	tags=35%, list=27%, signal=48%
REACTOME_P53_DEPENDENT_G1_DNA_DAMAGE_RESPONSE	REACTOME_P53_DEPENDENT_G1_DNA_DAMAGE_RESPONSE		53	-0.138877	-0.522951	1	1	1	3107	tags=8%, list=11%, signal=8%
REACTOME_CLASS_I_MHC_MEDIATED_ANTIGEN_PROCESSING_PRESENTATION	REACTOME_CLASS_I_MHC_MEDIATED_ANTIGEN_PROCESSING_PRESENTATION		233	-0.110324	-0.519755	1	1	1	10302	tags=34%, list=36%, signal=53%
GO_ENTRAINMENT_OF_CIRCADIAN_CLOCK	GO_ENTRAINMENT_OF_CIRCADIAN_CLOCK		24	-0.166491	-0.518666	0.991247	1	1	8663	tags=33%, list=31%, signal=48%
GO_ORGANELLE_FUSION	GO_ORGANELLE_FUSION		121	-0.119626	-0.513081	1	1	1	7690	tags=23%, list=27%, signal=32%
REACTOME_ANTIGEN_PROCESSING_UBIQUITINATION_PROTEASOME_DEGRADATION	REACTOME_ANTIGEN_PROCESSING_UBIQUITINATION_PROTEASOME_DEGRADATION		196	-0.111312	-0.508752	1	1	1	10302	tags=32%, list=36%, signal=50%
GO_NEGATIVE_REGULATION_OF_TELOMERASE_ACTIVITY	GO_NEGATIVE_REGULATION_OF_TELOMERASE_ACTIVITY		15	-0.185964	-0.507125	0.985325	1	1	23041	tags=100%, list=81%, signal=538%
REACTOME_DOWNREGULATION_OF_SMAD2_3_SMAD4_TRANSCRIPTIONAL_ACTIVITY	REACTOME_DOWNREGULATION_OF_SMAD2_3_SMAD4_TRANSCRIPTIONAL_ACTIVITY		19	-0.172766	-0.506279	0.987288	1	1	23415	tags=100%, list=83%, signal=579%
REACTOME_FORMATION_OF_INCISION_COMPLEX_IN_GG_NER	REACTOME_FORMATION_OF_INCISION_COMPLEX_IN_GG_NER		21	-0.168959	-0.505227	0.984914	1	1	10041	tags=43%, list=35%, signal=66%
REACTOME_SIGNALING_BY_WNT	REACTOME_SIGNALING_BY_WNT		62	-0.130887	-0.504536	1	1	1	24605	tags=100%, list=87%, signal=764%
GO_RESPONSE_TO_DSRNA	GO_RESPONSE_TO_DSRNA		54	-0.136065	-0.504213	1	1	1	11310	tags=41%, list=40%, signal=68%
GO_REGULATION_OF_SISTER_CHROMATID_COHESION	GO_REGULATION_OF_SISTER_CHROMATID_COHESION		17	-0.179401	-0.500399	0.991228	1	1	23227	tags=100%, list=82%, signal=558%
BIOCARTA_CREB_PATHWAY	BIOCARTA_CREB_PATHWAY		26	-0.158701	-0.499934	0.997807	1	1	7734	tags=27%, list=27%, signal=37%
GO_POSITIVE_REGULATION_OF_TYPE_I_INTERFERON_PRODUCTION	GO_POSITIVE_REGULATION_OF_TYPE_I_INTERFERON_PRODUCTION		69	-0.129678	-0.498638	1	1	1	5823	tags=14%, list=21%, signal=18%
BIOCARTA_HIVNEF_PATHWAY	BIOCARTA_HIVNEF_PATHWAY		58	-0.133286	-0.496839	1	1	1	9680	tags=34%, list=34%, signal=52%
REACTOME_N_GLYCAN_ANTENNAE_ELONGATION_IN_THE_MEDIAL_TRANS_GOLGI	REACTOME_N_GLYCAN_ANTENNAE_ELONGATION_IN_THE_MEDIAL_TRANS_GOLGI		18	-0.171266	-0.496387	0.991266	1	1	6985	tags=28%, list=25%, signal=37%
REACTOME_ER_PHAGOSOME_PATHWAY	REACTOME_ER_PHAGOSOME_PATHWAY		58	-0.130869	-0.495052	1	1	1	24605	tags=100%, list=87%, signal=764%
REACTOME_P75_NTR_RECEPTOR_MEDIATED_SIGNALLING	REACTOME_P75_NTR_RECEPTOR_MEDIATED_SIGNALLING		77	-0.123961	-0.487968	1	1	1	8900	tags=29%, list=31%, signal=42%
BIOCARTA_TNFR2_PATHWAY	BIOCARTA_TNFR2_PATHWAY		18	-0.170124	-0.486864	0.989562	1	1	9414	tags=33%, list=33%, signal=50%
REACTOME_P53_INDEPENDENT_G1_S_DNA_DAMAGE_CHECKPOINT	REACTOME_P53_INDEPENDENT_G1_S_DNA_DAMAGE_CHECKPOINT		48	-0.130823	-0.482283	0.997812	1	1	24605	tags=100%, list=87%, signal=765%
GO_NEGATIVE_REGULATION_OF_TYPE_I_INTERFERON_PRODUCTION	GO_NEGATIVE_REGULATION_OF_TYPE_I_INTERFERON_PRODUCTION		38	-0.139612	-0.478531	0.997768	1	1	5283	tags=13%, list=19%, signal=16%
REACTOME_VIF_MEDIATED_DEGRADATION_OF_APOBEC3G	REACTOME_VIF_MEDIATED_DEGRADATION_OF_APOBEC3G		49	-0.130827	-0.476514	0.997797	1	1	24605	tags=100%, list=87%, signal=765%
GO_CYTOPLASMIC_PATTERN_RECOGNITION_RECEPTOR_SIGNALING_PATHWAY	GO_CYTOPLASMIC_PATTERN_RECOGNITION_RECEPTOR_SIGNALING_PATHWAY		33	-0.143994	-0.475568	0.997826	1	1	12626	tags=55%, list=45%, signal=98%
REACTOME_ANTIGEN_PRESENTATION_FOLDING_ASSEMBLY_AND_PEPTIDE_LOADING_OF_CLASS_I_MHC	REACTOME_ANTIGEN_PRESENTATION_FOLDING_ASSEMBLY_AND_PEPTIDE_LOADING_OF_CLASS_I_MHC		20	-0.165383	-0.475416	0.993671	1	1	9157	tags=35%, list=32%, signal=52%
GO_MULTI_ORGANISM_LOCALIZATION	GO_MULTI_ORGANISM_LOCALIZATION		65	-0.121353	-0.474981	1	1	1	10752	tags=35%, list=38%, signal=57%
REACTOME_AUTODEGRADATION_OF_THE_E3_UBIQUITIN_LIGASE_COP1	REACTOME_AUTODEGRADATION_OF_THE_E3_UBIQUITIN_LIGASE_COP1		47	-0.130818	-0.472528	0.997826	1	1	24605	tags=100%, list=87%, signal=765%
REACTOME_REGULATION_OF_ORNITHINE_DECARBOXYLASE_ODC	REACTOME_REGULATION_OF_ORNITHINE_DECARBOXYLASE_ODC		48	-0.130823	-0.471566	1	1	1	24605	tags=100%, list=87%, signal=765%
BIOCARTA_GCR_PATHWAY	BIOCARTA_GCR_PATHWAY		18	-0.164076	-0.470895	0.99389	1	1	6937	tags=28%, list=25%, signal=37%
GO_MULTI_ORGANISM_TRANSPORT	GO_MULTI_ORGANISM_TRANSPORT		65	-0.121353	-0.469057	1	1	1	10752	tags=35%, list=38%, signal=57%
GO_HISTONE_H2A_UBIQUITINATION	GO_HISTONE_H2A_UBIQUITINATION		16	-0.170448	-0.46903	1	1	1	6809	tags=19%, list=24%, signal=25%
REACTOME_NUCLEAR_EVENTS_KINASE_AND_TRANSCRIPTION_FACTOR_ACTIVATION	REACTOME_NUCLEAR_EVENTS_KINASE_AND_TRANSCRIPTION_FACTOR_ACTIVATION		24	-0.142326	-0.443068	1	1	1	9634	tags=33%, list=34%, signal=50%
GO_TOR_SIGNALING	GO_TOR_SIGNALING		16	-0.160775	-0.442722	0.997783	1	1	7252	tags=31%, list=26%, signal=42%
GO_IMMUNOGLOBULIN_PRODUCTION_INVOLVED_IN_IMMUNOGLOBULIN_MEDIATED_IMMUNE_RESPONSE	GO_IMMUNOGLOBULIN_PRODUCTION_INVOLVED_IN_IMMUNOGLOBULIN_MEDIATED_IMMUNE_RESPONSE		22	-0.147191	-0.438298	0.995754	1	1	9143	tags=36%, list=32%, signal=54%
REACTOME_ACTIVATION_OF_NF_KAPPAB_IN_B_CELLS	REACTOME_ACTIVATION_OF_NF_KAPPAB_IN_B_CELLS		61	-0.11562	-0.435318	1	1	1	25036	tags=100%, list=88%, signal=865%
GO_MODULATION_BY_SYMBIONT_OF_HOST_CELLULAR_PROCESS	GO_MODULATION_BY_SYMBIONT_OF_HOST_CELLULAR_PROCESS		27	-0.135424	-0.434796	1	1	1	8910	tags=30%, list=31%, signal=43%
BIOCARTA_MEF2D_PATHWAY	BIOCARTA_MEF2D_PATHWAY		18	-0.152541	-0.432736	0.997963	1	1	6937	tags=22%, list=25%, signal=29%
GO_CELLULAR_RESPONSE_TO_DSRNA	GO_CELLULAR_RESPONSE_TO_DSRNA		33	-0.126367	-0.424741	1	1	1	10760	tags=42%, list=38%, signal=68%
GO_GOLGI_TO_VACUOLE_TRANSPORT	GO_GOLGI_TO_VACUOLE_TRANSPORT		27	-0.131367	-0.416578	0.997863	1	1	21351	tags=96%, list=75%, signal=392%
GO_B_CELL_HOMEOSTASIS	GO_B_CELL_HOMEOSTASIS		20	-0.139525	-0.413569	1	1	1	9143	tags=30%, list=32%, signal=44%
REACTOME_ERK_MAPK_TARGETS	REACTOME_ERK_MAPK_TARGETS		21	-0.136265	-0.403014	0.997921	1	1	9567	tags=33%, list=34%, signal=50%
GO_GOLGI_TO_ENDOSOME_TRANSPORT	GO_GOLGI_TO_ENDOSOME_TRANSPORT		19	-0.131944	-0.377382	1	0.999888	1	12015	tags=47%, list=42%, signal=82%
