# Supplementary material for: Immuno-genomic landscape of osteosarcoma
Source: Nat Commun. 2020 Feb 21;11:1008. doi: 10.1038/s41467-020-14646-w (PMC7035358; doi:10.1038/s41467-020-14646-w)
Supplement: Supplementary file 9 — Supplementary Data 6 [file 41467_2020_14646_MOESM9_ESM.xlsx]

## Sheet: Suppl. Data 6
Supplemental Data 6: Telomere length correlation against the expression of 70 genes involved in telomere maintenance (Nabetani and Ishikawa, 2011)19. Only significant results are shown.
Genes	Corr	pvalue
HNRNPA2B1	0.504	0.002
WRN	0.425	0.011
ATRX	-0.388	0.021
DAXX	0.361	0.033
HUS1	0.335	0.049
TERF1	-0.116	0.505
TERF2	-0.232	0.179
POT1	-0.053	0.762
TPP1	-0.078	0.656
TINF2	0.258	0.134
TERF2IP	-0.18	0.301
TP53	-0.205	0.237
ATRIP	0.042	0.812
ATR	0	0.998
