# Supplementary material for: Immuno-genomic landscape of osteosarcoma
Source: Nat Commun. 2020 Feb 21;11:1008. doi: 10.1038/s41467-020-14646-w (PMC7035358; doi:10.1038/s41467-020-14646-w)
Supplement: Supplementary file 10 — Supplementary Data 7 [file 41467_2020_14646_MOESM10_ESM.xlsx]

## Sheet: Suppl. Data 7
Supplemental Data 7: Correlation between tumor necrosis and genomic features. Only significant results are shown.
Feature_Names	Median for Necrosis>=90%	Median for Necrosis<90%	p.value
COSMIC_3.signature.score	0.199	0.1067	0.018
Type2.T.helper.cell.score	0.1713	-0.0229	0.0246
Normalized.telomere.length	1.2242	0.8406	0.0438
Neutrophil.score	-0.2447	-0.0451	0.0438
