# Supplementary material for: Immuno-genomic landscape of osteosarcoma
Source: Nat Commun. 2020 Feb 21;11:1008. doi: 10.1038/s41467-020-14646-w (PMC7035358; doi:10.1038/s41467-020-14646-w)
Supplement: Supplementary file 11 — Supplementary Data 8a [file 41467_2020_14646_MOESM11_ESM.xlsx]

## Sheet: Suppl. Data 8a
Supplemental Data 8a: Immunohistochemistry categorical biomarkers factors
Factor	Level	All patients (n=34)	Localized (n=26)	Metastatic (n=8)
		n (%)	n (%)	n (%)
CD3 core density	0	2 (6)	2 (8)	0 (0)
	Low	10 (30)	7 (28)	3 (38)
	Medium	15 (45)	11 (44)	4 (50)
	High	6 (18)	5 (20)	1 (13)
CD3 core intensity	2	26 (84)	19 (83)	7 (88)
	3	5 (16)	4 (17)	1 (13)
CD4 core intensity	1	25 (96)	18 (95)	7 (100)
	2	1 (4)	1 (5)	0 (0)
CD8 core density	0	4 (15)	3 (14)	1 (17)
	Low	13 (48)	10 (48)	3 (50)
	Medium	7 (26)	6 (29)	1 (17)
	High	3 (11)	2 (10)	1 (17)
CD8 core intensity	2	27 (90)	22 (92)	5 (83)
	3	3 (10)	2 (8)	1 (17)
PD-1 core intensity	2	25 (100)	18 (100)	7 (100)
PAX5 core intensity	1	3 (75)	3 (75)	0 (0)
	2	1 (25)	1 (25)	0 (0)
PD-L1 core intensity	1	3 (100)	2 (100)	1 (100)
CD163 core intensity	1	2 (6)	1 (4)	1 (13)
	2	19 (56)	17 (65)	2 (25)
	3	13 (38)	8 (31)	5 (63)
FOXP3 core intensity (Lymphocytes)	2	22 (100)	17 (100)	5 (100)
FOXP3 core intensity (Tumor Cells)	1	25 (100)	19 (100)	6 (100)
CD73 core intensity (Cytoplasmic Staining)	1	16 (50)	14 (56)	2 (29)
	2	14 (44)	9 (36)	5 (71)
	3	2 (6)	2 (8)
