# Supplementary material for: Immuno-genomic landscape of osteosarcoma
Source: Nat Commun. 2020 Feb 21;11:1008. doi: 10.1038/s41467-020-14646-w (PMC7035358; doi:10.1038/s41467-020-14646-w)
Supplement: Supplementary file 12 — Supplementary Data 8b [file 41467_2020_14646_MOESM12_ESM.xlsx]

## Sheet: Suppl. Data 8b
Supplemental Data 8b: Proportion of CD3 core density subgroups among patients with lung/distant tumor and primary tumor
	Lung/Distant	Primary	p-value
CD3 core density	n (%)	n (%)	0.034
0, low	1 (9)	7 (54)
Medium, high	10 (91)	6 (46)
