# Supplementary material for: Immuno-genomic landscape of osteosarcoma
Source: Nat Commun. 2020 Feb 21;11:1008. doi: 10.1038/s41467-020-14646-w (PMC7035358; doi:10.1038/s41467-020-14646-w)
Supplement: Supplementary file 13 — Supplementary Data 8c [file 41467_2020_14646_MOESM13_ESM.xlsx]

## Sheet: Suppl. Data 8c
Supplemental Data 8c: Comparison of biomarkers between patients with lung/distant tumor and primary tumor
	Lung/Distant	Primary	p-value
	Median (Min, Max)	Median (Min, Max)
CD4 number of (+) cells	50 (0, 50)	15 (0, 50)	0.006
PD1 number of (+) cells	10 (1, 50)	3 (0, 50)	0.055
PAX5 number of (+) cells	0 (0, 55)	0 (0, 1)	0.199
PDL1 % of positive tumor cells	0 (0, 5)	0 (0, 1)	0.458
CD163 of available tumor tissue	100 (100, 100)	100 (40, 100)	0.482
CD163 number of (+) cells	159 (102, 400)	80 (26, 300)	0.013
FOXP3 % of available tumor tissue	100 (100, 100)	100 (30, 100)	1
FOXP3 number of (+) cells (Lymphocytes)	6 (0, 272)	1 (0, 38)	0.247
FOXP3 number of (+) cells (Tumor cells)	38 (0, 385)	5.5 (0, 63)	0.067
CD73 (3+) Tumor Cell % (Membranous Staining Intensities)	0 (0, 80)	0 (0, 75)	0.951
CD73 (2+) Tumor Cell % (Membranous Staining Intensities)	20 (0, 80)	5 (0, 60)	1
CD73 (1+) Tumor Cell % (Membranous Staining Intensities)	20 (5, 75)	20 (0, 90)	0.35
CD73 (0+) Tumor Cell % (Membranous Staining Intensities)	30 (10, 95)	10 (5, 100)	0.72
CD73 % Score ≥1+ Staining	70 (5, 95)	90 (0, 100)	0.83
CD73 Tumor Cell % (Cytoplasmic Staining)	80 (5, 100)	90 (0, 100)	0.487
