# Supplementary material for: Immuno-genomic landscape of osteosarcoma
Source: Nat Commun. 2020 Feb 21;11:1008. doi: 10.1038/s41467-020-14646-w (PMC7035358; doi:10.1038/s41467-020-14646-w)
Supplement: Supplementary file 14 — Supplementary Data 8d [file 41467_2020_14646_MOESM14_ESM.xlsx]

## Sheet: Suppl. Data 8d
Supplemental Data 8d: T-cell receptor productive clonality
Sample.ID	locus	species	product_subtype	owning_workspace_id	kit_pool	counting_method	dj_templates	dj_rearrangements	total_dj_reads	fraction_productive_of_cells	fraction_productive_of_cells_mass_estimate	max_productive_frequency	max_frequency	productive_templates	productive_rearrangements	total_productive_reads	productive_entropy	productive_clonality	release_date	sample_amount_ng	sample_cells	total_t_cells	sample_cells_mass_estimate	sequence_result_status	stop_templates	stop_rearrangements	total_stop_reads	total_templates	total_rearrangements	total_reads	sample_entropy	sample_clonality	upload_date	fraction_productive
WGS 15-1	TCRB	Human	Survey	fe0855b2-c00c-44be-b80e-37bc3e9cf078	null	v3	0	0	null	0	0.0773031	0.138654	0.122663	5914	1456	null	8.11045	0.228149	00:30:27.800000	497.28	0	0	76504	Published	18	16	null	6685	1897	null	8.58536	0.211593	00:00:00	0.884667
WGS 12-2	TCRB	Human	Survey	fe0855b2-c00c-44be-b80e-37bc3e9cf078	null	v3	0	0	null	0	0.00835642	0.0234987	0.0194175	383	294	null	7.99157	0.0253797	00:30:27.800000	297.92	0	0	45833	Published	13	11	null	515	395	null	8.40711	0.0253425	00:00:00	0.743689
WGS 12-3	TCRB	Human	Survey	fe0855b2-c00c-44be-b80e-37bc3e9cf078	null	v3	0	0	null	0	0.0673453	0.0431849	0.034298	741	475	null	8.399	0.05542	00:30:27.800000	71.52	0	0	11003	Published	13	11	null	933	598	null	8.695	0.0573511	00:00:00	0.794212
WGS 19-1	TCRB	Human	Survey	fe0855b2-c00c-44be-b80e-37bc3e9cf078	null	v3	0	0	null	0	0.0412221	0.0240984	0.0195557	6100	2994	null	10.3064	0.107505	00:30:27.800000	961.866	0	0	147979	Published	59	49	null	7517	3809	null	10.6979	0.100651	00:00:00	0.811494
WGS 19-5	TCRB	Human	Survey	fe0855b2-c00c-44be-b80e-37bc3e9cf078	null	v3	0	0	null	0	0.0319363	0.0101381	0.00794575	11442	6475	null	11.7775	0.0697531	00:30:27.800000	2328.8	0	0	358276	Published	254	189	null	14599	8426	null	12.1851	0.0656087	00:00:00	0.783752
WGS 19-2	TCRB	Human	Survey	fe0855b2-c00c-44be-b80e-37bc3e9cf078	null	v3	0	0	null	0	0.0864111	0.0559822	0.0453693	35422	13092	null	11.3517	0.16998	00:30:27.800000	2664.51	0	0	409924	Published	718	343	null	43708	17065	null	11.9262	0.151686	00:00:00	0.810424
WGS 12-4	TCRB	Human	Survey	fe0855b2-c00c-44be-b80e-37bc3e9cf078	null	v3	0	0	null	0	0.0287092	0.0469426	0.0408602	1619	918	null	9.00798	0.0847731	00:30:27.800000	366.56	0	0	56393	Published	30	18	null	1860	1107	null	9.34652	0.0757403	00:00:00	0.87043
WGS 12-6	TCRB	Human	Survey	fe0855b2-c00c-44be-b80e-37bc3e9cf078	null	v3	0	0	null	0	0.0971709	0.0190042	0.0157134	2631	1419	null	9.74551	0.0692553	00:30:27.800000	176	0	0	27076	Published	52	18	null	3182	1769	null	10.106	0.0632828	00:00:00	0.826838
WGS 12-7	TCRB	Human	Survey	fe0855b2-c00c-44be-b80e-37bc3e9cf078	null	v3	0	0	null	0	0.00132223	0.05	0.0294118	80	72	null	6.09693	0.0118311	00:30:27.800000	393.28	0	0	60504	Published	6	5	null	136	119	null	6.82276	0.0104514	00:00:00	0.588235
WGS 12-8	TCRB	Human	Survey	fe0855b2-c00c-44be-b80e-37bc3e9cf078	null	v3	0	0	null	0	0.124632	0.0307069	0.0245913	5927	2027	null	9.35965	0.147971	00:30:27.800000	309.12	0	0	47556	Published	130	46	null	7401	2620	null	9.73253	0.142912	00:00:00	0.800838
WGS 12-9	TCRB	Human	Survey	fe0855b2-c00c-44be-b80e-37bc3e9cf078	null	v3	0	0	null	0	0.00525436	0.0227273	0.0190476	220	191	null	7.48536	0.0121501	00:30:27.800000	272.16	0	0	41870	Published	12	12	null	315	276	null	8.0115	0.0119662	00:00:00	0.698413
WGS 19-8	TCRB	Human	Survey	fe0855b2-c00c-44be-b80e-37bc3e9cf078	null	v3	0	0	null	0	0.0385275	0.0449296	0.0380813	15758	5963	null	10.6999	0.146862	00:30:27.800000	2658.55	0	0	409007	Published	455	127	null	19826	7452	null	10.914	0.151544	00:00:00	0.794815
WGS 19-3	TCRB	Human	Survey	fe0855b2-c00c-44be-b80e-37bc3e9cf078	null	v3	0	0	null	0	0.0651096	0.0516822	0.043384	26721	8174	null	10.8413	0.165851	00:30:27.800000	2667.6	0	0	410400	Published	269	131	null	31832	9985	null	11.1936	0.157458	00:00:00	0.839438
WGS 12-10	TCRB	Human	Survey	fe0855b2-c00c-44be-b80e-37bc3e9cf078	null	v3	0	0	null	0	0.0363361	0.0208333	0.0151995	1152	893	null	9.57293	0.0234208	00:30:27.800000	206.08	0	0	31704	Published	20	17	null	1579	1228	null	10.0309	0.0225271	00:00:00	0.729576
WGS 19-9	TCRB	Human	Survey	fe0855b2-c00c-44be-b80e-37bc3e9cf078	null	v3	0	0	null	0	0.00452123	0.134913	0.113497	1097	644	null	7.97264	0.145568	00:30:27.800000	1577.12	0	0	242633	Published	14	11	null	1304	812	null	8.48514	0.122106	00:00:00	0.841258
WGS 12-38	TCRB	Human	Survey	fe0855b2-c00c-44be-b80e-37bc3e9cf078	null	v3	0	0	null	0	0.0125554	0.0142857	0.0146138	700	552	null	8.9167	0.0210604	00:30:27.800000	362.4	0	0	55753	Published	19	18	null	958	761	null	9.36766	0.0213227	00:00:00	0.730689
WGS 12-25	TCRB	Human	Survey	fe0855b2-c00c-44be-b80e-37bc3e9cf078	null	v3	0	0	null	0	0.00209952	0.025	0.0163043	120	105	null	6.6506	0.0094792	00:30:27.800000	371.52	0	0	57156	Published	6	5	null	184	163	null	7.2912	0.00782853	00:00:00	0.652174
WGS 12-26	TCRB	Human	Survey	fe0855b2-c00c-44be-b80e-37bc3e9cf078	null	v3	0	0	null	0	0.0340627	0.190065	0.1539	2315	903	null	7.75651	0.210017	00:30:27.800000	441.76	0	0	67963	Published	47	24	null	2859	1203	null	8.36224	0.18277	00:00:00	0.809724
WGS 12-27	TCRB	Human	Survey	fe0855b2-c00c-44be-b80e-37bc3e9cf078	null	v3	0	0	null	0	null	0.0359897	0.0286592	778	577	null	8.84407	0.0357985	00:30:27.800000	null	0	0	null	Published	18	15	null	977	746	null	9.24649	0.0310744	00:00:00	0.796315
WGS 12-28	TCRB	Human	Survey	fe0855b2-c00c-44be-b80e-37bc3e9cf078	null	v3	0	0	null	0	0.0307493	0.190939	0.131189	1236	519	null	7.42477	0.176818	00:30:27.800000	261.28	0	0	40196	Published	9	6	null	1959	678	null	7.1499	0.239788	00:00:00	0.630934
WGS 12-29	TCRB	Human	Survey	fe0855b2-c00c-44be-b80e-37bc3e9cf078	null	v3	0	0	null	0	0.0487227	0.0419538	0.0342715	4934	1964	null	9.46215	0.135054	00:30:27.800000	658.24	0	0	101267	Published	53	41	null	6040	2564	null	9.93445	0.122722	00:00:00	0.816887
WGS 12-21	TCRB	Human	Survey	fe0855b2-c00c-44be-b80e-37bc3e9cf078	null	v3	0	0	null	0	0.0296669	0.201583	0.135317	1895	640	null	6.32005	0.322023	00:30:27.800000	415.2	0	0	63876	Published	194	22	null	2823	842	null	6.47821	0.333358	00:00:00	0.671272
WGS 12-30	TCRB	Human	Survey	fe0855b2-c00c-44be-b80e-37bc3e9cf078	null	v3	0	0	null	0	0.0265221	0.063043	0.0491832	4489	1108	null	7.88802	0.220069	00:30:27.800000	1100.16	0	0	169255	Published	50	23	null	5754	1489	null	8.34123	0.208622	00:00:00	0.780153
WGS 12-22	TCRB	Human	Survey	fe0855b2-c00c-44be-b80e-37bc3e9cf078	null	v3	0	0	null	0	0.11487	0.076328	0.0670304	7756	3487	null	10.2927	0.125346	00:30:27.800000	438.88	0	0	67520	Published	783	81	null	10264	4430	null	10.3463	0.145858	00:00:00	0.755651
WGS 12-31	TCRB	Human	Survey	fe0855b2-c00c-44be-b80e-37bc3e9cf078	null	v3	0	0	null	0	0.0697944	0.172709	0.189753	3972	1675	null	8.10178	0.243528	00:30:27.800000	369.92	0	0	56910	Published	54	40	null	5660	2115	null	7.76967	0.296636	00:00:00	0.701767
WGS 12-32	TCRB	Human	Survey	fe0855b2-c00c-44be-b80e-37bc3e9cf078	null	v3	0	0	null	0	0.103806	0.141975	0.124864	810	365	null	7.25092	0.148128	00:30:27.800000	50.72	0	0	7803	Published	9	9	null	921	457	null	7.6756	0.131332	00:00:00	0.879479
WGS 12-33	TCRB	Human	Survey	fe0855b2-c00c-44be-b80e-37bc3e9cf078	null	v3	0	0	null	0	0.00303938	0.0253521	0.0175439	355	306	null	8.1459	0.0135011	00:30:27.800000	759.2	0	0	116800	Published	16	16	null	513	450	null	8.71743	0.0109321	00:00:00	0.692008
WGS 12-23	TCRB	Human	Survey	fe0855b2-c00c-44be-b80e-37bc3e9cf078	null	v3	0	0	null	0	0.00166589	0.04	0.0222222	75	62	null	5.86202	0.0154806	00:30:27.800000	292.64	0	0	45021	Published	4	4	null	135	117	null	6.79897	0.0103924	00:00:00	0.555556
WGS 12-24	TCRB	Human	Survey	fe0855b2-c00c-44be-b80e-37bc3e9cf078	null	v3	0	0	null	0	0.332518	0.0197906	0.0156655	6114	3721	null	11.066	0.0670596	00:30:27.800000	119.52	0	0	18387	Published	132	101	null	7724	4846	null	11.4857	0.0618232	00:00:00	0.791559
WGS 12-11	TCRB	Human	Survey	fe0855b2-c00c-44be-b80e-37bc3e9cf078	null	v3	0	0	null	0	0.0071563	0.0190541	0.0148817	2939	1290	null	9.44746	0.0857136	00:30:27.800000	2669.47	0	0	410687	Published	66	30	null	3763	1656	null	9.75668	0.0876055	00:00:00	0.781026
WGS 12-12	TCRB	Human	Survey	fe0855b2-c00c-44be-b80e-37bc3e9cf078	null	v3	0	0	null	0	0.0648819	0.0197568	0.0159411	2632	1717	null	10.2339	0.0476284	00:30:27.800000	263.68	0	0	40566	Published	63	43	null	3262	2177	null	10.6057	0.0435066	00:00:00	0.806867
WGS 12-13	TCRB	Human	Survey	fe0855b2-c00c-44be-b80e-37bc3e9cf078	null	v3	0	0	null	0	0.016114	0.0540541	0.0382514	259	177	null	7.11567	0.0471288	00:30:27.800000	104.48	0	0	16073	Published	13	7	null	366	263	null	7.724	0.0391737	00:00:00	0.70765
WGS 12-14	TCRB	Human	Survey	fe0855b2-c00c-44be-b80e-37bc3e9cf078	null	v3	0	0	null	0	0.0190636	0.0498034	0.0386179	763	584	null	8.65579	0.0581117	00:30:27.800000	260.16	0	0	40024	Published	17	16	null	984	783	null	9.17748	0.0452918	00:00:00	0.775407
WGS 12-15	TCRB	Human	Survey	fe0855b2-c00c-44be-b80e-37bc3e9cf078	null	v3	0	0	null	0	0.00108143	0.0240964	0.027027	83	69	null	6.03769	0.011596	00:30:27.800000	498.88	0	0	76750	Published	10	10	null	148	127	null	6.91216	0.0109504	00:00:00	0.560811
WGS 12-16	TCRB	Human	Survey	fe0855b2-c00c-44be-b80e-37bc3e9cf078	null	v3	0	0	null	0	0.0430161	0.025166	0.0356657	2861	1656	null	9.82351	0.0813553	00:30:27.800000	432.32	0	0	66510	Published	33	28	null	3673	2121	null	10.0723	0.0885239	00:00:00	0.778927
WGS 12-17	TCRB	Human	Survey	fe0855b2-c00c-44be-b80e-37bc3e9cf078	null	v3	0	0	null	0	0.0206212	0.0174564	0.0132996	1203	872	null	9.51527	0.0258917	00:30:27.800000	379.2	0	0	58338	Published	39	31	null	1579	1156	null	9.92653	0.0244126	00:00:00	0.761875
WGS 12-19	TCRB	Human	Survey	fe0855b2-c00c-44be-b80e-37bc3e9cf078	null	v3	0	0	null	0	0.0124263	0.0226667	0.0174359	750	576	null	8.91936	0.0273248	00:30:27.800000	392.32	0	0	60356	Published	41	24	null	975	760	null	9.30895	0.0272635	00:00:00	0.769231
WGS 12-20	TCRB	Human	Survey	fe0855b2-c00c-44be-b80e-37bc3e9cf078	null	v3	0	0	null	0	0.00361112	0.0474138	0.0341615	232	164	null	7.07585	0.0382871	00:30:27.800000	417.6	0	0	64246	Published	9	9	null	322	236	null	7.61941	0.0333941	00:00:00	0.720497
WGS 12-34	TCRB	Human	Survey	fe0855b2-c00c-44be-b80e-37bc3e9cf078	null	v3	0	0	null	0	0.0346073	0.130435	0.0842697	115	86	null	6.02055	0.0631337	00:30:27.800000	21.6	0	0	3323	Published	4	4	null	178	135	null	6.6728	0.0570897	00:00:00	0.646067
WGS 12-35	TCRB	Human	Survey	fe0855b2-c00c-44be-b80e-37bc3e9cf078	null	v3	0	0	null	0	0.00504343	0.0277778	0.016129	72	68	null	6.05881	0.00470622	00:30:27.800000	92.8	0	0	14276	Published	5	5	null	124	117	null	6.84129	0.00423145	00:00:00	0.580645
WGS 19-7	TCRB	Human	Survey	fe0855b2-c00c-44be-b80e-37bc3e9cf078	null	v3	0	0	null	0	0.00331796	0.0558824	0.0742918	1360	663	null	8.37231	0.10675	00:30:27.800000	2664.3	0	0	409891	Published	53	20	null	1871	870	null	8.52345	0.127132	00:00:00	0.726884
WGS 19-6	TCRB	Human	Survey	fe0855b2-c00c-44be-b80e-37bc3e9cf078	null	v3	0	0	null	0	0.0501597	0.030341	0.0242	3988	2684	null	10.8032	0.0515293	00:30:27.800000	516.794	0	0	79506	Published	98	68	null	5000	3468	null	11.2474	0.0435831	00:00:00	0.7976
WGS 19-12	TCRB	Human	Survey	fe0855b2-c00c-44be-b80e-37bc3e9cf078	null	v3	0	0	null	0	0.0090326	0.0229665	0.0173536	1045	649	null	8.85011	0.0526608	00:30:27.800000	752	0	0	115692	Published	17	15	null	1383	846	null	9.20868	0.0530442	00:00:00	0.755604
