# Supplementary material for: Immuno-genomic landscape of osteosarcoma
Source: Nat Commun. 2020 Feb 21;11:1008. doi: 10.1038/s41467-020-14646-w (PMC7035358; doi:10.1038/s41467-020-14646-w)
Supplement: Supplementary file 15 — Supplementary Data 8e [file 41467_2020_14646_MOESM15_ESM.xlsx]

## Sheet: Suppl. Data 8e
Supplemental Data 8e: Gene expression levels of antigen presenting complex members
Genes	WGS 19-1	WGS 19-5	WGS 19-4	WGS 19-8	WGS 19-3	WGS 19-9	WG_19-13	WGS 19-7	WGS 19-6	WGS 19-15	WGS 19-10	WGS 19-12	WGS_15-1	WGS_12-2	WGS_12-3	WGS_12-4	WGS_12-5	WGS_12-6	WGS_12-7	WGS_12-8	WGS_12-9	WGS_15-2	WGS_12-38	WGS_12-25	WGS_12-26	WGS_12-27	WGS_12-28	WGS_12-29	WGS_12-21	WGS_12-30	WGS_12-22	WGS_15-3	WGS_12-31	WGS_12-32	WGS_12-33	WGS_12-36	WGS_12-23	WGS_12-24	WGS_12-11	WGS_12-12	WGS_12-13	WGS_12-14	WGS_12-15	WGS_12-16	WGS_12-17	WGS_12-18	WGS_12-19	WGS_12-20	WGS_12-34
HHLA2	3.59192	3.35048	4.00235	1.25453	2.87919	0.930602	0.596526	1.04417	1.23946	1.70402	1.00903	1.36763	0.0505319	-0.58422	4.55128	1.11191	0.757358	1.00635	2.12937	1.83453	0.802859	0.982494	1.21236	2.75314	1.61056	1.03951	2.57623	-0.345313	1.36561	1.10583	1.4346	2.62207	0.546905	0.657678	-0.421736	2.09461	-0.451633	1.12205	1.63776	2.23514	1.55002	1.45472	2.31876	1.21321	0.286353	3.54745	1.01534	1.33329	2.79638
HHLA1	7.06613	7.30732	8.14038	5.15259	6.7962	4.31019	5.24088	5.65393	6.25646	6.65909	6.66454	4.4587	3.89834	4.01397	9.06625	5.32367	5.03044	6.11816	6.64886	6.2259	4.64819	5.15741	4.84066	7.45256	5.5859	4.94312	7.06087	3.78242	6.40724	4.34147	4.66331	8.59271	3.89881	4.61954	3.19052	6.79841	5.62552	5.68692	4.52275	6.7036	7.00518	4.29188	5.61918	5.48516	4.06998	8.59882	5.03242	6.1274	6.77773
HLA-DQB1	1.54159	1.55691	3.3484	4.14109	2.26436	-2.39492	-0.81922	2.17574	6.9609	4.81306	2.36984	3.16	1.79186	1.52701	-0.413884	3.09327	2.47841	5.53101	3.21611	4.8167	0.173733	2.02618	0.899692	3.53255	3.24814	0.360024	1.78354	6.10923	-1.01978	5.45849	4.05837	3.23784	3.16134	1.98399	0.866131	4.02925	3.14892	4.90658	7.54416	4.5249	0.174577	0.950109	2.17012	-0.719518	4.24288	3.17469	1.78591	4.60496	0.929541
HLA-V	2.75293	5.19391	3.072	-0.719518	-0.235477	-2.39492	-1.46101	-1.10665	-0.106784	-0.72493	-1.90399	-1.18872	-0.198735	-2.85884	2.74708	-0.828526	-1.07459	-0.578902	-0.686975	-2.46218	-5.62247	-3.60468	-3.12053	-1.21428	-2.96783	-2.04543	-0.402589	-3.50323	-2.23822	-0.483979	-0.451633	-0.79674	-1.2295	0.0845142	-1.25395	-0.565915	-2.79426	-0.759876	-0.456023	0.156877	-2.30619	-1.5795	-0.99058	0.178298	-3.57265	0.386699	-1.68282	0.123747	0.537065
HLA-DRB1	3.06454	6.17503	4.61285	6.31115	3.48731	1.99245	3.01935	5.94465	8.95068	7.09921	3.48615	4.6608	4.78158	4.77915	4.61862	6.94639	5.86149	6.29583	4.23072	6.37202	3.09528	4.89496	1.53528	5.36155	3.48646	3.46938	3.00382	7.13723	2.33292	6.79344	6.4125	5.61167	5.97732	5.32641	2.81465	5.77633	4.96534	7.16299	8.75128	4.91312	2.04376	1.01656	2.47354	2.58857	4.85496	6.41534	3.19197	4.37783	3.0103
HLA-DQA1	3.74318	3.53481	4.88	6.07689	4.36171	0.546905	1.28785	3.38062	6.66394	5.39479	1.06847	3.17316	3.65501	3.25892	1.17773	4.17167	3.83835	5.73649	3.37703	5.65547	2.65395	3.4675	0.404119	5.01166	3.7696	0.937873	0.546905	5.99701	-0.0661294	6.7503	5.80763	5.34737	5.594	3.80232	1.79734	5.30474	3.85981	6.92722	8.40427	5.00881	-0.573823	1.18583	0.187909	0.844072	5.1466	4.87588	1.16038	4.32122	2.10789
HHLA3	2.80734	3.22695	2.62608	1.95483	2.46235	2.287	3.04605	2.44389	1.34499	1.20691	3.81191	3.53014	2.6271	2.30269	3.27967	2.21607	2.74708	2.26023	2.09925	2.11102	2.0847	1.24483	1.67648	0.888256	2.10829	2.32726	1.37151	2.91072	1.21025	2.38648	0.720784	1.56356	2.72915	2.43024	2.43487	1.67648	1.94535	2.31999	0.599749	0.323891	4.27457	2.44949	1.5078	1.64791	1.6132	1.46944	3.56399	2.62854	3.21223
HLA-DRB5	2.1474	6.12827	-1.53019	1.78709	0.801996	-1.81578	-0.123573	2.33558	6.85901	2.21167	-0.796271	3.22844	1.80716	-0.430221	1.33232	1.32361	0.795633	4.53545	2.68602	1.97252	1.1473	-0.465182	-1.73824	0.348218	-0.184242	-1.09408	2.41857	6.28642	-0.557586	6.56699	2.09172	2.3573	0.500257	1.57619	-0.578902	1.72038	0.981633	-1.01466	2.62068	0.486928	-1.4509	-2.57599	1.03985	-1.09951	-0.80792	0.299167	1.86967	-1.30732	0.152077
HLA-DOA	4.01514	3.68409	3.67941	4.07799	3.6309	1.18299	1.30213	3.57817	4.1548	1.99328	1.54281	1.2982	3.19006	1.51132	-0.413884	4.33099	3.53704	3.21953	1.1842	3.33088	2.95185	2.7803	-1.18872	1.63298	2.49404	1.30697	2.80056	4.1778	2.38866	3.88211	2.84902	4.0129	2.43521	3.45513	1.04644	2.91576	2.34521	4.16939	5.1047	2.34952	1.59956	-0.471727	-0.20365	1.14544	2.68635	2.73066	-2.45153	2.12708	1.52355
HLA-DMA	3.62777	4.94628	3.91611	4.42578	3.73355	2.23514	1.86188	3.84673	4.86917	4.43518	2.82544	1.50506	2.99549	1.67349	5.29565	4.59395	4.01596	3.0095	3.06557	4.75914	3.10371	3.70398	1.93814	3.79105	2.27475	1.39496	5.1438	4.21292	2.76398	4.37216	3.62811	3.68716	3.55379	3.17996	1.14066	3.77871	3.26331	3.68505	5.45243	3.65719	3.14877	-0.738729	2.26784	1.421	3.10362	4.07825	0.515222	3.13258	3.07241
HLA-DRA	6.89408	7.55951	6.17174	7.87305	6.72789	4.81821	4.52926	7.79778	8.76508	7.16917	5.13385	5.13116	6.70661	4.83752	5.07831	8.35679	7.2516	6.43364	5.05321	7.57307	6.04263	6.39836	2.52417	5.6657	5.16166	4.41505	5.28803	8.31385	4.07684	7.90096	7.33034	7.81209	7.0044	6.77773	4.23958	6.87581	5.43219	8.17255	9.37994	6.12426	3.9175	2.65978	3.37414	3.92995	5.91646	6.07135	3.37566	5.03115	5.17361
HLA-C	4.84467	5.98345	5.76073	4.58632	4.77236	3.77486	4.46137	6.22046	6.62066	5.94427	3.59044	5.95026	5.66502	4.54594	4.65958	6.29818	6.57353	4.70247	4.7133	6.05162	4.49901	6.00405	5.20128	3.37089	4.75781	4.57332	6.15625	5.34425	3.52524	5.94909	5.5632	5.61788	5.81639	5.76102	4.50183	5.01611	5.56425	5.70665	7.69602	5.17311	3.70464	2.77089	4.06334	2.47271	4.82657	5.37618	5.08798	3.64919	2.8804
HLA-E	4.56072	4.71974	4.93754	4.42932	4.45369	3.0393	3.52688	5.25954	6.42521	5.66138	3.25574	4.98227	5.20279	4.83355	4.50449	5.82579	5.57623	3.98346	3.7237	5.73266	3.95491	6.18999	3.22989	4.19818	3.49375	3.45237	5.52126	5.35887	4.2236	5.26924	5.06168	6.31738	5.08181	5.33504	4.26134	5.12563	4.32909	5.62584	6.7743	5.15053	3.25829	2.25019	3.60464	2.2707	5.20252	5.25277	4.33772	3.33496	3.04334
HLA-J	1.62753	4.9827	1.6387	1.07575	1.23	-2.81276	-3.13756	0.51783	1.35727	0.241278	-1.90399	0.750481	-0.723827	-0.496652	0.608176	0.226239	0.241508	-0.81922	-0.531389	0.0324932	0.0540069	0.279892	-0.402589	-0.729707	-0.0470622	-2.04543	0.982758	0.00644253	0.535566	1.12525	-0.269004	-0.569445	0.297172	-0.363273	0.200096	-0.0620613	-3.31058	0.653381	1.20601	-0.309985	-0.999315	-2.57599	-1.14702	-2.42183	0.053702	-0.824653	-0.20705	0.198291	0.445423
HLA-G	-2.81276	-0.607998	-3.54679	-3.62714	-4.02977	-5.67808	-4.95686	-4.19554	-1.76968	-3.13756	-3.13756	-2.12291	-3.54679	-3.37705	-1.19792	-4.1507	-2.43918	-3.90328	-5.62247	-2.86392	-2.43495	-4.34342	-3.12053	-5.67808	-2.96783	-5.62247	-2.18233	-5.62247	-5.65027	-2.03683	-2.65203	-3.81329	-2.87111	-3.11545	-2.97635	-4.98466	-5.62247	-4.15921	-2.80062	-5.62247	-5.10246	-5.58173	-5.58173	-5.48538	-5.58173	-5.70589	-5.62247	-3.22598	-5.62247
HLA-F	4.83891	9.12001	5.42053	3.26436	3.32639	2.27882	1.7955	2.63263	2.85897	3.3355	0.359206	2.69314	3.65501	2.85832	3.23265	3.48516	3.101	2.85014	2.90923	3.86286	2.18707	3.50246	2.46182	2.49881	2.73163	1.34068	3.23851	2.44598	3.12052	3.49282	2.89439	4.40068	2.97191	3.41533	2.58122	3.30848	1.9907	3.58368	4.93404	3.10981	2.04376	-0.647614	3.49253	0.844072	2.9289	4.15772	2.45573	1.73222	2.33157
HLA-H	-1.6349	-1.01797	-2.66691	-2.7645	-2.88255	-4.34342	-1.95811	-1.88321	-0.790896	0.315924	-3.13756	-2.4958	0.263006	-0.825286	-5.13026	-0.0843361	-0.676227	-2.5654	-2.08204	-1.05511	-2.95724	-1.01797	-0.828526	-5.67808	-1.41287	-2.92736	-5.62247	-4.26213	-1.81409	1.02202	-4.26636	-2.7645	0.695187	0.172437	-0.421736	-2.16925	-1.60944	-0.0750664	-0.99058	-0.49066	-1.5795	-3.08128	-3.37705	-1.09951	-2.97635	-0.545084	-0.630653	-2.75626	-2.41612
HLA-A	7.1901	8.42892	7.08521	5.0662	6.30981	4.56376	5.38411	7.26279	7.67492	6.35851	5.48721	6.46324	6.52303	5.20411	5.12125	7.78964	7.77339	5.47334	5.76639	7.12899	6.1017	7.41578	6.07135	4.40592	6.2457	5.18268	7.7048	6.02455	5.18911	6.61074	6.05241	7.02436	6.62823	6.65252	6.03198	5.78659	5.65393	6.99487	7.80193	5.86771	5.07282	3.94142	5.88613	3.77392	5.61417	7.00102	5.7951	4.62015	5.66256
HLA-F-AS1	2.75293	-0.377314	0.759111	1.31628	2.59736	1.16115	-0.123573	1.38799	0.210648	1.92247	1.12638	1.07011	-0.130046	0.421508	2.35861	0.390307	0.241508	3.10981	1.43358	1.08158	0.915936	1.84566	2.06885	1.73642	1.53528	-0.880961	-0.0486796	-0.345313	2.96757	1.65233	1.38425	1.72816	0.14822	0.795633	0.447825	1.48509	0.107327	1.91363	1.54581	1.50491	1.14851	-5.58173	2.28594	1.30898	1.06377	0.980722	1.33509	0.260169	1.39496
HLA-DQB1-AS1	-5.08317	-5.26929	-2.3913	-1.70171	-4.02977	-4.34342	-5.70589	-4.75123	1.77205	-1.23569	-5.58173	-1.81409	-2.03758	-5.62247	-5.13026	-1.78309	-3.61104	0.278491	-1.76606	0.0998978	-5.62247	-2.17408	-1.18872	-1.73824	-1.59621	-2.57599	-5.62247	1.70499	-5.65027	-1.60637	-2.3913	-3.81329	-2.87111	-4.49538	-3.81329	-0.482828	-1.60944	-0.622743	1.91955	-1.41688	-5.70589	-5.58173	-2.35125	-3.05032	-0.80792	-2.08204	-5.62247	0.198291	-5.62247
HLA-DPB1	6.01847	6.07652	5.57654	7.36325	5.87949	4.88217	4.04055	7.01333	7.47096	6.19097	3.04744	4.09118	4.98054	4.11962	4.9698	6.96914	6.07508	4.8104	4.53005	6.13736	3.23265	5.56523	2.41395	4.28107	4.61557	3.75667	5.36983	7.68775	3.57077	6.70538	6.37244	7.13307	4.72889	5.35441	3.66308	5.66104	4.59395	6.23277	7.5013	5.24088	3.48153	1.62709	3.44187	3.37939	4.71195	5.41602	8.22717	4.40475	3.18355
HLA-DPB2	-1.19137	-2.66055	-0.344853	-0.828526	-0.174999	-5.67808	-2.15926	-0.949629	-1.13566	-5.04684	-3.13756	-3.08764	-0.130046	-3.37705	-5.13026	-0.40485	-1.81578	0.7966	-1.24139	-1.69809	-2.43495	-0.106389	-3.12053	-5.67808	-0.828526	-4.16773	-5.62247	0.273021	-2.23822	2.22529	-0.84611	-1.42793	-0.724263	0.57251	-2.12677	-3.87547	-5.62247	-1.01466	2.38866	-0.591744	-3.66346	-3.61104	-2.81276	-1.93398	-2.97635	-2.41417	-0.327046	-2.75626	-0.612415
HLA-DRB6	0.191601	2.73709	-2.10936	1.75383	0.388394	-0.566889	0.0632704	1.9205	-4.53611	1.5445	-0.312063	-4.07051	1.48668	-0.825286	-0.413884	0.866298	0.635238	-0.957305	-3.09616	-1.91435	1.53325	-1.22853	-1.43351	-0.822543	0.651061	-1.09408	2.38205	2.73965	-3.13756	2.29812	1.73854	2.3573	-3.84766	1.75304	-0.210337	1.46409	-5.62247	0.831173	2.6578	-3.16678	-1.10524	-1.09485	-2.02929	-1.09951	0.655879	-3.18822	-2.03609	-4.07051	-0.920264
HLA-DPA1	6.75212	6.95407	6.73004	8.1989	7.54637	5.20919	4.59309	7.18772	7.7048	6.82692	5.57291	5.03181	6.44057	4.80688	5.66898	7.98428	7.29297	6.57668	5.40573	7.06197	5.3798	6.3177	2.90895	4.83429	5.35411	4.54032	5.58907	8.20673	4.70014	7.42052	7.2137	7.90293	6.5044	6.54347	3.34328	6.82564	5.9625	7.86392	8.74585	6.59705	4.31151	2.75171	3.68647	3.91372	5.63023	6.07689	4.14451	5.50407	5.62817
HLA-DQB2	-3.54679	-2.66055	-5.70589	-2.98486	-2.88255	-5.67808	-3.80477	-1.72513	2.6333	1.46454	-2.40027	-1.81409	-1.30732	-2.85884	-5.13026	-1.03087	-2.43918	-5.70589	-5.62247	-2.86392	-2.95724	-1.96319	-5.55393	-5.67808	-3.58557	-2.92736	-2.44836	-2.27088	-5.65027	-0.564333	-1.90822	3.77429	-1.06456	-1.99374	-3.81329	1.35822	-5.62247	-0.759876	-5.65027	-1.58755	-5.70589	-3.08128	-5.58173	-1.93398	-2.14171	-4.98466	-5.62247	-5.62247	-2.81276
HLA-B	5.87119	7.33402	6.57946	6.19799	6.18881	5.42406	5.79064	7.16514	7.74798	6.64886	3.67175	6.49724	6.47255	6.44608	4.90826	7.12492	6.88429	5.86149	5.38434	7.50615	6.32988	6.80704	6.42191	5.00587	5.84557	4.7371	6.69057	6.18835	4.64597	7.70244	6.65028	6.79742	7.93493	6.45278	5.97932	5.8587	6.48971	6.90666	8.73906	5.73187	4.95376	3.17161	4.62015	2.69136	6.09783	6.91886	6.26039	4.93781	3.702
HLA-DQA2	3.0566	3.09962	-0.431065	2.54687	2.02844	-0.99058	0.147895	1.14544	2.28739	1.75983	0.260169	-0.218474	1.9069	-2.02285	-0.783556	0.743296	0.594237	-5.70589	-2.45661	-0.113974	1.72678	0.837225	-1.18872	-4.07051	1.01692	0.666803	0.982758	2.87629	-2.45153	2.76348	2.23443	4.68176	2.09691	2.1091	1.44438	1.69902	-0.363606	0.386303	1.32084	-2.37203	-2.06911	-3.08128	-2.81276	-0.102766	0.286353	-0.99058	-2.45153	-3.22598	0.152077
HLA-DOB	-0.176515	-5.26929	-1.53019	-1.92325	-0.541642	-4.34342	-1.95811	-2.06911	-0.790896	-2.9123	-1.00577	-0.767209	-1.12907	-2.4958	-2.40027	-0.569445	-0.565915	-0.738729	-3.09616	-0.704422	-0.817954	-0.928707	-3.12053	-2.45153	-2.96783	-1.47589	-2.18233	-1.6349	-5.65027	-0.564333	-1.04717	0.970478	-1.65382	-0.448158	-2.45153	-0.482828	-2.39492	-0.222005	1.23988	-0.403795	-4.35193	-3.61104	-2.81276	-5.48538	-0.906089	-2.81276	-4.35193	-5.62247	-0.817954
HLA-DMB	4.82496	6.20074	4.95162	5.07456	4.45567	2.11466	2.55285	4.40148	5.54332	4.97026	3.18814	1.89745	3.57015	1.95324	6.7503	5.09286	4.22263	3.59438	4.31003	5.68448	3.40744	4.05215	0.849471	4.50278	2.67792	0.990532	5.79803	4.34837	3.50148	4.51545	4.13674	3.39898	3.99378	3.92257	1.34434	4.87709	3.37975	4.35841	5.82213	4.38804	3.48153	0.404406	2.23779	1.53185	3.10362	4.78721	1.05531	3.8057	3.19281
HLA-L	2.77678	3.52091	3.29406	1.86847	2.84432	1.11301	1.11805	2.05551	2.55774	2.96221	1.83453	1.72642	1.52281	1.73168	3.23265	1.25303	1.22209	1.83575	2.95154	3.04943	1.50951	1.75202	1.97622	2.60544	1.59425	1.57528	2.78813	1.43105	2.40357	2.798	1.39755	2.19096	1.06772	1.91316	1.00561	3.01305	-0.851922	2.18987	2.78894	2.46235	3.91427	0.484832	2.15492	1.90668	1.74346	2.60893	2.30361	1.95173	3.17282
[truncated: 3 more columns]
