# Supplementary material for: Immuno-genomic landscape of osteosarcoma
Source: Nat Commun. 2020 Feb 21;11:1008. doi: 10.1038/s41467-020-14646-w (PMC7035358; doi:10.1038/s41467-020-14646-w)
Supplement: Supplementary file 16 — Supplementary Data 9a [file 41467_2020_14646_MOESM16_ESM.xlsx]

## Sheet: Suppl. Data 9a
Supplemental Data 9a: Comparison of age at diagnosis between two CD8 density subgroups among the patients with localized stage at initial diagnosis
	CD8 density (0, low) (n=13)	CD8 density (medium, high) (n=8)	p-value
	Median (Min, Max)	Median (Min, Max)
Age at diagnosis (years)	27 (11, 55)	54 (13, 78)	0.009
