# Supplementary material for: Immuno-genomic landscape of osteosarcoma
Source: Nat Commun. 2020 Feb 21;11:1008. doi: 10.1038/s41467-020-14646-w (PMC7035358; doi:10.1038/s41467-020-14646-w)
Supplement: Supplementary file 17 — Supplementary Data 9b [file 41467_2020_14646_MOESM17_ESM.xlsx]

## Sheet: Suppo. Data 9b
Supplemental Data 9b: Immunohistochemistry correlation between biomarkers and age at diagnosis
variable	variable2	Spearman correlation	p-value
CD4 number of (+) cells	Age at diagnosis	0.2245	0.269
PD1 number of (+) cells	Age at diagnosis	0.49	0.011
PAX1 number of (+) cells	Age at diagnosis	0.164	0.424
PDL1 % of positive tumor cells	Age at diagnosis	0.311	0.122
CD163 of available tumor tissue	Age at diagnosis	-0.149	0.469
CD163 number of (+) cells	Age at diagnosis	0.093	0.65
FOXP3 % of available tumor tissue	Age at diagnosis	-0.014	0.946
FOXP3 number of (+) cells (Lymphocytes)	Age at diagnosis	0.312	0.129
FOXP3 number of (+) cells (Tumor cells)	Age at diagnosis	-0.233	0.262
CD73 (3+) Tumor Cell % (Membranous Staining)	Age at diagnosis	0.337	0.092
CD73 (2+) Tumor Cell % (Membranous Staining)	Age at diagnosis	0.343	0.086
CD73 (1+) Tumor Cell % (Membranous Staining)	Age at diagnosis	-0.29	0.15
CD73 (0+) Tumor Cell % (Membranous Staining)	Age at diagnosis	-0.278	0.169
CD73 % Score ≥1+ Staining	Age at diagnosis	0.316	0.115
CD73 Tumor Cell % (Cytoplasmic Staining)	Age at diagnosis	0.44	0.041
