# Supplementary material for: Immuno-genomic landscape of osteosarcoma
Source: Nat Commun. 2020 Feb 21;11:1008. doi: 10.1038/s41467-020-14646-w (PMC7035358; doi:10.1038/s41467-020-14646-w)
Supplement: Supplementary file 18 — Supplementary Data 10a [file 41467_2020_14646_MOESM18_ESM.xlsx]

## Sheet: Suppl. Data 10a
Supplemental Data 10a: Significant associations between genomic alterations and ESTIMATE immune score
Feature_Names	corr	p.value
ESIMATE.ImmuneScore	1	0
Number.of.deleted.genes	-0.481102	0.00397183
del.100kb.1Mb	-0.431609	0.0108104
CN.gene.number	-0.381771	0.0258825
inv.100kb.1Mb	-0.372978	0.0298145
tds.1.10kb	-0.328147	0.0581347
tds.1.10Mb	-0.317824	0.0669933
WGII_hmmcopy	-0.316948	0.0677911
del.1.10Mb	-0.289313	0.0970002
N_nonsynonymous_expressed	-0.279871	0.108913
CN.segment.number	-0.279822	0.108978
inv.1.10Mb	-0.267264	0.126497
inv..10Mb	-0.255613	0.144541
tds.100kb.1Mb	-0.249558	0.154629
del..10Mb	-0.24027	0.171077
tds..10Mb	-0.229008	0.19265
tds.10.100kb	-0.219542	0.212199
inv.10.100kb	-0.202755	0.250132
del.10.100kb	-0.190916	0.279445
Rearrangement.number	-0.17741	0.315492
Mutation.number	-0.155355	0.380308
Functional.mutation.number	-0.15135	0.392861
Indel.number	-0.141956	0.42322
inv.1.10kb	-0.141594	0.424418
c_tds.1.10Mb	0.140334	0.428591
nFiltMut	-0.139455	0.431519
Genome_Doubling	-0.135673	0.444236
Number.of.amplified.genes	-0.134107	0.449562
c_inv..10Mb	0.114191	0.520194
Normalized.telomere.length	0.108716	0.54052
c_del..10Mb	0.099538	0.575421
c_trans	-0.0969498	0.585443
c_tds.100kb.1Mb	0.0898913	0.613157
WGII_sequenza	-0.0863786	0.627152
LOHandHomDel_R_WG	0.0719978	0.685743
LOH_R_WG	0.0716845	0.687041
Imbalance_R_WG	0.0716845	0.687041
LOH_R_all	0.0716845	0.687041
c_inv.1.10Mb	0.0696079	0.695669
c_del.10.100kb	-0.0642147	0.718249
c_tds..10Mb	0.0633126	0.722049
c_del.100kb.1Mb	-0.0520498	0.770022
c_inv.1.10kb	0.0507566	0.775588
PTEN	-0.0483031	0.786179
del.1.10kb	-0.0473993	0.790089
Ratio_ClusteredRearrangements	0.0443472	0.803333
c_inv.100kb.1Mb	-0.0366942	0.836769
c_tds.1.10kb	0.031513	0.85957
c_del.1.10Mb	-0.0236771	0.894261
c_inv.10.100kb	0.022059	0.901451
HomDel_R_WG	0.0199097	0.911013
HomDel_R_all	0.0199097	0.911013
c_del.1.10kb	-0.0110926	0.950354
Ploidy_med	-0.00125831	0.994365
LOH10_R_all	-0.00110536	0.99505
