# Supplementary material for: Immuno-genomic landscape of osteosarcoma
Source: Nat Commun. 2020 Feb 21;11:1008. doi: 10.1038/s41467-020-14646-w (PMC7035358; doi:10.1038/s41467-020-14646-w)
Supplement: Supplementary file 19 — Supplementary Data 10b [file 41467_2020_14646_MOESM19_ESM.xlsx]

## Sheet: Suppl. Data 10b
Supplemental Data 10b: Significantly associations between copy number alteration, gene expression and ESTIMATE immune score association
Genes	Freq	pvalues	coefficients	EX_ave	LogFC_Max_Min	Corr	Corr_pvalue	combined_pval	combined_adj	GeneIDs	Ranks	Ranks_Percentage	Score
RNASE1	17	0.02916	-0.00051008	4.3995	5.02684	0.746152	1.75e-07	8.19e-08	0.000498451	6035	9103	43.5363	8.33e-07
RNASE6	17	0.02916	-0.00051008	2.16007	8.39092	0.723383	6.22e-07	2.67e-07	0.000813372	6039	11980	57.2959	2.88e-07
GZMH	18	0.04299	-0.000458678	-1.37341	7.04944	0.713818	1.02e-06	6.08e-07	0.00123321	2999	18524	88.5934	1.55e-08
CCNB1IP1	17	0.02916	-0.00051008	3.18762	2.21018	-0.686555	3.78e-06	1.42e-06	0.00216907	57820	3070	14.6827	3.18e-06
GZMB	17	0.02916	-0.00051008	-1.00247	7.46713	0.651959	1.65e-05	5.51e-06	0.00671131	3002	6228	29.7862	1.44e-06
NFKBIA	17	0.02916	-0.00051008	5.03441	4.01251	0.630084	3.82e-05	1.18e-05	0.0105933	4792	1520	7.2696	5.66e-06
RIPK3	17	0.02916	-0.00051008	-0.889458	8.00704	0.629209	3.95e-05	1.22e-05	0.0105933	11035	6715	32.1154	1.32e-06
COCH	17	0.02916	-0.00051008	2.47442	10.8591	-0.623878	4.79e-05	1.45e-05	0.0110518	1690	6656	31.8332	1.33e-06
TP53	27	0.04286	-0.000573773	4.49251	6.44853	0.600231	0.000108941	4.29e-05	0.029009	7157	211	1.00913	0.000158964
LRP10	17	0.02916	-0.00051008	3.10952	3.54644	0.525845	0.000988694	0.000212267	0.129249	26020	12042	57.5924	2.81e-07
PRMT5	17	0.02916	-0.00051008	4.17642	2.10849	-0.503657	0.00173911	0.000344736	0.190827	10419	1881	8.99613	4.68e-06
TFR2	8	0.03493	-0.000612664	-1.92339	6.02549	-0.504318	0.00171104	0.000396467	0.201174	7036	12751	60.9833	2.16e-07
PSME1	17	0.02916	-0.00051008	5.42121	3.18956	0.483624	0.00280613	0.0005171	0.209908	5720	4359	20.8475	2.38e-06
TEP1	17	0.02916	-0.00051008	3.33968	4.08086	0.488689	0.00249308	0.000468012	0.209908	7011	10527	50.3467	4.99e-07
NDRG2	17	0.02916	-0.00051008	4.50502	5.67623	-0.48522	0.00270397	0.000501198	0.209908	57447	11793	56.4015	3.09e-07
PARP2	17	0.02916	-0.00051008	6.529	2.33691	-0.473002	0.00357557	0.000633622	0.239179	10038	787	3.76393	1.3e-05
IRF9	17	0.02916	-0.00051008	2.90966	4.54391	0.47019	0.00380765	0.000667767	0.239179	10379	4407	21.077	2.34e-06
NSMCE2	6	0.01907	-0.000974509	4.02989	6.02791	-0.438514	0.00746763	0.00082103	0.253358	286053	3010	14.3957	3.23e-06
PNP	17	0.02916	-0.00051008	3.60607	3.5742	0.458067	0.00496406	0.000832183	0.253358	4860	565	2.70219	5.01e-05
EFS	17	0.02916	-0.00051008	1.77303	9.31538	-0.463839	0.00438033	0.000750304	0.253358	10278	10351	49.505	5.33e-07
CTSG	18	0.01107	-0.000656036	-2.05095	6.50152	0.404427	0.0144268	0.000902444	0.261666	1511	10609	50.7389	4.86e-07
METTL3	17	0.02916	-0.00051008	4.78988	2.04515	-0.437389	0.00763989	0.00118471	0.327895	56339	5974	28.5714	1.53e-06
APEX1	17	0.02916	-0.00051008	6.07863	2.46451	-0.433231	0.00830596	0.00126775	0.335623	328	472	2.2574	5.24e-05
PVT1	6	0.03263	-0.000754215	3.86461	7.10325	-0.435418	0.00794969	0.00133997	0.339961	5820	3417	16.3422	2.96e-06
NUBPL	17	0.02916	-0.00051008	4.38628	2.61952	-0.426112	0.00956174	0.00142016	0.345895	80224	14179	67.8129	1.23e-07
MMP14	17	0.02916	-0.00051008	6.29057	4.54639	0.420355	0.0106921	0.00155322	0.363752	4323	9586	45.8463	7.09e-07
CMA1	17	0.02916	-0.00051008	-4.11035	4.02623	0.416878	0.0114283	0.00163798	0.369394	1215	13950	66.7177	1.36e-07
SNX6	17	0.02916	-0.00051008	6.07464	3.10848	0.410557	0.0128769	0.00180078	0.391605	58533	5740	27.4523	1.61e-06
PSME2	17	0.02916	-0.00051008	4.55684	2.99895	0.383709	0.0208756	0.00262526	0.551215	5721	4591	21.9571	2.2e-06
TTC5	17	0.02916	-0.00051008	3.66316	3.12742	-0.37965	0.0223853	0.00276954	0.562125	91875	4275	20.4457	2.44e-06
SOSTDC1	22	0.02812	-0.000542572	-0.68896	9.12224	-0.363029	0.0295439	0.0033245	0.639426	25928	17070	81.6395	3.44e-08
IPO4	17	0.02916	-0.00051008	2.08188	2.78179	-0.364375	0.0289016	0.00336043	0.639426	79711	2452	11.727	3.87e-06
AKAP6	18	0.02838	-0.000514506	5.91587	8.63301	0.349459	0.0366961	0.00393214	0.725539	9472	9735	46.5589	6.74e-07
LTB4R2	17	0.02916	-0.00051008	-4.12281	4.2217	-0.347846	0.0376325	0.0040859	0.731737	56413	11679	55.8563	3.23e-07
PNN	17	0.02916	-0.00051008	8.99885	2.65801	-0.338743	0.0432883	0.00452324	0.786914	5411	9787	46.8076	6.62e-07
EGLN3	17	0.02916	-0.00051008	3.68426	5.90031	-0.330609	0.0489046	0.00493612	0.790949	112399	5067	24.2336	1.91e-06
RNASE2	17	0.02916	-0.00051008	-1.66636	6.06962	0.332689	0.0474161	0.00482862	0.790949	6036	13908	66.5168	1.38e-07
CHD8	17	0.02916	-0.00051008	6.62743	1.74783	-0.333775	0.0466527	0.00477296	0.790949	57680	4742	22.6792	2.1e-06
