# Supplementary material for: Immuno-genomic landscape of osteosarcoma
Source: Nat Commun. 2020 Feb 21;11:1008. doi: 10.1038/s41467-020-14646-w (PMC7035358; doi:10.1038/s41467-020-14646-w)
Supplement: Supplementary file 20 — Supplementary Data 10c [file 41467_2020_14646_MOESM20_ESM.xlsx]

## Sheet: Suppl. Data 10c
Supplemental Data 10c: Significantly associations between copy number alteration, gene expression and immune score association (Roh et al., 2017)31
Genes	Freq	pvalues	coefficients	EX_ave	LogFC_Max_Min	Corr	Corr_pvalue	combined_pval	combined_adj	GeneIDs	Ranks	Ranks_Percentage	Score
THEMIS	14	0.04141	-0.804743	0.235655	8.82379	0.837285	1.95155e-10	1.81427e-10	1.10471e-06	387357	10705	51.198	4.71334e-07
SAMD3	14	0.04141	-0.804743	0.947683	6.16306	0.792966	8.13451e-09	6.30581e-09	1.9198e-05	154075	13688	65.4646	1.51853e-07
TNFAIP3	14	0.04141	-0.804743	2.88909	4.67831	0.700754	1.94575e-06	1.06701e-06	0.00216567	7128	3876	18.5375	2.78926e-06
VNN2	14	0.04141	-0.804743	-0.237391	7.40217	0.645351	2.14099e-05	9.61449e-06	0.0146357	8875	15697	75.0729	6.45903e-08
STX7	14	0.04141	-0.804743	6.20054	2.98119	0.631604	3.61169e-05	1.54369e-05	0.018799	8417	4422	21.1488	2.32917e-06
SGK1	14	0.04141	-0.804743	6.47009	5.15802	0.620475	5.41642e-05	2.22416e-05	0.0225715	6446	1936	9.25917	4.58218e-06
ESR1	14	0.04141	-0.804743	1.75064	3.54545	0.606842	8.71661e-05	3.40758e-05	0.0259359	2099	411	1.96566	5.40452e-05
NCOA7	14	0.04141	-0.804743	5.04455	2.95975	0.610614	7.65821e-05	3.03487e-05	0.0259359	135112	2187	10.4596	4.18591e-06
STX11	14	0.04141	-0.804743	-0.227215	7.60891	0.568648	0.000296326	0.000100827	0.0558125	8676	5458	26.1036	1.72051e-06
GPR126	14	0.04141	-0.804743	2.43068	5.69948	0.569235	0.000291135	9.92741e-05	0.0558125	NA	NA	NA	NA
CNKSR3	14	0.04141	-0.804743	5.23738	4.05426	-0.570862	0.000277166	9.50752e-05	0.0558125	154043	14723	70.4147	9.71616e-08
PHACTR2	14	0.04141	-0.804743	6.0953	3.40315	0.55097	0.000497086	0.000158489	0.0804202	9749	11246	53.7855	3.75854e-07
STXBP5	14	0.04141	-0.804743	4.17278	3.41561	0.543942	0.000605785	0.000188186	0.0881432	134957	12703	60.7537	2.19909e-07
VNN1	14	0.04141	-0.804743	2.1494	10.0522	0.535398	0.000766037	0.000230522	0.100261	8876	20822	99.5839	2.56669e-09
IFNGR1	14	0.04141	-0.804743	5.71976	4.89735	0.515466	0.00129374	0.000361248	0.146643	3459	2655	12.6979	3.60566e-06
ATAD2	24	0.04297	-0.772877	6.40564	5.06942	-0.500946	0.00185857	0.000506629	0.192804	29028	1699	8.12569	5.01938e-06
RNF146	14	0.04141	-0.804743	5.31653	2.97481	0.491633	0.00232555	0.000592885	0.212357	81847	5535	26.4719	1.68489e-06
ZC3H12D	14	0.04141	-0.804743	-0.779834	6.92329	0.481387	0.00295495	0.000724035	0.244925	340152	15855	75.8286	6.08854e-08
HIVEP2	14	0.04141	-0.804743	6.36028	3.68877	0.474115	0.00348714	0.000830523	0.252853	3097	40	0.191305	0.00121284
PTPRK	15	0.04437	-0.770874	5.17087	3.68767	0.479557	0.00308171	0.000793886	0.252853	5796	1211	5.79176	7.05204e-06
TRMT11	14	0.04141	-0.804743	3.27539	2.26987	-0.454611	0.00534478	0.00117844	0.34169	60487	2765	13.224	3.48644e-06
ENPP3	14	0.04141	-0.804743	-1.7797	5.8227	0.44671	0.00631082	0.00134801	0.342002	5169	12954	61.9542	2.00562e-07
CITED2	14	0.04141	-0.804743	2.30648	3.89217	0.447784	0.00617125	0.00132392	0.342002	10370	2747	13.1379	3.50156e-06
MOXD1	14	0.04141	-0.804743	3.13244	12.7108	0.449365	0.0059706	0.00128904	0.342002	26002	3192	15.2662	3.10217e-06
EIF3E	23	0.04488	-0.750752	8.36147	4.40049	-0.448047	0.00613745	0.00140634	0.342529	3646	3398	16.2514	2.97063e-06
TMEM200A	14	0.04141	-0.804743	5.24207	6.70317	0.437769	0.00758135	0.00156182	0.365766	114801	16236	77.6508	5.13567e-08
ULBP1	14	0.04141	-0.804743	2.65912	6.05887	-0.434089	0.00816451	0.0016569	0.373661	80329	1731	8.27873	4.92681e-06
PVT1	6	0.0472	-1.24774	3.86461	7.10325	-0.431434	0.00860884	0.00191664	0.389014	5820	3417	16.3422	2.9599e-06
ZHX1	24	0.04297	-0.772877	6.04729	2.69483	-0.431042	0.00867613	0.00179061	0.389014	11244	2486	11.8896	3.83174e-06
ZHX1-C8ORF76	24	0.04297	-0.772877	-0.464586	7.23774	-0.428052	0.00920442	0.00187626	0.389014	NA	NA	NA	NA
SYNE1	14	0.04141	-0.804743	6.75398	4.43094	0.400315	0.0155522	0.00274114	0.521587	23345	6160	29.461	1.46424e-06
PERP	14	0.04141	-0.804743	3.07374	7.92722	0.402047	0.0150695	0.00267574	0.521587	64065	16480	78.8177	4.58478e-08
MMP16	22	0.0201	-0.932031	7.01144	11.2308	-0.350562	0.0360666	0.00299976	0.524395	4325	14384	68.7933	1.13215e-07
NSMCE2	6	0.02377	-2.10422	4.02989	6.02791	-0.364343	0.0289171	0.00288085	0.524395	286053	3010	14.3957	3.22654e-06
LRRC6	3	0.0491	-4.02859	2.57186	6.20905	0.400817	0.0154109	0.00309867	0.524395	23639	12922	61.8011	2.03362e-07
HINT3	14	0.04141	-0.804743	3.53533	4.22273	0.389476	0.0188773	0.00317574	0.524395	135114	5655	27.0458	1.64393e-06
SHPRH	14	0.04141	-0.804743	6.23758	3.05403	-0.389221	0.0189622	0.0031865	0.524395	257218	10499	50.2128	5.03782e-07
TRMT12	24	0.04297	-0.772877	2.64004	4.65727	-0.384343	0.0206477	0.0034921	0.559562	55039	15980	76.4264	5.74229e-08
RSPO3	14	0.04141	-0.804743	3.28287	11.6766	0.363672	0.0292359	0.00438879	0.685215	84870	13539	64.752	1.6053e-07
MYCT1	14	0.04141	-0.804743	2.78491	5.19707	0.361045	0.0305119	0.00452636	0.689026	80177	18321	87.6226	1.78501e-08
HEY2	14	0.04141	-0.804743	3.54728	7.83295	-0.353411	0.0344811	0.00494056	0.733734	23493	10280	49.1654	5.50685e-07
C8orf76	24	0.04297	-0.772877	3.16762	2.49265	-0.352002	0.0352576	0.00515238	0.746972	84933	12400	59.3046	2.45771e-07
EYA4	14	0.04141	-0.804743	4.62491	9.37336	-0.345084	0.0392813	0.00541634	0.76698	2070	16302	77.9664	4.96957e-08
AIG1	14	0.04141	-0.804743	4.00711	5.0781	0.341486	0.0415161	0.00562936	0.779026	51390	16655	79.6547	4.13936e-08
FER1L6	24	0.04297	-0.772877	1.99511	11.8159	0.334436	0.0461939	0.00621428	0.826707	654463	3693	17.6623	2.84703e-06
NDUFB9	24	0.04297	-0.772877	5.28934	4.8024	-0.333944	0.0465349	0.00624545	0.826707	4715	8535	40.8197	1.01108e-06
SRSF3	1	0.99892	49.4109	6.86568	1.45021	-0.283692	0.0935957	1	1	6428	982	4.69654	8.89892e-06
TRPA1	21	0.07699	-0.621451	2.40404	7.61082	-0.281449	0.0963322	1	1	8989	15097	72.2034	8.1755e-08
DGKK	1	0.30726	-1.42124	1.50231	12.0511	-0.220607	0.196037	1	1	139189	13120	62.7481	1.88855e-07
MSTO1	1	0.9979	-140.371	2.85756	3.47949	-0.318182	0.058598	1	1	55154	12721	60.8398	2.18286e-07
IFT81	1	0.2465	-1.7997	4.57082	1.95285	-0.419369	0.0108967	1	1	28981	10945	52.3459	4.23059e-07
ERP27	9	0.8855	-0.0513849	-0.430667	6.49204	0.390321	0.0185982	1	1	121506	5852	27.9879	1.56881e-06
UNC80	1	0.2465	-1.7997	2.58873	4.58216	-0.314339	0.0618859	1	1	285175	15313	73.2364	7.50977e-08
DLEC1	1	0.2465	-1.7997	-1.9851	5.45225	0.339566	0.0427506	1	1	9940	6827	32.651	1.29102e-06
KDM5A	11	0.67717	-0.141339	7.25301	3.41733	-0.0412979	0.810993	1	1	5927	10576	50.5811	4.91656e-07
MUC16	11	0.24038	-0.428688	1.57822	11.776	-0.00482417	0.977723	1	1	94025	14351	68.6355	1.14612e-07
KANK1	4	0.20942	0.619193	4.9723	5.13424	-0.494405	0.00217689	1	1	23189	5072	24.2575	1.91071e-06
MSL3	1	0.45084	-0.894401	4.243	2.0425	0.145636	0.396712	1	1	10943	6280	30.0349	1.43175e-06
TP53BP1	1	0.29325	-1.49529	6.35208	2.47778	0.111298	0.518129	1	1	7158	2461	11.7701	3.86363e-06
MTA3	2	0.52982	-0.472152	3.70098	2.90821	-0.787379	1.22094e-08	1	1	57504	9579	45.8128	7.11281e-07
RIMS1	2	0.35762	-0.754416	2.7556	12.1112	0.437353	0.00764543	1	1	22999	5536	26.4766	1.68458e-06
TMEM176B	1	0.80994	-0.23669	2.42347	8.05457	0.8237	6.82651e-10	1	1	28959	17114	81.8499	3.32882e-08
PKHD1L1	3	0.97186	0.0195369	-1.11734	7.75856	-0.122323	0.477263	1	1	93035	18275	87.4026	1.82049e-08
GFER	1	0.47076	-0.841929	-1.11302	6.45583	-0.112465	0.513721	1	1	2671	10190	48.735	5.68255e-07
ADAMTSL5	3	0.34578	-0.613967	-1.88726	6.88657	0.119475	0.487654	1	1	339366	7616	36.4245	1.16188e-06
PLXNA2	1	0.74423	-0.328584	4.32988	5.69814	-0.0796576	0.644215	1	1	5362	1924	9.20178	4.60822e-06
TP53	27	0.09821	-0.634959	4.49251	6.44853	0.601832	0.000103259	1	1	7157	211	1.00913	0.000158964
FERMT3	1	0.30424	0.95267	-0.0437911	7.8209	0.557421	0.000412951	1	1	83706	5177	24.7597	1.85926e-06
LMX1B	1	0.30424	0.95267	-0.995844	6.25344	-0.173376	0.311909	1	1	4010	3135	14.9935	3.13559e-06
GABRA2	1	0.48009	-0.818443	0.748521	10.8399	-0.022726	0.895332	1	1	2555	14380	68.7742	1.13421e-07
PLA2G10	3	0.63585	0.255726	-4.61553	3.94599	-0.315543	0.0608407	1	1	8399	6263	29.9536	1.43436e-06
SATB2	2	0.30341	-0.879586	7.95199	6.0462	-0.566009	0.000320716	1	1	23314	11616	55.555	3.29893e-07
KIRREL3	2	0.7031	-0.271151	-2.34895	6.04444	-0.0378925	0.826331	1	1	84623	13805	66.0242	1.44245e-07
FAM178B	3	0.93987	0.0416371	-3.59515	3.9228	-0.181592	0.289171	1	1	51252	15437	73.8295	7.1197e-08
FLT3	23	0.32797	-0.319827	-1.51113	7.49072	0.632168	3.53676e-05	1	1	2322	9808	46.908	6.5717e-07
FBLN1	1	0.29972	-1.46032	5.32514	7.72422	0.215828	0.206148	1	1	2192	2702	12.9227	3.54858e-06
MAP4K2	1	0.35315	0.84455	-1.41119	3.3628	-0.0677819	0.694474	1	1	5871	12557	60.0555	2.30734e-07
BAX	1	0.35315	0.84455	1.66546	3.33235	0.364042	0.0290596	1	1	581	2893	13.8361	3.35086e-06
SCN10A	2	0.85576	0.119591	-5.16381	3.65816	-0.0474383	0.783517	1	1	6336	10866	51.9681	4.39924e-07
OSBPL3	22	0.18364	-0.443141	5.7058	2.76483	0.487252	0.00257865	1	1	26031	6107	29.2075	1.4803e-06
C1orf141	1	0.89368	0.122292	-3.70693	5.1608	-0.0728653	0.672788	1	1	400757	20330	97.2309	5.03997e-09
PTGFRN	2	0.31152	-0.859053	5.82722	5.38581	0.158878	0.354695	1	1	5738	5243	25.0753	1.83149e-06
ZNF611	1	0.4433	-0.91516	3.73645	2.34183	-0.0259403	0.880627	1	1	81856	10854	51.9107	4.43081e-07
MUC3A	1	0.4433	-0.91516	1.39257	10.042	0.0844284	0.624439	1	1	4584	6492	31.0488	1.37975e-06
FBXL19	1	0.29474	0.976312	-0.708887	3.36529	0.0483949	0.779258	1	1	54620	10205	48.8067	5.6509e-07
SLC9A8	1	0.97208	0.0325122	2.72123	1.71361	0.318533	0.0583046	1	1	23315	3710	17.7436	2.84199e-06
SLC35F5	2	0.6764	0.270329	5.18254	2.6352	0.411606	0.0126262	1	1	80255	6322	30.2358	1.42397e-06
MYO7B	1	0.5901	-0.58184	-4.64479	3.45513	-0.000999997	0.995382	1	1	4648	15289	73.1216	7.56949e-08
GABRA4	1	0.5901	-0.58184	1.00621	11.5383	-0.232692	0.172029	1	1	2557	14564	69.6542	1.04784e-07
SLC35E2	1	0.47206	0.639867	-1.45653	5.24505	0.147437	0.390833	1	1	9906	7928	37.9167	1.12551e-06
ADAMTS7	5	0.21477	0.557337	-0.940515	7.01742	0.0645502	0.708387	1	1	11173	14990	71.6916	8.66442e-08
LRRC37B	15	0.57629	0.175225	2.89265	2.55544	-0.0758252	0.660279	1	1	114659	15511	74.1834	6.91182e-08
SMG9	2	0.97986	-0.0169805	3.74085	4.20316	-0.264172	0.119494	1	1	56006	2614	12.5018	3.67143e-06
ATRN	2	0.39305	0.553344	5.52951	1.8243	0.106814	0.535227	1	1	8455	10776	51.5376	4.59539e-07
TPRXL	10	0.08014	0.662115	-3.2144	5.02572	-0.136819	0.42621	1	1	348825	3871	18.5136	2.79066e-06
MUC4	18	0.28101	-0.347066	0.246645	9.53812	-0.170387	0.320451	1	1	4585	5226	24.994	1.8372e-06
ANK1	3	0.65211	0.243638	0.237498	8.21299	0.296908	0.0786671	1	1	286	3077	14.7162	3.17317e-06
AGAP9	1	0.99892	49.4109	-1.75022	7.24259	-0.185695	0.278227	1	1	642517	20585	98.4504	4.93554e-09
ZMIZ1	3	0.1068	0.976109	4.96547	2.82504	0.158096	0.357098	1	1	57178	6920	33.0958	1.27315e-06
CHEK1	1	0.99892	49.4109	4.53316	3.59261	-0.241367	0.156144	1	1	1111	1603	7.66656	5.34001e-06
MUC5B	3	0.35712	0.49977	-0.746833	9.04291	-0.207349	0.224966	1	1	727897	1619	7.74308	5.26748e-06
SVOP	1	0.99892	49.4109	-4.44869	3.33386	0.175535	0.305828	1	1	55530	18765	89.746	1.16202e-08
PLBD2	1	0.99892	49.4109	1.68522	4.88423	0.226475	0.184103	1	1	196463	12231	58.4963	2.61297e-07
PRB3	12	0.07059	0.660897	-3.66304	4.62649	-0.0199716	0.90796	1	1	5544	19919	95.2652	6.75551e-09
PCNXL2	17	0.41016	0.259571	3.15352	6.11834	0.33409	0.0464334	1	1	NA	NA	NA	NA
BAZ2A	1	0.99892	49.4109	6.56773	2.67586	-0.143269	0.404513	1	1	11176	10727	51.3033	4.68312e-07
MYH6	18	0.4435	-0.240917	-1.69953	8.27086	0.0316803	0.854469	1	1	4624	9574	45.7889	7.12779e-07
DNAH3	1	0.99892	49.4109	-1.68767	6.71658	0.11166	0.516759	1	1	55567	16299	77.9521	4.98243e-08
MGRN1	2	0.08247	1.45066	2.12092	2.91999	-0.00723659	0.966588	1	1	23295	2972	14.214	3.26062e-06
EFCAB3	1	0.99892	49.4109	-1.5651	6.33146	-0.161425	0.346934	1	1	146779	8265	39.5284	1.09638e-06
TBC1D16	1	0.99892	49.4109	3.0478	2.37449	-0.0558855	0.746141	1	1	125058	3280	15.687	3.04056e-06
POTEC	3	0.13679	0.86965	3.26424	9.18295	0.0561756	0.744867	1	1	388468	17353	82.993	2.94977e-08
ZNF700	1	0.99892	49.4109	3.76431	2.94371	-0.0507518	0.768794	1	1	90592	15841	75.7616	6.12171e-08
DYRK1B	1	0.99892	49.4109	-1.95784	5.44451	0.101252	0.556809	1	1	9149	9544	45.6454	7.20979e-07
NLRP12	2	0.07019	1.66103	0.633005	2.77092	-0.259123	0.126993	1	1	91662	10402	49.7489	5.22692e-07
SAMSN1	2	0.20602	0.859967	3.0159	6.83976	0.744062	1.9815e-07	1	1	64092	2238	10.7035	4.11526e-06
TRPM2	9	0.1427	0.547846	-0.74151	7.31286	0.606777	8.73602e-05	1	1	7226	14944	71.4716	8.81971e-08
TTN	4	0.05713	1.107	10.2556	8.72067	0.033087	0.848081	1	1	7273	2490	11.9087	3.82768e-06
VWA3B	2	0.99848	100.109	-2.09471	5.30104	0.391605	0.018181	1	1	200403	18706	89.4639	1.28565e-08
EPHA6	3	0.14742	0.839194	0.629399	9.4096	-0.236503	0.164915	1	1	285220	2380	11.3827	3.94525e-06
HERC3	1	0.99892	49.4109	4.31334	1.86291	0.168704	0.325323	1	1	8916	6008	28.734	1.51328e-06
TRPC7	1	0.99892	49.4109	-4.38817	4.74858	-0.02382	0.890323	1	1	57113	5580	26.6871	1.66883e-06
ZDHHC11	2	0.1024	3.63176	-1.17444	7.58066	-0.161152	0.34776	1	1	79844	16818	80.4343	3.83765e-08
KIFC1	1	0.99892	49.4109	1.53262	8.96737	-0.0783809	0.649549	1	1	3833	5213	24.9318	1.84348e-06
DOPEY1	1	0.99892	49.4109	4.03503	2.20884	-0.141272	0.411162	1	1	23033	6557	31.3597	1.3613e-06
TRGV3	3	0.08109	1.11147	-2.70262	5.1483	0.465508	0.00422309	1	1	6976	19210	91.8743	1.15951e-08
MSR1	2	0.1219	1.14534	5.51653	4.13331	0.759067	8.05902e-08	1	1	4481	6320	30.2262	1.42422e-06
SLC18A1	1	0.99892	49.4109	-2.64713	4.19454	-0.248343	0.144163	1	1	6570	13295	63.5851	1.75962e-07
ZNF658	8	0.82408	-0.0830633	1.44065	3.32212	0.233959	0.169641	1	1	26149	16575	79.2721	4.33144e-08
DMRT3	1	0.99892	49.4109	0.218589	9.35857	-0.044388	0.797136	1	1	58524	14587	69.7642	1.03712e-07
PLCE1	1	0.67219	0.376593	5.06282	3.80734	-0.495567	0.00211706	1	1	51196	10604	50.715	4.87e-07
ADAM21P1	1	0.67219	0.376593	-4.41499	2.94963	0.0713979	0.679022	1	1	NA	NA	NA	NA
NLRC5	1	0.67219	0.376593	1.72881	5.92188	0.686337	3.81714e-06	1	1	84166	14028	67.0907	1.31311e-07
ZNF208	2	0.6352	-0.343977	2.75154	8.14624	0.0531904	0.758008	1	1	7757	17210	82.3091	3.15596e-08
RRP7A	2	0.36673	-0.735768	1.60169	2.78588	-0.21899	0.199418	1	1	27341	11457	54.7946	3.46521e-07
PPP1R3A	2	0.74119	0.214908	0.96503	9.28319	0.116385	0.499061	1	1	5506	9961	47.6398	6.20684e-07
TUBBP5	2	0.83208	-0.146419	-2.41514	6.82485	-0.102715	0.551095	1	1	643224	19911	95.2269	6.92032e-09
ESX1	1	0.67219	0.376593	-4.66751	3.68022	-0.0485546	0.778548	1	1	80712	14977	71.6294	8.69142e-08
ALG13	3	0.7094	0.201947	5.29593	2.58179	-0.274016	0.105835	1	1	79868	10242	48.9837	5.59355e-07
ARHGAP6	1	0.67219	0.376593	1.13439	4.97473	0.398354	0.0161143	1	1	395	8760	41.8958	9.30446e-07
STK32C	1	0.30726	-1.42124	0.840111	5.87663	-0.00557985	0.974235	1	1	282974	14041	67.1529	1.30308e-07
ANK3	4	0.5207	0.306405	4.35893	5.03022	-0.0348209	0.840219	1	1	288	5309	25.391	1.79603e-06
COL11A1	4	0.89594	0.0633442	11.1739	10.7083	-0.175387	0.306241	1	1	1301	8542	40.8532	1.00892e-06
TRPC6	2	0.14941	-1.54416	2.49561	5.83804	0.0857554	0.618984	1	1	7225	10733	51.332	4.67642e-07
IGFN1	5	0.17492	-0.741059	7.97675	12.8121	-0.0540165	0.754365	1	1	91156	3503	16.7536	2.92877e-06
CLIP1	1	0.30726	-1.42124	7.04516	2.09657	0.502407	0.00179333	1	1	6249	4013	19.1927	2.66897e-06
ATP6V0A2	2	0.80907	-0.167651	4.96151	2.1564	0.146001	0.395516	1	1	23545	9294	44.4498	7.85964e-07
CENPF	16	0.73025	0.106813	8.0348	4.43176	-0.297931	0.0775936	1	1	1063	4218	20.1731	2.4941e-06
TMPRSS12	1	0.30726	-1.42124	-2.224	5.22974	-0.105803	0.539121	1	1	283471	18725	89.5547	1.26102e-08
MYF6	1	0.30726	-1.42124	-1.14709	7.96433	-0.0960423	0.577386	1	1	4618	6356	30.3984	1.41502e-06
PEF1	1	0.30726	-1.42124	2.17874	2.97331	-0.0209762	0.903351	1	1	553115	4469	21.3736	2.29349e-06
TDRD9	2	0.94439	-0.047178	1.34437	10.1323	0.24703	0.146365	1	1	122402	11553	55.2537	3.37711e-07
GOLGA6L7P	1	0.30726	-1.42124	-3.10824	5.52497	-0.354419	0.0339339	1	1	NA	NA	NA	NA
ZYG11A	1	0.30726	-1.42124	0.336881	5.50955	-0.0233383	0.892528	1	1	440590	17054	81.563	3.45377e-08
MCTP2	15	0.9846	-0.00601529	4.83814	8.7259	0.196304	0.251189	1	1	55784	12937	61.8729	2.01962e-07
PRKCB	2	0.0789	-2.58897	2.39749	6.51055	0.540671	0.000663235	1	1	5579	4103	19.6231	2.59943e-06
DNAH9	5	0.84097	-0.0904678	-2.36109	6.72435	-0.164172	0.338677	1	1	1770	7812	37.3619	1.13935e-06
NCOR1	2	0.06407	-3.32034	8.29861	4.69869	-0.3162	0.0602761	1	1	9611	1155	5.52394	7.44829e-06
RAI1	1	0.30726	-1.42124	2.60311	4.72759	-0.461025	0.00465702	1	1	10743	2964	14.1757	3.26399e-06
GATA6	1	0.30726	-1.42124	0.521683	8.898	0.308564	0.0670986	1	1	2627	10882	52.0446	4.3655e-07
NACC1	1	0.30726	-1.42124	2.66497	2.77497	0.0263372	0.878814	1	1	112939	8342	39.8967	1.09065e-06
LPHN1	3	0.15493	-1.10093	1.52022	4.49718	-0.283243	0.0941391	1	1	NA	NA	NA	NA
PEG3	2	0.32859	-0.818094	5.71027	11.7672	-0.0503195	0.77071	1	1	5178	15404	73.6716	7.21518e-08
SLC9A2	3	0.83665	-0.117143	0.764211	9.86849	-0.4102	0.0129631	1	1	6549	10420	49.835	5.18961e-07
ABI3BP	2	0.20556	-1.2112	4.65177	5.00268	0.500347	0.00188593	1	1	25890	11820	56.5307	3.0635e-07
UBA3	1	0.30726	-1.42124	5.3254	2.61988	0.374917	0.0242592	1	1	9039	6580	31.4697	1.35496e-06
GRM7	5	0.64162	-0.215534	-1.47415	7.0765	0.0633806	0.713446	1	1	2917	9057	43.3163	8.50192e-07
CHSY3	2	0.21635	-1.16386	2.50344	5.58455	0.108366	0.529281	1	1	337876	10772	51.5185	4.60044e-07
FAM184A	1	0.30726	-1.42124	1.77978	8.22183	0.131821	0.443457	1	1	79632	13261	63.4224	1.78661e-07
ATXN1	2	0.20556	-1.2112	5.56753	3.46019	0.553731	0.000459365	1	1	6310	679	3.24741	1.76154e-05
TAF8	17	0.51603	-0.203609	4.2484	3.83476	-0.226505	0.184043	1	1	129685	9276	44.3637	7.90603e-07
PTCHD4	17	0.51603	-0.203609	2.20461	8.01295	0.344804	0.0394516	1	1	442213	20167	96.4513	5.03997e-09
TRRAP	2	0.50545	-0.50535	5.22513	2.49486	-0.371097	0.0258645	1	1	8295	2057	9.83787	4.37662e-06
KLF10	1	0.30726	-1.42124	6.06608	2.99166	-0.0558418	0.746333	1	1	7071	3809	18.217	2.81375e-06
RP1L1	3	0.29012	-0.711793	-0.487844	4.83555	-0.358204	0.0319427	1	1	94137	14394	68.8412	1.12761e-07
FAM129B	1	0.30726	-1.42124	1.84928	5.55317	0.073808	0.668794	1	1	64855	2555	12.2196	3.73725e-06
HSPA8	2	0.99879	-80.94	8.54882	3.21455	0.197242	0.248888	1	1	3312	644	3.08001	2.2044e-05
KCNA4	1	0.9979	-140.371	1.15558	10.0135	-0.281496	0.0962732	1	1	3739	11156	53.355	3.89861e-07
NCSTN	1	0.9979	-140.371	3.96021	2.3361	0.0282619	0.870031	1	1	23385	2043	9.77091	4.41501e-06
RBBP5	1	0.9979	-140.371	4.73922	2.88273	-0.40906	0.0132417	1	1	5929	4502	21.5314	2.26267e-06
SLC38A4	3	0.36061	-0.590923	2.78251	11.1634	-0.209665	0.219712	1	1	55089	16351	78.2008	4.85332e-08
ZNF705A	10	0.80015	-0.0877181	-3.86637	4.11834	-0.0604244	0.726285	1	1	440077	19281	92.2139	1.15951e-08
MKRN3	1	0.9979	-140.371	1.21408	8.62789	-0.117866	0.493578	1	1	7681	10004	47.8454	6.11006e-07
LLGL2	1	0.9979	-140.371	-2.07977	6.42803	0.0624686	0.717399	1	1	3993	1597	7.63786	5.35542e-06
CCDC40	3	0.24767	-0.802676	1.99544	8.83526	-0.213395	0.211432	1	1	55036	15824	75.6803	6.15181e-08
RHPN2	1	0.9979	-140.371	0.851227	8.34188	-0.323329	0.0544133	1	1	85415	287	1.37261	0.000136232
GPI	1	0.9979	-140.371	5.13301	3.25138	-0.409048	0.0132447	1	1	2821	4000	19.1305	2.68483e-06
ZNF544	1	0.9979	-140.371	3.21512	2.69603	-0.366066	0.0281116	1	1	27300	14194	67.8846	1.22074e-07
CPS1	1	0.9979	-140.371	4.21253	6.32703	-0.167782	0.328015	1	1	1373	4445	21.2588	2.30885e-06
SH3BP1	1	0.9979	-140.371	-2.25499	5.30104	0.46644	0.00413742	1	1	23616	11138	53.2689	3.92232e-07
ZNF827	1	0.9979	-140.371	4.45368	3.69959	0.0299391	0.862389	1	1	152485	13416	64.1638	1.67876e-07
NPM1	1	0.9979	-140.371	11.0702	3.92075	-0.147622	0.390232	1	1	4869	316	1.51131	6.97028e-05
ZFP62	16	0.69982	-0.120184	4.79295	2.7318	-0.124866	0.468082	1	1	643836	15161	72.5094	7.97314e-08
RICTOR	1	0.9979	-140.371	5.99189	2.52802	0.162084	0.34494	1	1	253260	4442	21.2444	2.31189e-06
HIST1H2AL	1	0.9979	-140.371	2.95675	9.31461	-0.0418034	0.808723	1	1	8332	8363	39.9971	1.08138e-06
CYB5R4	1	0.9979	-140.371	3.55386	2.3799	0.502644	0.00178293	1	1	51167	15703	75.1016	6.4398e-08
AFF2	2	0.13637	-1.65488	4.5502	9.65341	-0.444516	0.00660425	1	1	2334	12863	61.519	2.07889e-07
POLA1	2	0.08085	-2.53021	6.12231	3.04692	-0.463176	0.00444423	1	1	5422	3923	18.7623	2.7608e-06
CCNB3	2	0.11893	-1.8378	-0.545632	8.1694	-0.102614	0.551488	1	1	85417	16376	78.3203	4.78589e-08
EBF3	2	0.8617	0.114696	2.31042	7.38655	-0.319642	0.0573857	1	1	253738	10633	50.8537	4.82617e-07
STAM	1	0.2465	-1.7997	4.66833	2.68603	0.419279	0.0109155	1	1	8027	1993	9.53178	4.4993e-06
TET1	1	0.2465	-1.7997	4.5986	5.20704	-0.464886	0.00428115	1	1	80312	6874	32.8758	1.28168e-06
CARD16	1	0.2465	-1.7997	3.15399	4.74221	0.554192	0.000453322	1	1	114769	17631	84.3225	2.62229e-08
AMPD1	1	0.2465	-1.7997	-0.533095	7.79574	0.133885	0.436288	1	1	270	9224	44.115	8.03453e-07
GDAP2	1	0.2465	-1.7997	5.398	1.93678	0.302481	0.0729566	1	1	54834	14967	71.5816	8.73907e-08
IGSF22	1	0.2465	-1.7997	-3.61756	5.292	0.0735487	0.669892	1	1	283284	17658	84.4517	2.56593e-08
APH1A	1	0.2465	-1.7997	2.78314	1.95527	0.210119	0.218694	1	1	51107	8871	42.4267	9.00935e-07
FLG	3	0.14692	-1.13876	1.72162	7.25474	0.128567	0.454889	1	1	2312	9869	47.1998	6.43269e-07
OR52H1	1	0.2465	-1.7997	-3.60008	4.51717	0.177209	0.301164	1	1	390067	17733	84.8104	2.40898e-08
CYB5R1	1	0.2465	-1.7997	2.91486	3.49677	0.0976422	0.571031	1	1	51706	8957	42.838	8.75397e-07
CR1L	1	0.2465	-1.7997	-3.20444	4.95382	0.318363	0.0584466	1	1	1379	17467	83.5382	2.84525e-08
DDX11	16	0.43706	-0.247375	2.69164	4.61356	-0.33886	0.0432117	1	1	1663	2108	10.0818	4.28361e-06
GRHL3	1	0.2465	-1.7997	-1.20894	7.73297	-0.438176	0.00751914	1	1	57822	13625	65.1633	1.55569e-07
MFSD5	1	0.2465	-1.7997	1.3863	2.94281	0.366802	0.0277731	1	1	84975	7218	34.521	1.21684e-06
GDF11	1	0.2465	-1.7997	5.17927	3.08887	-0.469918	0.00383078	1	1	10220	5730	27.4045	1.61629e-06
FGF9	22	0.54474	-0.191992	0.104267	8.10234	0.057369	0.739632	1	1	2254	2595	12.4109	3.68772e-06
ZMYM4	1	0.2465	-1.7997	6.92349	2.26474	-0.0667068	0.699092	1	1	9202	4187	20.0249	2.52148e-06
CTSG	18	0.05191	-0.707234	-2.05095	6.50152	0.393255	0.0176563	1	1	1511	10609	50.7389	4.86402e-07
PYGL	1	0.2465	-1.7997	4.67464	4.34556	0.116124	0.500032	1	1	5836	1393	6.6622	6.11679e-06
PLA2G4E	1	0.2465	-1.7997	-2.17407	6.42803	-0.0145604	0.932831	1	1	123745	14208	67.9516	1.21265e-07
GTF2A2	2	0.59222	-0.393643	4.0768	5.07988	0.141183	0.411458	1	1	2958	6433	30.7667	1.39481e-06
TLN2	1	0.2465	-1.7997	5.05026	3.21363	-0.0297596	0.863206	1	1	83660	12019	57.4824	2.83276e-07
HCN4	1	0.2465	-1.7997	-1.93504	7.86619	-0.353765	0.0342883	1	1	10021	11961	57.205	2.8946e-07
CHD5	2	0.18545	-1.31094	-0.200028	9.63229	-0.386815	0.0197787	1	1	26038	4314	20.6323	2.40776e-06
VWA3A	1	0.2465	-1.7997	-4.43508	3.33386	0.157452	0.359086	1	1	146177	15831	75.7138	6.14326e-08
MYO18A	2	0.17567	-1.36612	4.89061	3.41742	-0.219249	0.198873	1	1	399687	1449	6.93003	5.92227e-06
ITGB4	2	0.17316	-1.38112	-1.40561	7.3978	0.152347	0.37507	1	1	3691	1533	7.33177	5.61378e-06
PYCR1	1	0.2465	-1.7997	0.775596	3.40717	-0.547846	0.000543055	1	1	5831	5770	27.5958	1.60154e-06
ZNF473	1	0.2465	-1.7997	2.83975	3.36246	-0.47357	0.00353018	1	1	25888	5881	28.1266	1.56015e-06
ZNFX1	1	0.2465	-1.7997	5.17342	4.09395	0.570156	0.000283155	1	1	57169	74	0.353915	0.000346947
SCRT2	1	0.2465	-1.7997	-3.97322	3.56418	0.395168	0.0170638	1	1	NA	NA	NA	NA
RFX8	3	0.61805	0.269126	2.39465	10.8493	0.321086	0.0562062	1	1	NA	NA	NA	NA
DYRK1A	1	0.2465	-1.7997	5.8024	1.9325	-0.445955	0.00641046	1	1	1859	4499	21.5171	2.26674e-06
TSPEAR	2	0.89818	-0.087246	-2.56228	6.46442	-0.233779	0.169978	1	1	54084	7883	37.7015	1.13152e-06
XIRP2	2	0.29348	-0.905749	6.47327	9.88245	0.0858539	0.618579	1	1	129446	6856	32.7897	1.285e-06
IDH1	2	0.18232	-1.32805	5.48673	3.48587	0.629926	3.84307e-05	1	1	3417	1791	8.56569	4.81791e-06
ADRBK2	3	0.26272	-0.768415	5.02186	3.20713	0.338362	0.043539	1	1	157	5858	28.0166	1.56712e-06
KALRN	2	0.19656	-1.25378	4.77774	5.88617	-0.0738469	0.66863	1	1	8997	1802	8.6183	4.80413e-06
FGD5	1	0.2465	-1.7997	2.7815	4.12594	0.267195	0.115168	1	1	152273	3358	16.0601	2.98975e-06
TIPARP	1	0.2465	-1.7997	4.91462	3.69941	-0.190635	0.265409	1	1	25976	12618	60.3472	2.25948e-07
DCHS2	1	0.2465	-1.7997	0.742111	9.17843	0.00667219	0.969193	1	1	54798	7693	36.7928	1.15287e-06
EVC2	1	0.2465	-1.7997	2.15996	3.96443	0.16155	0.346555	1	1	132884	1864	8.91482	4.69864e-06
SPINK5	1	0.2465	-1.7997	3.29809	13.7788	-0.157163	0.359979	1	1	11005	14098	67.4255	1.27421e-07
GABRB2	2	0.43646	-0.609444	3.51938	11.5894	-0.0883412	0.60841	1	1	2561	4965	23.7458	1.96676e-06
SOSTDC1	22	0.04704	-0.731913	-0.68896	9.12224	-0.222231	0.192682	1	1	25928	17070	81.6395	3.4415e-08
RP1	3	0.42748	-0.498213	-0.389142	9.05023	0.319897	0.0571762	1	1	6101	7687	36.7641	1.15378e-06
AKNA	1	0.2465	-1.7997	1.72036	3.8689	0.502192	0.00180279	1	1	80709	14256	68.1812	1.19114e-07
IL1RAPL2	6	0.13863	-0.75637	-0.498	9.35071	-0.284252	0.0929223	1	1	26280	7829	37.4432	1.13649e-06
XIAP	1	0.2465	-1.7997	5.67507	3.77028	0.470205	0.00380634	1	1	331	2918	13.9557	3.32052e-06
HCFC1	2	0.19656	-1.25378	3.85633	1.73437	-0.24924	0.142672	1	1	3054	2677	12.8031	3.57669e-06
RS1	1	0.2465	-1.7997	-1.85732	5.34211	0.0348449	0.84011	1	1	6247	11430	54.6655	3.49821e-07
CHST3	1	0.16092	-3.85719	4.22049	5.22751	-0.323956	0.05392	1	1	9469	3517	16.8205	2.92413e-06
DRD2	1	0.16092	-3.85719	-2.41037	6.78807	-0.229872	0.177434	1	1	1813	8838	42.2689	9.07868e-07
CARS	2	0.59872	-0.385919	4.52858	2.48389	0.112276	0.514434	1	1	833	2447	11.7031	3.8774e-06
PACS2	1	0.16092	-3.85719	2.5285	3.68022	0.0104925	0.951571	1	1	23241	13757	65.7946	1.47833e-07
STRN3	17	0.11177	-0.547856	5.72656	1.90603	-0.065851	0.702775	1	1	29966	6330	30.274	1.42204e-06
ADAM20	1	0.16092	-3.85719	-1.03418	6.56059	-0.163808	0.339763	1	1	8748	16156	77.2682	5.31723e-08
WASH3P	14	0.97501	-0.00987246	0.0700438	8.85512	-0.173898	0.31043	1	1	374666	7388	35.3341	1.1909e-06
MYO15A	2	0.99879	-80.94	-1.29627	6.62185	-0.320645	0.056565	1	1	51168	14616	69.9029	1.02072e-07
SLC47A1	2	0.99879	-80.94	-0.0103215	8.41391	0.218894	0.199619	1	1	55244	6340	30.3219	1.41943e-06
ANKFY1	2	0.07754	-2.63277	4.91799	2.35743	0.473666	0.00352258	1	1	51479	2907	13.9031	3.33003e-06
SPAG9	1	0.16092	-3.85719	7.87802	2.72656	-0.19549	0.253199	1	1	9043	3753	17.9492	2.82853e-06
SOCS3	1	0.16092	-3.85719	6.01514	5.62203	0.217674	0.202201	1	1	9021	2711	12.9657	3.54199e-06
TRMT1	2	0.65859	-0.318178	0.3084	4.62567	-0.338223	0.0436312	1	1	55621	4528	21.6557	2.24447e-06
MYO9B	2	0.07754	-2.63277	4.44378	3.54479	-0.183709	0.283488	1	1	4650	4049	19.3649	2.64459e-06
SIGLEC11	1	0.16092	-3.85719	-2.5384	6.35541	0.462305	0.00452942	1	1	114132	15055	72.0025	8.36646e-08
VAPB	1	0.16092	-3.85719	6.06177	1.56855	0.0350488	0.839187	1	1	9217	3774	18.0496	2.82329e-06
PSMA7	1	0.16092	-3.85719	5.65384	3.00188	0.169534	0.322916	1	1	5688	419	2.00392	5.38184e-05
DSCAM	2	0.48825	-0.529793	-1.90786	6.45056	-0.187109	0.274517	1	1	1826	13839	66.1868	1.42116e-07
NEB	3	0.70791	-0.217762	8.54005	8.22174	-0.0624125	0.717642	1	1	4703	8889	42.5128	8.93103e-07
FAM161A	1	0.16092	-3.85719	2.75053	2.29523	-0.471445	0.00370252	1	1	84140	11399	54.5172	3.53685e-07
SEMA4F	2	0.13515	-1.6662	0.683957	5.55228	0.191515	0.263168	1	1	10505	5921	28.3179	1.54561e-06
BBX	2	0.11231	-1.92149	6.54529	1.66497	-0.0366035	0.832153	1	1	56987	11295	54.0198	3.69789e-07
CD200R1	1	0.16092	-3.85719	1.10584	8.15978	0.711612	1.14072e-06	1	1	131450	6370	30.4653	1.41207e-06
ABHD6	1	0.16092	-3.85719	-0.145261	4.28603	0.532039	0.000838652	1	1	57406	15569	74.4608	6.76058e-08
PCDHB4	1	0.16092	-3.85719	1.11376	8.53169	0.175358	0.306322	1	1	56131	7964	38.0889	1.12265e-06
PCDHB10	1	0.16092	-3.85719	1.84346	5.41428	0.415677	0.0116924	1	1	56126	17095	81.7591	3.39077e-08
ITGA2	1	0.16092	-3.85719	4.87378	3.96519	0.15643	0.362251	1	1	3673	2451	11.7222	3.87446e-06
CASP8AP2	2	0.10645	-2.00452	5.72271	2.16243	-0.368398	0.0270508	1	1	9994	7734	36.9889	1.14799e-06
ZAN	1	0.16092	-3.85719	-4.40008	4.12638	0.090679	0.598917	1	1	7455	12999	62.1694	1.9773e-07
SH2B2	1	0.16092	-3.85719	-4.13547	3.22972	0.195975	0.252002	1	1	10603	2735	13.0805	3.5115e-06
AGAP3	1	0.16092	-3.85719	3.73731	4.02836	0.0674269	0.695997	1	1	116988	2871	13.7309	3.37051e-06
VKORC1L1	1	0.16092	-3.85719	5.02073	5.87103	0.0535227	0.756542	1	1	154807	10503	50.232	5.03225e-07
EFR3A	2	0.10873	-1.97111	6.64031	2.62362	0.289041	0.0873115	1	1	23167	13297	63.5946	1.75742e-07
PREX2	21	0.07699	-0.621451	4.73852	5.26269	0.267734	0.114408	1	1	80243	6940	33.1914	1.26938e-06
CDKN2A	15	0.40213	-0.270821	2.11149	9.4759	-0.147325	0.391199	1	1	1029	394	1.88436	5.4711e-05
ASMTL	2	0.65859	-0.318178	0.890689	2.99947	-0.136484	0.427352	1	1	8623	11719	56.0476	3.17964e-07
BEND2	2	0.63964	-0.339011	-3.72711	4.12709	0.436638	0.00775671	1	1	139105	17077	81.673	3.43095e-08
SPIN2B	1	0.16092	-3.85719	2.0608	3.36879	0.00919244	0.957565	1	1	474343	12364	59.1324	2.48775e-07
GYLTL1B	1	0.75811	0.276299	-4.0741	4.23724	-0.278509	0.10001	1	1	120071	9654	46.1715	6.92207e-07
C1orf106	1	0.75811	0.276299	-0.280254	3.2493	-0.403657	0.0146322	1	1	55765	3711	17.7483	2.84097e-06
PHLDA3	1	0.75811	0.276299	-1.14833	6.49519	0.439446	0.00732753	1	1	23612	5611	26.8353	1.65921e-06
CNTN1	4	0.97891	0.0128941	7.44425	17.8095	0.0934967	0.587562	1	1	1272	3110	14.874	3.15012e-06
OR2T33	19	0.35947	0.292461	-4.12796	4.56639	-0.109384	0.525396	1	1	391195	19612	93.7969	9.34371e-09
PAN2	1	0.75811	0.276299	4.09684	2.93602	-0.518682	0.00119142	1	1	9924	1053	5.03611	8.18642e-06
CACNG4	1	0.75811	0.276299	-2.10153	7.45805	-0.396075	0.0167889	1	1	27092	10643	50.9015	4.81461e-07
ZNF587B	1	0.75811	0.276299	4.31911	2.5496	-0.255001	0.133369	1	1	100293516	20143	96.3365	5.62255e-09
TRPC1	2	0.96097	0.0326294	3.9378	2.56009	0.114357	0.506619	1	1	7220	10114	48.3715	5.8513e-07
P2RY12	1	0.75811	0.276299	-1.96197	5.88848	0.453816	0.00543587	1	1	64805	8943	42.7711	8.7941e-07
CACNA1F	1	0.75811	0.276299	-4.37584	3.37703	0.282376	0.0951935	1	1	778	13101	62.6572	1.9035e-07
ACRC	2	0.7394	-0.234472	1.81154	7.88224	0.0541971	0.753569	1	1	93953	19727	94.3469	8.56668e-09
AHNAK	3	0.45191	-0.467998	10.5778	3.29383	0.361058	0.0305053	1	1	79026	4444	21.254	2.30898e-06
XRCC6BP1	3	0.64269	0.250623	1.37224	9.15864	-0.10562	0.539826	1	1	NA	NA	NA	NA
ZNF493	1	0.77337	0.258824	5.18067	3.37682	-0.223487	0.190114	1	1	284443	7580	36.2523	1.16501e-06
FASTKD1	1	0.77337	0.258824	3.29363	2.21211	-0.145915	0.395798	1	1	79675	8491	40.6093	1.02721e-06
CNTN4	5	0.27451	-0.559504	3.27642	11.4861	-0.0938116	0.586299	1	1	152330	16024	76.6369	5.64408e-08
HYAL3	2	0.72129	-0.252608	-2.13867	5.44662	-0.0378854	0.826363	1	1	8372	14495	69.3242	1.08072e-07
GLTSCR1L	1	0.77337	0.258824	5.00552	5.16208	0.0418903	0.808332	1	1	23506	13212	63.1881	1.8266e-07
MUC17	4	0.72363	-0.178893	-1.05317	9.03517	-0.181751	0.288742	1	1	140453	4265	20.3979	2.4485e-06
KEL	1	0.77337	0.258824	-4.323	2.91163	0.334776	0.0459585	1	1	3792	9781	46.7789	6.63569e-07
POM121C	3	0.64581	-0.270648	5.78966	2.30901	-0.340637	0.0420581	1	1	100101267	11076	52.9724	4.02894e-07
KCNV2	1	0.77337	0.258824	-3.21637	5.03081	-0.106682	0.535738	1	1	169522	7681	36.7354	1.15443e-06
RORB	3	0.4265	0.429418	3.1669	11.2331	0.0534458	0.756881	1	1	6096	12242	58.549	2.60584e-07
TAF3	1	0.45084	-0.894401	4.85893	2.65442	-0.157001	0.360481	1	1	83860	12166	58.1855	2.68493e-07
BLID	1	0.45084	-0.894401	-1.58883	6.81044	0.204078	0.232529	1	1	414899	16349	78.1912	4.85615e-08
GRAMD1B	2	0.81765	0.151082	4.13913	6.48542	-0.205447	0.229343	1	1	57476	3672	17.5618	2.85441e-06
ROBO3	2	0.20105	-1.23215	2.37658	4.85808	-0.0320739	0.85268	1	1	64221	14257	68.1859	1.19085e-07
CCDC15	1	0.45084	-0.894401	2.44594	4.26583	-0.458207	0.00494914	1	1	80071	7363	35.2145	1.19393e-06
IGSF9B	2	0.83844	0.133888	-1.66839	7.27119	0.00474577	0.978085	1	1	22997	16656	79.6595	4.13576e-08
IGSF3	2	0.83312	-0.145472	4.0354	9.21425	-0.412629	0.0123857	1	1	3321	2216	10.5983	4.15189e-06
MYBPC3	1	0.45084	-0.894401	-3.55447	4.92233	0.313302	0.0627973	1	1	4607	11405	54.5459	3.52453e-07
AMOTL1	2	0.29876	-0.891693	5.54654	3.97279	-0.264916	0.118418	1	1	154810	6294	30.1019	1.4292e-06
LRP6	10	0.85159	0.0638807	6.40457	2.3363	-0.307292	0.0682915	1	1	4040	5590	26.7349	1.66504e-06
ZNF695	17	0.92922	0.0273268	1.41162	4.976	-0.264547	0.118952	1	1	57116	7039	33.6649	1.2477e-06
FLT1	22	0.54474	-0.191992	6.20324	3.30272	0.11297	0.511821	1	1	2321	4044	19.341	2.64676e-06
FREM2	6	0.08371	-0.958796	1.10922	9.43212	-0.116442	0.49885	1	1	341640	2693	12.8796	3.56086e-06
AHNAK2	2	0.45751	-0.575871	6.79286	6.92081	0.269438	0.112033	1	1	113146	11538	55.182	3.39597e-07
OR4K15	17	0.11177	-0.547856	-4.13952	4.88123	-0.0891697	0.605038	1	1	81127	20033	95.8104	5.88491e-09
TMEM53	1	0.45084	-0.894401	-0.926214	5.73386	0.342535	0.040854	1	1	79639	17142	81.9838	3.25536e-08
RMDN3	1	0.45084	-0.894401	2.55299	1.83515	-0.0083301	0.961543	1	1	55177	4695	22.4544	2.13792e-06
VPS13C	1	0.45084	-0.894401	7.28987	2.22593	0.60016	0.000109197	1	1	54832	10261	49.0746	5.55797e-07
PARN	1	0.45084	-0.894401	5.74089	1.54327	-0.0291786	0.865852	1	1	5073	11360	54.3307	3.60082e-07
APOBR	1	0.45084	-0.894401	2.50126	12.5063	0.356344	0.0329087	1	1	55911	16800	80.3482	3.87447e-08
BCAR1	12	0.14837	-0.533035	0.610236	6.14204	-0.205332	0.229609	1	1	9564	1369	6.54742	6.21275e-06
ICAM5	1	0.45084	-0.894401	-3.92059	4.68377	-0.134428	0.434415	1	1	7087	5419	25.9171	1.74225e-06
STAP2	1	0.45084	-0.894401	0.0895413	2.82422	-0.150333	0.38149	1	1	55620	10110	48.3524	5.86095e-07
ZNF831	1	0.45084	-0.894401	-2.0789	6.538	0.755243	1.0197e-07	1	1	128611	3786	18.107	2.82104e-06
SPEG	1	0.45084	-0.894401	1.65779	5.17922	0.179082	0.296	1	1	10290	12799	61.2129	2.12735e-07
MRPL19	2	0.29393	-0.904533	5.3711	3.57969	-0.182438	0.286891	1	1	9801	7131	34.1049	1.23092e-06
MYLK	2	0.61519	0.324577	6.63153	4.44308	0.318083	0.0586809	1	1	4638	7637	36.5249	1.15914e-06
ANKUB1	3	0.64303	0.250374	-0.084367	7.25719	0.117426	0.495201	1	1	389161	20317	97.1687	5.03997e-09
MECOM	2	0.29876	-0.891693	4.21659	4.32327	0.388474	0.0192124	1	1	2122	10764	51.4802	4.6147e-07
MCCC1	1	0.45084	-0.894401	3.16968	2.69553	0.085346	0.620665	1	1	56922	2104	10.0627	4.28823e-06
ATP13A5	1	0.45084	-0.894401	-4.9646	3.65816	0.0290469	0.866452	1	1	344905	7740	37.0176	1.14747e-06
CTDSPL	2	0.35572	-0.758389	3.84748	2.48514	0.103045	0.54981	1	1	10217	3641	17.4136	2.87501e-06
LARS2	2	0.72856	-0.24527	2.64158	2.38303	-0.0499472	0.772361	1	1	23395	5482	26.2184	1.70631e-06
BOD1L1	2	0.43703	-0.608519	8.2967	2.1346	0.151885	0.376539	1	1	259282	9507	45.4685	7.29811e-07
YIPF3	17	0.51603	-0.203609	4.16985	2.80517	-0.128272	0.455934	1	1	25844	4293	20.5318	2.42679e-06
CDC5L	17	0.51603	-0.203609	6.92141	3.20812	-0.352981	0.0347169	1	1	988	699	3.34306	1.61873e-05
TSC22D4	1	0.45084	-0.894401	-1.85485	6.25687	-0.0422717	0.80662	1	1	81628	8611	41.1832	9.82144e-07
GRM8	1	0.45084	-0.894401	-0.156846	8.65343	0.0791249	0.646439	1	1	2918	5727	27.3901	1.61698e-06
MKLN1	2	0.27972	-0.944096	6.58662	1.19463	0.072554	0.674109	1	1	4289	4017	19.2118	2.66711e-06
WEE2	1	0.45084	-0.894401	-1.68947	7.12367	-0.00410298	0.981053	1	1	494551	14137	67.612	1.24789e-07
ABCB5	22	0.06359	-0.666356	2.05238	10.7842	0.229063	0.179006	1	1	340273	13003	62.1885	1.9726e-07
MRPL32	1	0.45084	-0.894401	3.61877	2.7479	0.0971436	0.573008	1	1	64983	10117	48.3859	5.84632e-07
TNC	2	0.40565	-0.662075	9.1177	4.65612	0.178682	0.297099	1	1	3371	5979	28.5953	1.52286e-06
HPSE2	1	0.78211	-0.274757	-3.41526	4.55796	0.120378	0.484347	1	1	60495	11825	56.5546	3.05655e-07
WDFY4	1	0.78211	-0.274757	1.62335	7.69195	0.643641	2.28802e-05	1	1	57705	8777	41.9771	9.25293e-07
AGAP5	2	0.6657	-0.310491	1.60403	7.11403	0.0449281	0.79472	1	1	729092	17970	85.9439	2.31405e-08
RPTN	1	0.78211	-0.274757	-1.48853	8.11041	0.512747	0.00138624	1	1	126638	13622	65.149	1.5576e-07
FBXO42	1	0.78211	-0.274757	3.33036	1.78116	-0.287751	0.0887966	1	1	54455	12672	60.6055	2.22388e-07
ZC3H10	1	0.78211	-0.274757	-0.400686	6.41692	0.102403	0.55231	1	1	84872	7044	33.6888	1.24669e-06
LEPR	3	0.71547	-0.211548	3.5341	5.47749	0.319559	0.0574546	1	1	3953	9750	46.6306	6.70118e-07
RLTPR	1	0.78211	-0.274757	-2.48389	7.77725	0.0190572	0.912157	1	1	146206	8468	40.4993	1.03927e-06
GRB7	1	0.78211	-0.274757	-5.25297	2.58536	-0.120455	0.484066	1	1	2886	3586	17.1505	2.90172e-06
RYR1	1	0.78211	-0.274757	2.65344	9.40412	0.0322274	0.851983	1	1	6261	7455	35.6545	1.18081e-06
FRG1B	2	0.91789	-0.0700509	2.33316	3.2602	0.105583	0.539969	1	1	NA	NA	NA	NA
DDX11L2	1	0.78211	-0.274757	-2.53699	4.71822	0.00638054	0.970539	1	1	84771	19805	94.72	8.43306e-09
UBE2E3	2	0.50331	-0.508343	4.97614	3.72004	0.0346711	0.840898	1	1	10477	5860	28.0262	1.56651e-06
TRAK2	1	0.78211	-0.274757	6.14136	2.90115	0.49361	0.00221864	1	1	66008	12079	57.7694	2.77614e-07
NEK11	1	0.78211	-0.274757	1.9968	7.07376	0.475082	0.00341192	1	1	79858	10495	50.1937	5.04884e-07
TMPRSS11E	9	0.366	-0.343572	-4.95816	3.29172	0.2845	0.0926246	1	1	28983	17694	84.6238	2.484e-08
ARSI	1	0.78211	-0.274757	-2.59231	5.13644	0.150854	0.379824	1	1	340075	19934	95.3369	6.3097e-09
LAMA4	2	0.57865	0.358157	8.05996	3.1682	0.230323	0.176561	1	1	3910	5681	27.1701	1.63574e-06
PRRC2A	1	0.78211	-0.274757	4.78064	2.54823	-0.344562	0.039599	1	1	7916	4409	21.0866	2.34208e-06
HMGCLL1	1	0.78211	-0.274757	-0.700469	8.22781	-0.220786	0.195664	1	1	54511	20201	96.6139	5.03997e-09
POM121	3	0.35678	0.500136	5.671	2.22117	-0.288834	0.0875486	1	1	9883	2788	13.334	3.46538e-06
FAM110B	2	0.56101	0.374769	4.6794	8.86563	-0.0479745	0.781129	1	1	90362	15356	73.4421	7.36439e-08
SUSD1	1	0.78211	-0.274757	3.38397	5.36038	0.332621	0.047464	1	1	64420	11973	57.2624	2.88408e-07
NAA10	1	0.78211	-0.274757	2.40583	4.49963	-0.0698882	0.685458	1	1	8260	6929	33.1388	1.27088e-06
IL1RAPL1	6	0.65267	0.182754	-1.24786	7.91829	0.245153	0.149555	1	1	11141	13664	65.3498	1.5316e-07
DMD	15	0.02282	-0.936857	5.1121	5.49288	0.202107	0.237168	1	1	1756	4817	23.0379	2.05165e-06
PCDH11X	3	0.84592	-0.110252	1.90586	8.52515	-0.177316	0.300867	1	1	27328	19562	93.5578	9.61369e-09
MYPN	1	0.44667	-0.905827	1.647	10.6803	0.0437966	0.799784	1	1	84665	12753	60.9929	2.16082e-07
FLG2	2	0.434	-0.613487	-0.949884	6.27878	-0.108923	0.527151	1	1	388698	10900	52.1307	4.32439e-07
POTEG	18	0.21196	-0.4087	1.66735	11.1003	-0.107967	0.530804	1	1	404785	17383	83.1364	2.94977e-08
HOMEZ	17	0.11177	-0.547856	3.34553	3.86115	0.23038	0.176452	1	1	57594	3090	14.7783	3.16049e-06
SYNE2	1	0.44667	-0.905827	7.51676	3.92888	0.0434371	0.801394	1	1	23224	7670	36.6828	1.155e-06
NPAP1	1	0.44667	-0.905827	0.857228	6.12531	-0.394863	0.0171573	1	1	23742	8024	38.3758	1.11651e-06
TOM1L2	3	0.09399	-1.51621	4.76052	3.65457	-0.288053	0.088448	1	1	146691	10627	50.825	4.83729e-07
ZNF271	1	0.44667	-0.905827	3.96991	2.48711	0.122841	0.475386	1	1	NA	NA	NA	NA
ZNF729	6	0.11347	-0.833337	-0.694776	7.73153	0.115609	0.501945	1	1	NA	NA	NA	NA
TSHZ3	12	0.15167	-0.527735	4.17816	4.3099	0.579319	0.000213749	1	1	57616	12083	57.7885	2.77395e-07
BPIFB4	1	0.44667	-0.905827	-3.20039	6.50249	-0.0918252	0.594286	1	1	149954	19712	94.2752	8.56668e-09
PPP1R16B	1	0.44667	-0.905827	-0.167796	4.59158	0.506218	0.00163249	1	1	26051	12535	59.9503	2.32418e-07
ATP9A	1	0.44667	-0.905827	6.0172	6.40434	-0.201537	0.238522	1	1	10079	3528	16.8731	2.92136e-06
MBD5	1	0.44667	-0.905827	4.16141	4.33065	0.0223427	0.897088	1	1	55777	3052	14.5966	3.19894e-06
RMND5A	1	0.44667	-0.905827	6.53753	4.19834	-0.33319	0.0470626	1	1	64795	4260	20.374	2.45088e-06
CHRD	2	0.88915	0.0920624	-2.14651	5.98249	-0.0387835	0.822312	1	1	8646	11281	53.9528	3.71692e-07
C4orf3	1	0.44667	-0.905827	6.72279	3.13397	0.316437	0.0600735	1	1	401152	2263	10.8231	4.07773e-06
FGFR2	1	0.29325	-1.49529	5.62908	10.7284	-0.42207	0.010344	1	1	2263	1527	7.30308	5.64077e-06
GLB1L3	2	0.20539	-1.21196	-0.912231	7.30606	-0.0915501	0.595396	1	1	112937	13873	66.3494	1.40568e-07
GAS2	1	0.29325	-1.49529	-0.5859	7.72925	0.218718	0.199992	1	1	2620	5296	25.3288	1.80219e-06
NBPF10	2	0.59408	0.343849	7.53446	3.18794	-0.245659	0.14869	1	1	100132406	16209	77.5216	5.19925e-08
ASPM	1	0.29325	-1.49529	6.53887	4.49838	-0.179786	0.294074	1	1	259266	4689	22.4257	2.14352e-06
RYR2	19	0.43444	-0.245701	3.16313	9.25624	0.222037	0.193079	1	1	6262	4219	20.1779	2.49328e-06
IGHG1	1	0.29325	-1.49529	1.37781	11.5525	0.526332	0.000976105	1	1	3500	9116	43.5985	8.29187e-07
NGDN	17	0.11177	-0.547856	5.42821	2.80825	-0.134709	0.433444	1	1	25983	11808	56.4733	3.07345e-07
PLEK2	2	0.1982	-1.24583	-0.411732	7.06684	-0.0802028	0.641943	1	1	26499	12736	60.9116	2.17207e-07
RGS6	1	0.29325	-1.49529	-2.75647	6.37838	0.0300461	0.861902	1	1	9628	1817	8.69004	4.78628e-06
MAGEL2	1	0.29325	-1.49529	-2.87738	6.62691	-0.211765	0.215023	1	1	54551	14353	68.6451	1.14518e-07
GANC	1	0.29325	-1.49529	3.38232	1.76188	0.344593	0.0395805	1	1	2595	16318	78.0429	4.93847e-08
PKM	1	0.29325	-1.49529	6.56848	4.06841	0.0779001	0.651562	1	1	5315	1016	4.85915	8.562e-06
SLCO3A1	15	0.68944	-0.125801	2.98514	4.46731	0.474852	0.00342968	1	1	28232	15763	75.3886	6.28417e-08
MPG	1	0.29325	-1.49529	-2.08291	5.42443	0.281823	0.0958709	1	1	4350	3336	15.9549	3.00077e-06
RRN3P1	1	0.29325	-1.49529	1.74947	3.14647	0.0373307	0.828867	1	1	NA	NA	NA	NA
ACOT7	2	0.12368	-1.78307	1.58966	3.59446	0.0523516	0.761713	1	1	11332	2822	13.4966	3.43384e-06
ULK2	2	0.06286	-3.44444	3.93706	6.37504	-0.278915	0.0994949	1	1	9706	1028	4.91654	8.40856e-06
KSR1	3	0.83941	0.110813	2.53159	4.36729	0.0493349	0.77508	1	1	8844	1700	8.13047	5.01573e-06
GRIN2C	1	0.29325	-1.49529	-1.62379	7.79989	-0.109519	0.524879	1	1	2905	6806	32.5506	1.2968e-06
NOTCH3	1	0.29325	-1.49529	4.45392	4.98876	0.0406209	0.814037	1	1	4854	6257	29.9249	1.4364e-06
ZNF600	2	0.98736	0.0106	2.17323	2.59614	0.00713897	0.967039	1	1	162966	7920	37.8784	1.12602e-06
RAB11B	1	0.29325	-1.49529	2.1053	2.23077	-0.210911	0.216923	1	1	9230	6081	29.0832	1.48655e-06
CPNE1	2	0.44862	-0.589828	3.67456	4.81875	0.0700739	0.684665	1	1	8904	9357	44.7511	7.6846e-07
POTEF	3	0.34858	-0.609526	3.38686	12.9471	-0.232599	0.172206	1	1	728378	10959	52.4128	4.20502e-07
MAATS1	3	0.47164	-0.444741	-0.0524636	9.26185	0.288946	0.0874209	1	1	89876	13560	64.8525	1.59489e-07
TENM2	3	0.65023	-0.266757	4.99907	6.56881	0.502043	0.00180941	1	1	57451	12187	58.2859	2.67029e-07
SPEF2	1	0.29325	-1.49529	2.44126	5.22683	-0.276954	0.101998	1	1	79925	15253	72.9494	7.68751e-08
TTC37	1	0.29325	-1.49529	6.59647	1.63324	-0.233517	0.170472	1	1	9652	5628	26.9166	1.65352e-06
CHD1	1	0.29325	-1.49529	7.20203	2.01601	-0.254678	0.133879	1	1	1105	7127	34.0858	1.23157e-06
POPDC3	1	0.29325	-1.49529	1.1043	9.34539	0.306752	0.0688032	1	1	64208	13824	66.1151	1.43014e-07
HIST1H4A	1	0.29325	-1.49529	-3.35055	4.65969	-0.0541677	0.753698	1	1	8359	1432	6.84873	5.98726e-06
FZD6	1	0.29325	-1.49529	4.42302	4.99346	0.193775	0.25747	1	1	8323	8717	41.6902	9.46029e-07
BLK	1	0.29325	-1.49529	-4.23635	4.09952	0.158982	0.354375	1	1	640	7724	36.941	1.14961e-06
VCX	1	0.29325	-1.49529	-0.891301	9.03874	0.0126229	0.941753	1	1	NA	NA	NA	NA
ALOX5	2	0.81417	0.153961	0.888857	6.67065	0.677244	5.72769e-06	1	1	240	7287	34.851	1.20447e-06
AGAP7	1	0.47372	0.637386	-2.48026	6.55436	0.0468951	0.785937	1	1	NA	NA	NA	NA
MUC2	3	0.25342	0.630536	-2.5887	6.94505	-0.24681	0.146736	1	1	4583	5947	28.4423	1.53642e-06
DSCAML1	3	0.94452	0.0384324	-3.10151	6.58434	-0.0827487	0.631374	1	1	57453	16393	78.4016	4.75431e-08
GLB1L2	2	0.4975	0.437264	0.0713269	8.9194	-0.361968	0.0300581	1	1	89944	2233	10.6796	4.12448e-06
TPCN1	1	0.47372	0.637386	3.15023	4.80154	0.0649197	0.706791	1	1	53373	14506	69.3768	1.07559e-07
TUBA1B	1	0.47372	0.637386	7.77134	3.81242	0.167223	0.329653	1	1	10376	1940	9.2783	4.57697e-06
CCDC41	2	0.8914	0.0902028	5.47157	2.09889	-0.548567	0.000532121	1	1	NA	NA	NA	NA
WNK1	11	0.17841	0.469869	9.21794	3.54538	0.179693	0.294328	1	1	65125	267	1.27696	0.000145636
PPP2R5C	1	0.47372	0.637386	5.73936	2.61095	0.00179205	0.991724	1	1	5527	8826	42.2115	9.10472e-07
EXOC5	1	0.47372	0.637386	6.23244	2.69656	0.277369	0.101464	1	1	10640	3968	18.9775	2.72444e-06
CEP152	2	0.97034	-0.025042	4.69473	3.26213	-0.374754	0.0243257	1	1	22995	5021	24.0136	1.93462e-06
USP31	1	0.47372	0.637386	4.66984	2.40516	-0.253912	0.135092	1	1	57478	14122	67.5403	1.2565e-07
ASPA	1	0.47372	0.637386	1.14797	6.47915	0.139036	0.418678	1	1	443	18223	87.1539	1.82451e-08
CACNA1G	1	0.47372	0.637386	-0.7269	7.96797	-0.230282	0.17664	1	1	8913	7004	33.4975	1.25446e-06
USP6	1	0.47372	0.637386	1.68209	6.52426	0.271258	0.109537	1	1	9098	5795	27.7153	1.59103e-06
ASPSCR1	2	0.80907	-0.167651	0.0803642	6.6494	-0.328633	0.0503535	1	1	79058	10365	49.572	5.29994e-07
ANKRD30B	1	0.47372	0.637386	-0.485448	8.76028	0.105732	0.539396	1	1	NA	NA	NA	NA
CLDND2	1	0.47372	0.637386	-3.35309	6.09742	-0.271115	0.109732	1	1	125875	18768	89.7604	1.16048e-08
LPPR4	1	0.47372	0.637386	3.16587	10.7029	0.279949	0.0981949	1	1	NA	NA	NA	NA
SEL1L2	1	0.47372	0.637386	-3.09855	5.07419	0.137159	0.425051	1	1	80343	17338	82.9212	2.94977e-08
NFKBIZ	1	0.47372	0.637386	4.88074	5.81796	0.304571	0.0709005	1	1	64332	11046	52.8289	4.06285e-07
LEKR1	2	0.79878	-0.177269	-0.0787284	7.74944	-0.0948553	0.582121	1	1	389170	14588	69.769	1.03674e-07
MST1	2	0.98989	-0.00850997	0.567941	3.28805	-0.00326812	0.984908	1	1	4485	12980	62.0785	1.99146e-07
FGA	1	0.47372	0.637386	-1.26899	9.2903	0.177492	0.300379	1	1	2243	9087	43.4598	8.38029e-07
TLL1	3	0.94452	0.0384324	3.81782	9.22676	0.184105	0.282435	1	1	7092	12629	60.3998	2.25098e-07
IL6ST	1	0.47372	0.637386	8.40446	3.27048	0.597422	0.000119589	1	1	3572	6359	30.4127	1.41432e-06
TIAM2	15	0.07016	-0.665264	4.80846	4.49692	-0.649706	1.80434e-05	1	1	26230	5362	25.6445	1.77225e-06
GTF2H4	1	0.47372	0.637386	0.0694988	3.74319	-0.240776	0.157192	1	1	2968	4573	21.871	2.21637e-06
TINAG	1	0.47372	0.637386	-4.07101	4.05049	0.0939091	0.585908	1	1	27283	7571	36.2093	1.16661e-06
LMBRD1	2	0.97034	-0.025042	4.65379	8.03992	0.282432	0.0951246	1	1	55788	8874	42.4411	9.00596e-07
GPR146	21	0.10683	-0.553031	-0.612758	6.89244	0.0876943	0.611048	1	1	115330	16150	77.2395	5.3326e-08
KIAA1549	2	0.72339	0.229974	3.6635	8.44441	-0.47638	0.00331308	1	1	57670	60	0.286958	0.00038189
ZMIZ2	1	0.47372	0.637386	2.66021	5.27072	0.0534537	0.756846	1	1	83637	11145	53.3024	3.91175e-07
ZNF733P	1	0.47372	0.637386	-2.64257	6.88361	-0.107675	0.531923	1	1	643955	17929	85.7478	2.31527e-08
GTF2I	1	0.47372	0.637386	8.25956	2.34347	-0.320342	0.0568119	1	1	2969	1270	6.07394	6.65576e-06
EIF3A	1	0.80994	-0.23669	8.93261	1.90291	-0.197931	0.247205	1	1	8661	1614	7.71916	5.29685e-06
PSMC3	1	0.80994	-0.23669	4.97075	2.70085	0.0385344	0.823435	1	1	5702	1001	4.78741	8.66671e-06
RNF121	1	0.80994	-0.23669	2.91303	2.16391	-0.237991	0.162195	1	1	55298	7164	34.2628	1.22528e-06
P2RY6	1	0.80994	-0.23669	-1.17851	6.80488	0.348032	0.0375237	1	1	5031	3121	14.9266	3.14087e-06
CALML6	1	0.80994	-0.23669	-4.20501	4.92233	-0.168991	0.324492	1	1	163688	18534	88.6413	1.52227e-08
CNTN2	1	0.80994	-0.23669	-0.878327	9.49668	-0.120598	0.483542	1	1	6900	10154	48.5628	5.76665e-07
MRPL55	17	0.79169	0.0814014	0.316205	3.9895	-0.290162	0.0860367	1	1	128308	6282	30.0445	1.43151e-06
ADAMTS20	4	0.42295	-0.433852	-2.01309	6.90895	0.192506	0.260661	1	1	80070	14078	67.3299	1.28593e-07
STAT2	1	0.80994	-0.23669	5.44384	3.62931	0.442794	0.00684267	1	1	6773	1142	5.46176	7.5217e-06
CDK4	3	0.71679	0.196657	6.24369	5.40911	-0.0900292	0.601549	1	1	1019	908	4.34263	1.00137e-05
MECR	1	0.80994	-0.23669	0.973179	3.41636	-0.351872	0.0353305	1	1	51102	8387	40.1119	1.07198e-06
BRCA2	7	0.08319	-0.875501	4.47243	4.14523	-0.0819079	0.634856	1	1	675	1901	9.09178	4.64458e-06
NBEA	9	0.05624	-0.887244	3.72561	7.746	0.0254835	0.882715	1	1	26960	11053	52.8624	4.05378e-07
C13orf45	1	0.80994	-0.23669	-0.968342	6.97745	-0.327199	0.0514263	1	1	NA	NA	NA	NA
GPC6	22	0.54474	-0.191992	3.83146	10.456	0.406928	0.0137764	1	1	10082	1063	5.08394	8.00921e-06
FARP1	22	0.54474	-0.191992	5.46687	3.19547	-0.234823	0.168024	1	1	10160	14431	69.0181	1.11268e-07
DYNC1H1	1	0.80994	-0.23669	8.10255	1.80143	0.0885863	0.607411	1	1	1778	1466	7.01133	5.87219e-06
CCDC88C	1	0.80994	-0.23669	2.49582	5.25796	-0.167824	0.327893	1	1	440193	3363	16.084	2.98869e-06
PARP6	1	0.80994	-0.23669	4.80422	3.03973	-0.155127	0.366315	1	1	56965	14287	68.3294	1.17035e-07
GOLGA6L10	3	0.0778	-1.72833	-2.29881	6.09742	-0.0797828	0.643693	1	1	647042	16690	79.8221	4.10928e-08
POLR3E	2	0.64333	-0.334915	2.80154	2.05838	-0.47421	0.0034797	1	1	55718	10802	51.662	4.53468e-07
KLHL11	2	0.35762	-0.754416	3.93975	5.33011	-0.0632565	0.713983	1	1	55175	2801	13.3961	3.44936e-06
IMPACT	1	0.80994	-0.23669	5.61485	6.28024	-0.0239918	0.889537	1	1	55364	12145	58.085	2.70769e-07
ZNF461	2	0.68451	-0.290487	2.84744	1.92188	0.00522876	0.975855	1	1	92283	16545	79.1286	4.40308e-08
SHC2	1	0.80994	-0.23669	-1.1598	7.88331	0.219516	0.198313	1	1	25759	5892	28.1793	1.55625e-06
GTF2F1	1	0.80994	-0.23669	3.73777	4.07443	-0.322609	0.0549839	1	1	2962	3101	14.8309	3.15608e-06
XKR7	1	0.80994	-0.23669	-3.43535	5.03081	-0.172692	0.31385	1	1	343702	16961	81.1182	3.60092e-08
FAM65C	1	0.80994	-0.23669	-0.452203	6.73087	-0.30042	0.0750293	1	1	140876	3780	18.0783	2.82211e-06
C21orf59	1	0.80994	-0.23669	5.09979	4.21916	-0.325641	0.0526127	1	1	56683	9759	46.6737	6.68063e-07
IL10RB	1	0.80994	-0.23669	2.55789	2.68369	0.268957	0.1127	1	1	3588	11974	57.2672	2.88311e-07
MARS2	1	0.80994	-0.23669	3.04841	4.08356	-0.252964	0.136605	1	1	92935	14284	68.3151	1.17294e-07
MYL1	1	0.80994	-0.23669	4.85694	13.8292	-0.0557767	0.746619	1	1	4632	8788	42.0297	9.21391e-07
C2orf44	1	0.80994	-0.23669	3.0666	6.55628	-0.146203	0.394855	1	1	80304	10515	50.2893	5.00186e-07
SHANK3	15	0.59148	-0.170062	-0.676874	4.6168	0.288009	0.0884986	1	1	85358	8089	38.6867	1.1104e-06
PLXNA1	1	0.80994	-0.23669	3.02113	2.5013	0.0975805	0.571275	1	1	5361	1158	5.53828	7.41608e-06
ABCF3	1	0.80994	-0.23669	2.99772	3.37051	-0.175621	0.305587	1	1	55324	7423	35.5015	1.18428e-06
LSG1	10	0.23016	-0.455517	4.40013	2.41977	-0.287944	0.0885729	1	1	55341	9505	45.4589	7.30554e-07
AMIGO3	1	0.80994	-0.23669	-1.4391	5.84458	0.223439	0.190212	1	1	386724	14840	70.9742	9.18386e-08
PRICKLE2	1	0.80994	-0.23669	4.84354	4.16363	0.432996	0.0083451	1	1	166336	12395	59.2807	2.46196e-07
DDIT4L	1	0.80994	-0.23669	2.78129	8.82581	0.0270991	0.875335	1	1	115265	14657	70.099	9.9956e-08
2018-03-01	3	0.95202	0.0332577	4.13551	4.66976	0.740064	2.49226e-07	1	1	NA	NA	NA	NA
DNAH5	5	0.5647	-0.270319	0.0590246	8.92854	0.239648	0.159204	1	1	1767	7654	36.6062	1.15697e-06
CLINT1	1	0.80994	-0.23669	7.89651	1.36844	0.0979407	0.569849	1	1	9685	1232	5.8922	6.89627e-06
ADCY2	3	0.61018	0.275106	2.11609	7.13128	-0.191316	0.263673	1	1	108	6786	32.4549	1.30221e-06
SPZ1	1	0.80994	-0.23669	-2.45971	6.10266	-0.205116	0.230111	1	1	84654	4726	22.6027	2.11346e-06
OR2B6	1	0.80994	-0.23669	-3.94298	4.88793	-0.0375994	0.827654	1	1	26212	17730	84.796	2.40898e-08
PPARD	1	0.80994	-0.23669	3.43933	3.50079	-0.153489	0.371459	1	1	5467	4406	21.0723	2.34265e-06
DST	3	0.433	0.423287	10.497	2.97625	0.289834	0.0864085	1	1	667	1469	7.02568	5.86726e-06
EYS	8	0.04182	-1.06489	2.44545	2.09708	-0.309859	0.0659002	1	1	346007	8138	38.921	1.10474e-06
CTTNBP2	1	0.80994	-0.23669	2.26958	7.69337	0.315203	0.0611344	1	1	83992	11885	56.8416	2.98468e-07
NACAD	3	0.32401	-0.649982	0.615195	7.39759	-0.0350266	0.839287	1	1	23148	13769	65.852	1.46998e-07
MYH16	1	0.80994	-0.23669	-1.14159	7.67164	0.0302413	0.861013	1	1	84176	19949	95.4087	6.06735e-09
GRINA	1	0.80994	-0.23669	1.81532	2.85374	0.325512	0.0527117	1	1	2907	17151	82.0269	3.24632e-08
HUWE1	2	0.18614	-1.30726	8.28594	2.75045	0.238913	0.160527	1	1	10075	771	3.68741	1.347e-05
PANX3	1	0.19279	1.34123	4.83256	13.2098	-0.62124	5.27015e-05	1	1	116337	19631	93.8878	9.0356e-09
NPR1	1	0.19279	1.34123	-0.503123	7.52885	-0.0508428	0.76839	1	1	4881	11034	52.7715	4.08171e-07
ISM2	1	0.19279	1.34123	-4.38541	4.6861	-0.08166	0.635885	1	1	145501	19710	94.2656	8.56668e-09
PRSS22	1	0.19279	1.34123	-5.45306	1.58613	-0.164308	0.338271	1	1	64063	16436	78.6073	4.66924e-08
MPO	1	0.19279	1.34123	-2.7264	6.56785	0.333736	0.0466806	1	1	4353	11196	53.5463	3.82478e-07
SEMA6B	1	0.19279	1.34123	0.988879	3.62117	0.267918	0.11415	1	1	10501	18181	86.953	1.96311e-08
SDC4	1	0.19279	1.34123	5.6508	10.9279	0.25736	0.129692	1	1	6385	2319	11.0909	4.01877e-06
TSHZ2	1	0.19279	1.34123	4.1814	7.93804	0.291986	0.0839934	1	1	128553	7082	33.8706	1.24079e-06
FAM49A	1	0.19279	1.34123	3.017	3.56141	0.623666	4.82994e-05	1	1	81553	3617	17.2988	2.88737e-06
USP18	1	0.19279	1.34123	2.0199	5.25903	0.379274	0.0225297	1	1	11274	9891	47.305	6.3896e-07
STK11IP	1	0.19279	1.34123	0.0680646	3.29657	-0.222496	0.192138	1	1	114790	11794	56.4063	3.08616e-07
C5orf51	1	0.19279	1.34123	6.5313	2.07692	-0.0482062	0.780098	1	1	285636	6996	33.4593	1.25715e-06
PAPD4	3	0.31979	0.542346	5.52453	2.36752	0.40565	0.0141057	1	1	167153	3228	15.4383	3.07769e-06
TFAP2A	1	0.19279	1.34123	2.38748	9.43308	-0.453059	0.00552381	1	1	7020	734	3.51045	1.50605e-05
PDP1	1	0.19279	1.34123	4.93899	2.61705	0.431043	0.00867595	1	1	54704	11010	52.6568	4.11601e-07
GPSM1	2	0.61892	0.321203	-0.658203	5.47549	-0.449846	0.00591079	1	1	26086	9205	44.0241	8.07288e-07
PTCH1	3	0.97078	-0.0204232	6.42791	6.73882	-0.445795	0.00643176	1	1	5727	82	0.392176	0.000299472
C10orf128	1	0.47076	-0.841929	2.02174	7.07238	0.574942	0.000244729	1	1	170371	12309	58.8694	2.54697e-07
SASS6	1	0.47076	-0.841929	4.28694	3.21796	-0.402239	0.0150167	1	1	163786	5389	25.7736	1.75996e-06
QSER1	1	0.47076	-0.841929	6.94164	2.07457	-0.100081	0.561406	1	1	79832	13433	64.2451	1.66896e-07
B4GALT3	1	0.47076	-0.841929	2.44113	4.31214	-0.248797	0.143407	1	1	8703	4337	20.7423	2.3919e-06
C2CD3	1	0.47076	-0.841929	5.60218	2.05908	-0.206169	0.227675	1	1	26005	8586	41.0637	9.92599e-07
RAPGEF3	2	0.30003	-0.888361	0.600834	8.23756	0.180241	0.292835	1	1	10411	9389	44.9041	7.60661e-07
OR11H2	17	0.11177	-0.547856	-4.0364	5.83083	-0.11216	0.514871	1	1	79334	20100	96.1309	5.88491e-09
SZT2	1	0.47076	-0.841929	3.61668	3.35859	-0.237163	0.163704	1	1	23334	14477	69.2381	1.09158e-07
ELAVL4	2	0.2122	-1.18163	-1.79773	6.25845	0.294098	0.0816752	1	1	1996	5531	26.4527	1.6877e-06
OTUD7A	1	0.47076	-0.841929	-2.08441	5.80869	-0.188071	0.272013	1	1	161725	16273	77.8277	5.04041e-08
RYR3	2	0.20862	-1.19737	1.11467	7.29426	0.243438	0.152514	1	1	6263	5393	25.7927	1.75839e-06
ALPK3	1	0.47076	-0.841929	3.7246	6.29033	-0.153734	0.370688	1	1	57538	14141	67.6312	1.24789e-07
AGBL1	5	0.78106	0.12174	-2.50744	6.15016	0.0239375	0.889785	1	1	123624	17150	82.0221	3.24825e-08
FES	15	0.78178	-0.0868028	-0.92691	8.64134	0.176702	0.30257	1	1	2242	5725	27.3806	1.61723e-06
DNAAF1	1	0.47076	-0.841929	1.10459	3.22248	-0.167056	0.330141	1	1	123872	11861	56.7268	3.02073e-07
SERPINB2	1	0.47076	-0.841929	0.600754	11.0697	0.264968	0.118344	1	1	5055	8983	42.9624	8.69824e-07
GBP7	1	0.47076	-0.841929	-3.83772	4.37294	0.0920306	0.593458	1	1	388646	13240	63.322	1.80314e-07
LTBP4	2	0.29393	-0.904533	0.803187	5.81318	-0.276273	0.102877	1	1	8425	11184	53.4889	3.84802e-07
2018-03-02	1	0.47076	-0.841929	-0.28685	4.2581	0.475117	0.00340923	1	1	NA	NA	NA	NA
HNRNPM	1	0.47076	-0.841929	7.33618	1.3318	-0.278703	0.099764	1	1	4670	374	1.7887	5.56277e-05
NANP	1	0.47076	-0.841929	3.15025	3.82824	-0.116973	0.496881	1	1	140838	4164	19.9149	2.54069e-06
TM9SF4	1	0.47076	-0.841929	4.55754	2.17132	0.126496	0.462247	1	1	9777	6315	30.2023	1.42473e-06
BMP7	1	0.47076	-0.841929	1.65446	4.23414	-0.534867	0.00077713	1	1	655	8621	41.231	9.78515e-07
LRP2	2	0.32706	-0.821651	1.66458	11.0163	-0.206494	0.226928	1	1	4036	6969	33.3301	1.26321e-06
PRELID1	1	0.47076	-0.841929	4.32952	2.17438	0.157022	0.360416	1	1	27166	5808	27.7775	1.5867e-06
PDE4D	2	0.30953	-0.864041	4.91078	4.62617	-0.291636	0.0843826	1	1	5144	2485	11.8848	3.83199e-06
CCDC162P	1	0.47076	-0.841929	-2.06607	7.80514	-0.0186648	0.913959	1	1	221262	3817	18.2553	2.80897e-06
PRRT1	1	0.47076	-0.841929	0.187515	4.52958	-0.292476	0.0834517	1	1	80863	19363	92.6061	1.15951e-08
GSTA4	2	0.2122	-1.18163	4.4999	5.03485	-0.0427698	0.804386	1	1	2941	12898	61.6864	2.04979e-07
MUC12	1	0.47076	-0.841929	1.58392	11.3087	0.0537479	0.755549	1	1	10071	8102	38.7489	1.10928e-06
PHF14	21	0.10683	-0.553031	6.57533	2.76386	-0.48186	0.00292292	1	1	9678	10606	50.7246	4.86893e-07
CADPS2	1	0.47076	-0.841929	4.20517	6.32865	0.0926443	0.590987	1	1	93664	4894	23.4062	2.0105e-06
PAPOLB	21	0.10683	-0.553031	0.618693	8.12391	-0.576737	0.000231573	1	1	56903	13149	62.8868	1.86828e-07
ANKIB1	1	0.47076	-0.841929	5.77834	2.25349	0.187653	0.2731	1	1	54467	12793	61.1842	2.13361e-07
PEX1	1	0.47076	-0.841929	4.46145	1.98709	-0.176119	0.304194	1	1	5189	11079	52.9868	4.02537e-07
ZFAT	6	0.05364	-1.17421	3.17302	2.73648	-0.456183	0.00516862	1	1	57623	15264	73.0021	7.65403e-08
CDK5RAP2	1	0.47076	-0.841929	5.87622	3.2546	-0.373989	0.0246411	1	1	55755	6596	31.5462	1.35196e-06
ANKRD20A4	2	0.78402	0.17901	0.0941383	8.49924	-0.34103	0.0418069	1	1	NA	NA	NA	NA
PLAC1	1	0.47076	-0.841929	-4.00745	4.39857	0.0575294	0.73893	1	1	10761	13781	65.9094	1.4624e-07
CNKSR2	2	0.45139	-0.585453	3.15275	10.9368	-0.437472	0.007627	1	1	22866	13494	64.5368	1.62769e-07
MAOA	1	0.47076	-0.841929	3.12272	6.75342	-0.288957	0.0874082	1	1	4128	12959	61.9781	2.0011e-07
SVIL	2	0.88935	-0.0950162	5.0688	3.29805	0.231886	0.173562	1	1	6840	1152	5.50959	7.4691e-06
KDELC2	1	0.74423	-0.328584	6.24066	4.82465	0.0742984	0.66672	1	1	143888	13063	62.4755	1.92912e-07
OLFML3	1	0.74423	-0.328584	5.25673	5.7843	0.229941	0.177301	1	1	56944	15275	73.0547	7.61969e-08
VPS13D	1	0.74423	-0.328584	6.31147	2.22135	0.0460202	0.789841	1	1	55187	7249	34.6693	1.21185e-06
MS4A10	2	0.64382	0.298907	-2.52294	4.8212	-0.221338	0.194522	1	1	341116	15707	75.1208	6.43046e-08
PPFIA1	1	0.74423	-0.328584	6.18467	2.66897	-0.119033	0.489277	1	1	8500	3911	18.7049	2.77817e-06
DHX9	1	0.74423	-0.328584	7.05502	2.92915	-0.0175711	0.918984	1	1	1660	355	1.69783	5.70447e-05
TPR	1	0.74423	-0.328584	9.20124	1.86417	-0.153082	0.372742	1	1	7175	1960	9.37395	4.54523e-06
OR2L2	17	0.8137	0.072597	-3.63829	6.31406	-0.297355	0.0781966	1	1	26246	20104	96.15	5.88491e-09
NCKAP1L	1	0.74423	-0.328584	5.89089	5.60447	0.779053	2.18804e-08	1	1	3071	1587	7.59003	5.39524e-06
CPM	14	0.9965	-0.00138399	4.20292	4.91169	0.456502	0.00513347	1	1	1368	10910	52.1785	4.30962e-07
FCN3	1	0.74423	-0.328584	-2.76788	4.53359	0.495072	0.00214238	1	1	8547	14054	67.2151	1.2957e-07
TRIM13	22	0.54474	-0.191992	4.1418	2.41069	0.191979	0.261992	1	1	10206	4641	22.1962	2.17046e-06
NPAS3	17	0.11177	-0.547856	2.41432	10.0389	0.0422426	0.806751	1	1	64067	3638	17.3992	2.87565e-06
UROD	1	0.74423	-0.328584	4.35654	2.24756	0.402713	0.0148873	1	1	7389	10035	47.9937	6.04913e-07
THSD4	2	0.43155	-0.61753	2.88002	7.43512	0.416443	0.0115233	1	1	79875	17266	82.5769	3.04802e-08
ADAMTSL3	2	0.434	-0.613487	7.81122	3.93703	-0.23014	0.176914	1	1	57188	3748	17.9253	2.83008e-06
ZNF629	1	0.74423	-0.328584	1.98109	2.40965	-0.383493	0.0209539	1	1	23361	15549	74.3651	6.80538e-08
LMF1	4	0.15283	-0.914577	-2.27376	4.75203	-0.122181	0.477778	1	1	64788	3371	16.1222	2.98465e-06
FLII	4	0.14546	-0.940744	3.44176	4.56558	-0.0959678	0.577682	1	1	2314	4358	20.8427	2.37774e-06
ZMYND15	1	0.74423	-0.328584	-1.76399	6.01401	0.284353	0.0928005	1	1	84225	15775	75.446	6.269e-08
SLC44A5	4	0.75061	0.152502	3.56206	8.75697	-0.184097	0.282456	1	1	204962	16491	78.8703	4.5674e-08
USP32	3	0.20732	-0.909568	5.63671	1.99624	0.168767	0.325142	1	1	84669	7526	35.9941	1.17235e-06
SMURF2	3	0.97298	-0.0188808	5.48448	3.3361	0.332166	0.0477868	1	1	64750	1251	5.98307	6.75317e-06
PIP5K1C	1	0.74423	-0.328584	1.82978	2.20103	0.423031	0.0101532	1	1	23396	2814	13.4583	3.4393e-06
ZNF585B	1	0.74423	-0.328584	3.50581	1.618	0.223505	0.190077	1	1	92285	15790	75.5177	6.22865e-08
CYP2S1	1	0.74423	-0.328584	-1.87688	5.99224	0.414165	0.0120321	1	1	29785	13710	65.5699	1.50587e-07
SCAF1	1	0.74423	-0.328584	0.811845	4.08258	-0.100517	0.559692	1	1	58506	14361	68.6833	1.14236e-07
ZNF446	1	0.74423	-0.328584	0.21642	4.26555	-0.386412	0.0199181	1	1	55663	11544	55.2107	3.3892e-07
KCNB1	1	0.74423	-0.328584	3.7873	8.55819	-0.168436	0.326105	1	1	3745	10923	52.2407	4.28144e-07
CYS1	1	0.74423	-0.328584	-0.67741	6.91578	0.308298	0.0673466	1	1	192668	3609	17.2605	2.88985e-06
IL1RL2	1	0.74423	-0.328584	0.0294233	7.68662	-0.0102033	0.952904	1	1	8808	15308	73.2125	7.52209e-08
URB1	2	0.60029	-0.384073	4.57388	3.00183	-0.598427	0.000115676	1	1	9875	11163	53.3885	3.8862e-07
NBEAL1	1	0.74423	-0.328584	6.20873	1.8843	0.0818823	0.634963	1	1	65065	9411	45.0093	7.54241e-07
APOB	1	0.74423	-0.328584	-0.708777	7.73561	0.147521	0.390562	1	1	338	1635	7.8196	5.22304e-06
CCDC108	1	0.74423	-0.328584	-3.8348	3.94881	-0.239996	0.158582	1	1	NA	NA	NA	NA
GRAP2	3	0.29056	-0.710948	1.66736	10.5983	0.737699	2.84898e-07	1	1	9402	120	0.573916	0.000195306
HRASLS	1	0.74423	-0.328584	-1.38133	6.54311	-0.0730322	0.67208	1	1	57110	20655	98.7852	4.36094e-09
ZNF385D	3	0.20732	-0.909568	1.84304	9.64202	0.422082	0.0103416	1	1	79750	19843	94.9017	7.8409e-09
NISCH	1	0.74423	-0.328584	2.50362	4.0254	0.0173998	0.919771	1	1	11188	8733	41.7667	9.40369e-07
HTRA3	1	0.74423	-0.328584	1.70527	9.53647	-0.0173266	0.920108	1	1	94031	16502	78.923	4.53632e-08
PCDHA2	1	0.74423	-0.328584	-0.445474	8.80628	0.0481453	0.780369	1	1	56146	14303	68.4059	1.16605e-07
PCDHB12	1	0.74423	-0.328584	2.29048	5.46267	0.159757	0.352003	1	1	56124	8157	39.0119	1.10288e-06
OSMR	2	0.43155	-0.61753	5.67607	4.51242	0.584991	0.00017885	1	1	9180	11604	55.4976	3.31316e-07
SV2C	1	0.74423	-0.328584	-0.335881	8.77135	-0.0339217	0.844294	1	1	22987	18211	87.0965	1.85403e-08
ATAT1	2	0.48148	-0.539668	1.52015	2.34933	0.0107712	0.950286	1	1	79969	6970	33.3349	1.26219e-06
TFR2	8	0.07347	-0.854203	-1.92339	6.02549	-0.527227	0.000953302	1	1	7036	12751	60.9833	2.16101e-07
CUX1	3	0.74774	0.174688	5.56348	1.98156	-0.278393	0.100157	1	1	1523	1394	6.66699	6.11494e-06
RBM33	1	0.74423	-0.328584	5.76595	2.45123	-0.252977	0.136586	1	1	155435	3411	16.3135	2.96149e-06
KCNQ3	7	0.01833	-2.34244	3.02114	6.64234	0.272972	0.107225	1	1	3786	10961	52.4224	4.20232e-07
JRK	2	0.44528	-0.595155	2.6142	3.07858	-0.339747	0.0426329	1	1	8629	14600	69.8264	1.03106e-07
ABCA1	1	0.74423	-0.328584	7.02227	4.3613	0.67169	7.28881e-06	1	1	19	2076	9.92874	4.35131e-06
IRF7	1	0.46227	-0.863888	-2.20058	5.56423	0.454336	0.00537611	1	1	3665	4510	21.5697	2.25808e-06
TNFSF18	1	0.46227	-0.863888	-0.954738	9.08053	0.50299	0.00176785	1	1	8995	7431	35.5397	1.18318e-06
ARHGEF17	2	0.28557	-0.92749	3.58802	3.14604	-0.273002	0.107185	1	1	9828	9600	45.9132	7.06232e-07
PITPNM2	1	0.46227	-0.863888	0.673878	3.92031	0.0126354	0.941695	1	1	57605	3065	14.6588	3.18666e-06
NCOR2	1	0.46227	-0.863888	5.30717	3.85978	0.0259342	0.880655	1	1	9612	1050	5.02176	8.20119e-06
DNAH14	16	0.73025	0.106813	3.46079	4.98991	-0.108045	0.530509	1	1	127602	14548	69.5777	1.05515e-07
INHBE	1	0.46227	-0.863888	1.02209	9.83672	0.223882	0.189312	1	1	83729	14732	70.4577	9.67124e-08
PIP4K2C	3	0.83741	-0.116578	3.59175	6.26556	-0.139618	0.416715	1	1	79837	4740	22.6697	2.09898e-06
MDM2	11	0.71077	-0.12555	8.50194	5.65491	0.253575	0.135629	1	1	4193	654	3.12784	2.0019e-05
OR11H12	18	0.07073	-0.640551	-2.08031	7.43702	-0.22258	0.191966	1	1	440153	8253	39.471	1.09762e-06
MAST2	1	0.46227	-0.863888	4.0822	3.2975	-0.0871274	0.613364	1	1	23139	3169	15.1562	3.11317e-06
GOLGA6L2	1	0.46227	-0.863888	-1.80193	8.30355	-0.0342842	0.842651	1	1	283685	20797	99.4643	2.66761e-09
SKOR1	1	0.46227	-0.863888	-3.88675	4.15841	0.318203	0.0585807	1	1	390598	8493	40.6189	1.02647e-06
ITGAM	1	0.46227	-0.863888	3.26086	6.48549	0.761911	6.74621e-08	1	1	3684	8067	38.5815	1.11301e-06
MSL1	1	0.46227	-0.863888	6.56124	2.61154	-0.298942	0.0765438	1	1	339287	10543	50.4233	4.9615e-07
EPG5	1	0.46227	-0.863888	5.36642	3.33614	0.375135	0.0241698	1	1	57724	13141	62.8485	1.87381e-07
ARRDC2	1	0.46227	-0.863888	0.656785	3.41847	-0.0322629	0.851822	1	1	27106	14026	67.0812	1.31353e-07
KXD1	1	0.46227	-0.863888	3.41925	2.4219	-0.420276	0.0107083	1	1	79036	11535	55.1676	3.3976e-07
GMIP	1	0.46227	-0.863888	-0.713137	4.95711	0.130616	0.447675	1	1	51291	8824	42.2019	9.11661e-07
GFI1	1	0.46227	-0.863888	-0.394862	7.81617	0.317896	0.0588379	1	1	2672	8860	42.3741	9.04052e-07
TANC1	1	0.46227	-0.863888	6.05733	3.03819	-0.334344	0.0462574	1	1	85461	11478	54.895	3.4446e-07
DES	1	0.46227	-0.863888	2.73949	12.6093	0.148437	0.387592	1	1	1674	6221	29.7527	1.44828e-06
SEC14L4	1	0.46227	-0.863888	-1.30238	2.50996	-0.237535	0.163026	1	1	284904	14322	68.4968	1.1573e-07
CYP2D6	3	0.81091	0.130528	-2.14107	5.39457	0.0514086	0.765884	1	1	1565	16736	80.0421	3.997e-08
EXOC6B	3	0.96971	0.0210278	5.1483	2.12512	-0.109496	0.524967	1	1	23233	9518	45.5211	7.28088e-07
SLC4A7	2	0.36282	-0.743699	5.40326	2.46569	0.432546	0.00842039	1	1	9497	11280	53.9481	3.71933e-07
TTC29	1	0.46227	-0.863888	-3.10269	6.15479	-0.0303636	0.860457	1	1	83894	14999	71.7347	8.61268e-08
ACSL1	1	0.46227	-0.863888	4.934	3.33411	0.0674522	0.695889	1	1	2180	1971	9.42656	4.53019e-06
GABRB1	2	0.80632	0.16047	-3.2551	5.64214	-0.0772168	0.654428	1	1	2560	8827	42.2163	9.10273e-07
C4orf26	1	0.46227	-0.863888	-1.51621	4.86489	0.116531	0.498519	1	1	152816	19932	95.3274	6.42159e-09
TUBE1	1	0.46227	-0.863888	3.73428	2.06707	-0.119541	0.487413	1	1	51175	14851	71.0268	9.15196e-08
HLA-A	1	0.46227	-0.863888	6.27871	4.02801	0.757904	8.66064e-08	1	1	3105	4	0.0191305	0.0902354
ZC3H3	2	0.28734	-0.922544	-2.69539	4.40173	0.0225093	0.896324	1	1	23144	9934	47.5106	6.27714e-07
MROH6	1	0.46227	-0.863888	-3.13747	4.81017	0.202623	0.235948	1	1	642475	16341	78.1529	4.88056e-08
HNF4G	21	0.07699	-0.621451	2.14588	9.94722	-0.325503	0.0527185	1	1	3174	10321	49.3615	5.3878e-07
ZBTB10	22	0.06222	-0.671054	6.78668	5.7432	-0.443766	0.00670726	1	1	65986	5248	25.0992	1.82757e-06
DMRT1	3	0.19699	-0.941471	-2.29518	6.16452	0.0470654	0.785178	1	1	1761	2283	10.9187	4.05242e-06
PKD2L1	1	0.82385	0.201419	-3.19724	5.06826	0.65403	1.51834e-05	1	1	9033	15248	72.9255	7.69822e-08
FRMPD2	2	0.94015	-0.0508253	-3.93838	4.47428	0.132201	0.442134	1	1	143162	6821	32.6223	1.29307e-06
CDH23	1	0.82385	0.201419	1.98108	6.10456	-0.202332	0.236636	1	1	64072	14676	70.1899	9.94106e-08
PIK3C2A	1	0.82385	0.201419	6.34077	1.79444	-0.000634214	0.997071	1	1	5286	323	1.54479	6.22059e-05
CCNL2	1	0.82385	0.201419	5.06499	3.0116	-0.305405	0.0700922	1	1	81669	7854	37.5628	1.13413e-06
FOLH1	4	0.22711	0.592725	2.66117	6.41849	-0.125798	0.464741	1	1	2346	6536	31.2593	1.36885e-06
RXFP4	1	0.82385	0.201419	-2.53295	8.0645	-0.132332	0.441677	1	1	339403	11382	54.4359	3.56339e-07
DNHD1	1	0.82385	0.201419	3.46302	4.71633	-0.264569	0.11892	1	1	144132	13439	64.2738	1.66435e-07
IGHMBP2	1	0.82385	0.201419	0.695832	5.76206	-0.345139	0.0392479	1	1	3508	826	3.95045	1.20087e-05
PRKCZ	3	0.28868	0.581323	0.0427607	8.38702	0.0262576	0.879178	1	1	5590	1091	5.21785	7.85923e-06
TROAP	1	0.82385	0.201419	1.2951	5.54343	-0.317755	0.0589559	1	1	10024	10715	51.2459	4.69999e-07
SCN8A	1	0.82385	0.201419	2.41747	10.3477	0.290063	0.0861494	1	1	6334	14411	68.9225	1.12233e-07
TMEM260	1	0.82385	0.201419	3.14825	2.42308	-0.000231658	0.99893	1	1	54916	9489	45.3824	7.35327e-07
SLC8A3	2	0.7507	-0.223342	5.7265	10.9988	-0.660076	1.18743e-05	1	1	6547	12856	61.4855	2.08412e-07
GOLGA8T	2	0.68657	-0.288325	-3.70433	5.41283	-0.00249672	0.98847	1	1	653075	20411	97.6183	5.03997e-09
HERC1	1	0.82385	0.201419	7.3277	2.27819	-0.161327	0.347229	1	1	8925	2359	11.2822	3.97555e-06
GOLGA6L4	1	0.82385	0.201419	3.17546	6.79186	-0.195698	0.252686	1	1	643707	19238	92.0082	1.15951e-08
AXIN1	1	0.82385	0.201419	0.0348828	4.4168	-0.0248944	0.885408	1	1	8312	1677	8.02047	5.11779e-06
ASIC2	3	0.1127	0.952075	-3.10027	5.24071	-0.0813517	0.637165	1	1	40	14301	68.3964	1.16638e-07
RGPD8	1	0.82385	0.201419	5.1592	2.60835	0.0766118	0.656969	1	1	727851	12237	58.525	2.6107e-07
FSIP2	1	0.82385	0.201419	8.48213	4.00409	-0.177885	0.299292	1	1	401024	15367	73.4947	7.32573e-08
ABI2	1	0.82385	0.201419	6.78111	2.32022	-0.183032	0.285298	1	1	10152	8982	42.9576	8.70036e-07
CLEC4F	2	0.7507	-0.223342	-1.73898	6.72123	-0.0632533	0.713997	1	1	165530	7589	36.2954	1.16439e-06
GRM2	1	0.82385	0.201419	-0.590147	8.06733	-0.111396	0.517759	1	1	2912	10337	49.438	5.35011e-07
FAT4	2	0.16763	0.96423	7.05352	4.58969	-0.0636267	0.71238	1	1	79633	4926	23.5592	1.99513e-06
CRIPAK	1	0.82385	0.201419	3.69618	3.19798	0.156341	0.362527	1	1	285464	18048	86.3169	2.23875e-08
MAML3	1	0.82385	0.201419	3.43337	4.03531	-0.0655474	0.704084	1	1	55534	6249	29.8867	1.43864e-06
TMPRSS11A	1	0.82385	0.201419	-2.93756	5.65795	0.15789	0.357733	1	1	339967	13491	64.5225	1.62935e-07
ZNF454	1	0.82385	0.201419	1.46033	5.06067	-0.0661434	0.701516	1	1	285676	15808	75.6038	6.19759e-08
GCNT4	1	0.82385	0.201419	0.160811	7.32958	0.319098	0.057835	1	1	51301	13925	66.5981	1.37582e-07
KMT2C	2	0.94015	-0.0508253	7.96281	2.08174	-0.185728	0.278139	1	1	58508	10957	52.4033	4.20842e-07
ROR2	2	0.35761	0.598361	4.83444	11.5767	0.0366605	0.831895	1	1	4920	11689	55.9042	3.21244e-07
WNK2	1	0.82385	0.201419	0.237372	8.41175	-0.474557	0.00345259	1	1	65268	3144	15.0366	3.13086e-06
PDZD4	1	0.82385	0.201419	-2.19426	6.70654	-0.285749	0.0911401	1	1	57595	17203	82.2756	3.16886e-08
VCX3A	2	0.72095	-0.252948	0.67765	10.957	0.0483809	0.77932	1	1	NA	NA	NA	NA
HSPA12A	2	0.42653	0.513822	2.92858	7.89265	0.126509	0.462201	1	1	259217	11594	55.4498	3.32709e-07
EMX2	1	0.30424	0.95267	2.73563	7.314	-0.0295989	0.863938	1	1	2018	13249	63.3651	1.79648e-07
SLC39A12	3	0.78681	0.14729	-3.95506	4.47639	0.477498	0.00323003	1	1	221074	8183	39.1363	1.10172e-06
HECTD2	1	0.30424	0.95267	4.21854	5.08722	0.13597	0.429113	1	1	143279	9884	47.2715	6.40127e-07
GRIK4	3	0.79407	0.142233	-0.270045	7.87976	-0.282929	0.0945203	1	1	2900	13310	63.6568	1.75085e-07
PEAR1	1	0.30424	0.95267	2.83459	6.88419	0.256406	0.13117	1	1	375033	12375	59.185	2.48e-07
DDI2	2	0.58483	0.352399	6.4882	2.26514	0.0373072	0.828973	1	1	84301	4727	22.6075	2.11337e-06
EPHA2	1	0.30424	0.95267	4.31872	5.40924	-0.330648	0.0488768	1	1	1969	4799	22.9518	2.06578e-06
ARHGEF10L	1	0.30424	0.95267	2.71477	4.18682	0.242749	0.153715	1	1	55160	16088	76.9429	5.49182e-08
TSPAN11	11	0.57411	0.187104	2.79178	8.34102	-0.265454	0.117645	1	1	441631	18305	87.546	1.82049e-08
YAF2	3	0.69939	0.20914	3.65597	4.67255	0.0840113	0.626158	1	1	10138	7597	36.3336	1.1633e-06
OR13G1	16	0.73025	0.106813	-4.76944	2.89313	0.0738354	0.668678	1	1	441933	20013	95.7148	5.88491e-09
TEKT2	1	0.30424	0.95267	-4.29801	4.69739	-0.0425917	0.805184	1	1	27285	11499	54.9955	3.4239e-07
KIAA0754	1	0.30424	0.95267	5.15237	3.14018	0.0740851	0.667622	1	1	643314	14578	69.7212	1.04039e-07
KCNK13	1	0.30424	0.95267	-1.55395	6.6108	0.602265	0.00010177	1	1	56659	17545	83.9112	2.74425e-08
ANKRD34C	1	0.30424	0.95267	-3.17933	5.60312	0.107766	0.531574	1	1	390616	18613	89.0191	1.41181e-08
ZNF23	1	0.30424	0.95267	3.5682	2.52412	0.0156126	0.927989	1	1	7571	14172	67.7794	1.23036e-07
ZNF728	1	0.30424	0.95267	0.139585	8.5164	-0.0462448	0.788838	1	1	388523	17407	83.2512	2.94977e-08
PSMC4	2	0.62403	0.316604	4.29425	4.45685	0.0662345	0.701124	1	1	5704	977	4.67263	8.92759e-06
PLA2G4C	2	0.98702	0.0108879	1.00553	3.67619	0.663472	1.03174e-05	1	1	8605	9153	43.7754	8.19733e-07
CDH4	1	0.30424	0.95267	-2.75499	7.64601	0.00621287	0.971313	1	1	1002	3260	15.5914	3.05358e-06
PSD4	1	0.30424	0.95267	1.33719	3.11652	0.670498	7.6707e-06	1	1	23550	3465	16.5718	2.9426e-06
FOXD4L1	1	0.30424	0.95267	-3.76307	4.71531	0.356435	0.0328612	1	1	200350	10791	51.6094	4.5551e-07
UBR3	2	0.80632	0.16047	6.66936	2.25112	-0.117443	0.49514	1	1	130507	10698	51.1646	4.72052e-07
TOP3B	4	0.99399	-0.00368013	2.6497	4.54486	-0.386683	0.0198243	1	1	8940	8523	40.7624	1.01545e-06
MORC1	1	0.30424	0.95267	-3.43373	5.03081	0.151122	0.378969	1	1	27136	7619	36.4389	1.16144e-06
WDR49	1	0.30424	0.95267	-1.46968	6.33386	0.432348	0.00845363	1	1	151790	8177	39.1076	1.10172e-06
PLCL2	4	0.65644	-0.227641	3.63819	2.78453	0.07957	0.644581	1	1	23228	13332	63.762	1.73951e-07
SPCS1	1	0.30424	0.95267	3.51807	2.16916	0.224968	0.187117	1	1	28972	5411	25.8788	1.74672e-06
FLNB	1	0.30424	0.95267	7.17058	4.03693	-0.261037	0.12411	1	1	2317	106	0.506959	0.000207781
CPEB2	2	0.07796	1.5127	5.33256	4.91747	0.356616	0.0327661	1	1	132864	6936	33.1723	1.27023e-06
PRKG2	1	0.30424	0.95267	1.69351	10.3315	-0.150706	0.380295	1	1	5593	6703	32.058	1.32132e-06
PCDHA11	1	0.30424	0.95267	-1.73752	6.33686	0.152035	0.37606	1	1	56138	16190	77.4308	5.25717e-08
JAKMIP2	1	0.30424	0.95267	3.99248	8.31728	-0.330831	0.0487439	1	1	9832	14665	70.1373	9.98524e-08
FAT2	1	0.30424	0.95267	0.481796	7.69815	0.18804	0.272093	1	1	2196	16141	77.1964	5.36308e-08
FLT4	4	0.10083	0.867609	-0.619301	7.46052	0.373007	0.0250512	1	1	2324	6600	31.5654	1.3505e-06
NPR3	1	0.30424	0.95267	2.53288	7.83177	-0.0810833	0.63828	1	1	4883	3541	16.9353	2.91714e-06
GDNF	1	0.30424	0.95267	-0.220242	8.31337	0.187227	0.27421	1	1	2668	5827	27.8684	1.57751e-06
MSH5-SAPCD1	1	0.30424	0.95267	-2.00866	5.41208	-0.150817	0.379942	1	1	NA	NA	NA	NA
CCDC136	1	0.30424	0.95267	1.86723	6.99029	-0.011566	0.946622	1	1	64753	6558	31.3645	1.36111e-06
GARS	1	0.30424	0.95267	6.94311	4.43255	0.155275	0.365852	1	1	2617	412	1.97044	5.40142e-05
MYO1G	1	0.30424	0.95267	-0.482034	7.15754	0.578367	0.000220174	1	1	64005	6248	29.8819	1.43886e-06
RBAK	21	0.10683	-0.553031	5.55344	2.75619	-0.0840669	0.625929	1	1	57786	12973	62.0451	1.99408e-07
DPYSL2	2	0.82526	0.144782	7.39634	3.22373	-0.0477492	0.782132	1	1	1808	4391	21.0005	2.35194e-06
IKBKAP	1	0.30424	0.95267	5.19819	1.69848	-0.29521	0.080474	1	1	8518	2531	12.1048	3.76377e-06
CAAP1	2	0.62403	0.316604	3.38381	3.49506	-0.0536896	0.755806	1	1	79886	14426	68.9942	1.11454e-07
CETN2	1	0.30424	0.95267	5.5778	3.67028	0.357069	0.0325295	1	1	1069	4677	22.3684	2.14708e-06
ITGB1	1	0.48009	-0.818443	10.0593	4.72663	0.519987	0.00115195	1	1	3688	967	4.6248	9.05694e-06
TUBB8	1	0.48009	-0.818443	-3.69151	4.05049	-0.204848	0.230733	1	1	347688	6291	30.0875	1.42928e-06
PRMT6	1	0.48009	-0.818443	2.491	6.17166	0.0488263	0.77734	1	1	55170	3414	16.3279	2.96114e-06
ARHGAP30	1	0.48009	-0.818443	5.00796	6.1252	0.621892	5.14838e-05	1	1	257106	4630	22.1436	2.17601e-06
SPEN	1	0.48009	-0.818443	6.84862	1.46684	-0.430744	0.00872766	1	1	23013	9503	45.4493	7.30837e-07
TALDO1	1	0.48009	-0.818443	2.9269	2.91402	0.0327468	0.849625	1	1	6888	4310	20.6131	2.41117e-06
C1orf116	1	0.48009	-0.818443	0.649472	10.2871	-0.112783	0.512525	1	1	79098	15110	72.2655	8.12817e-08
CHFR	1	0.48009	-0.818443	1.62673	3.24214	0.186013	0.27739	1	1	55743	10163	48.6059	5.74289e-07
LYPLAL1	16	0.73025	0.106813	2.81559	4.25062	0.0871171	0.613406	1	1	127018	6344	30.341	1.41906e-06
GZMH	18	0.07214	-0.636366	-1.37341	7.04944	0.802641	3.90737e-09	1	1	2999	18524	88.5934	1.5524e-08
FOXN3	1	0.48009	-0.818443	7.08181	3.19726	0.162033	0.345096	1	1	1112	5452	26.0749	1.72443e-06
GABRG3	3	0.78849	-0.153622	-2.44686	6.98014	-0.120472	0.484004	1	1	2567	13314	63.6759	1.74863e-07
LEO1	1	0.48009	-0.818443	6.25296	1.76264	-0.24453	0.150626	1	1	123169	8395	40.1502	1.0699e-06
WDR90	1	0.48009	-0.818443	-0.596715	3.35133	-0.24578	0.148485	1	1	197335	2482	11.8705	3.83749e-06
RPH3AL	6	0.0524	-1.18711	-1.48359	6.69586	0.146462	0.39401	1	1	9501	13425	64.2068	1.67522e-07
C17orf80	1	0.48009	-0.818443	4.41658	1.67245	-0.287601	0.0889709	1	1	55028	9198	43.9906	8.09158e-07
RNMT	2	0.21581	-1.16614	6.41814	2.50535	-0.229668	0.177829	1	1	8731	6485	31.0154	1.38126e-06
ATP8B3	1	0.48009	-0.818443	-0.370859	7.74596	0.0604801	0.726042	1	1	148229	16185	77.4069	5.26504e-08
MPV17L2	1	0.48009	-0.818443	-0.237181	6.71344	0.00121266	0.9944	1	1	84769	15866	75.8812	6.04911e-08
ZNF91	1	0.48009	-0.818443	5.62298	5.16224	0.0993065	0.564454	1	1	7644	13602	65.0533	1.56947e-07
PPP5C	2	0.30953	-0.864041	3.42148	2.01301	-0.418404	0.0111	1	1	5536	929	4.44306	9.60598e-06
ZNF761	1	0.48009	-0.818443	5.23263	2.58195	-0.159438	0.352978	1	1	388561	16505	78.9373	4.52422e-08
C20orf96	1	0.48009	-0.818443	1.06883	5.85959	-0.204336	0.231927	1	1	140680	7300	34.9132	1.20245e-06
RBM39	2	0.29468	-0.902529	8.04777	1.74047	-0.222552	0.192023	1	1	9584	2597	12.4205	3.68452e-06
HLCS	2	0.29468	-0.902529	5.15284	2.79466	-0.19116	0.264072	1	1	3141	12945	61.9111	2.01317e-07
HSF2BP	2	0.86205	-0.119282	0.859577	4.64024	-0.0677699	0.694525	1	1	11077	12607	60.2946	2.26781e-07
PRR14L	1	0.48009	-0.818443	6.54231	1.52742	-0.0683932	0.691853	1	1	253143	2935	14.037	3.30041e-06
EFCAB6	2	0.29468	-0.902529	1.07184	7.9575	0.148468	0.387492	1	1	64800	17728	84.7865	2.41052e-08
NUP50	1	0.48009	-0.818443	5.78736	1.45488	-0.0243553	0.887873	1	1	10762	1337	6.39438	6.37375e-06
ZBED4	15	0.48715	-0.222276	3.53715	2.70648	-0.352249	0.0351206	1	1	9889	4830	23.1001	2.04566e-06
LYG1	1	0.48009	-0.818443	-1.0638	6.54934	0.194313	0.256124	1	1	129530	20569	98.3739	5.03997e-09
EFHB	1	0.48009	-0.818443	-0.773921	6.66423	0.134744	0.433326	1	1	151651	16205	77.5025	5.21622e-08
FRAS1	2	0.78914	0.174741	5.02546	12.8247	-0.0249239	0.885273	1	1	80144	2648	12.6644	3.6225e-06
NAA11	1	0.48009	-0.818443	0.0733041	9.75328	-0.318253	0.0585385	1	1	84779	6436	30.781	1.39329e-06
MCC	1	0.48009	-0.818443	5.36762	3.42251	-0.105549	0.5401	1	1	4163	676	3.23306	1.78424e-05
FBN2	1	0.48009	-0.818443	5.61479	8.41871	0.0702252	0.68402	1	1	2201	9655	46.1763	6.91873e-07
CWC27	1	0.48009	-0.818443	6.22183	2.1222	-0.362483	0.0298077	1	1	10283	13529	64.7042	1.60895e-07
HOMER1	1	0.48009	-0.818443	3.82235	6.28954	-0.0393365	0.819819	1	1	9456	10925	52.2502	4.27738e-07
WDR60	3	0.75214	-0.182018	5.64489	4.25707	-0.44205	0.00694808	1	1	55112	10568	50.5428	4.92981e-07
SUN1	21	0.10683	-0.553031	5.33889	2.01621	-0.145955	0.395666	1	1	23353	5354	25.6062	1.77472e-06
KCTD9	1	0.48009	-0.818443	6.04487	2.79443	-0.00486033	0.977556	1	1	54793	4618	22.0862	2.18306e-06
ADRB3	1	0.48009	-0.818443	-4.06343	5.63976	-0.0495489	0.77413	1	1	155	7866	37.6202	1.13302e-06
SNAPC4	1	0.48009	-0.818443	1.04295	6.86944	-0.318806	0.0580778	1	1	6621	9798	46.8602	6.59679e-07
NXNL2	1	0.48009	-0.818443	-1.24901	4.57006	-0.294317	0.081437	1	1	158046	17133	81.9408	3.26789e-08
ZNF41	1	0.48009	-0.818443	3.94577	2.68213	0.17894	0.29639	1	1	7592	15852	75.8142	6.09237e-08
AMER1	1	0.48009	-0.818443	3.56447	4.7914	-0.607598	8.49467e-05	1	1	139285	13107	62.6859	1.90057e-07
WBP1L	2	0.29133	0.694782	4.37834	3.74783	0.6066	8.78878e-05	1	1	54838	13653	65.2972	1.54078e-07
RRNAD1	1	0.13693	1.85297	-0.350514	4.56955	-0.0909138	0.597967	1	1	51093	16810	80.396	3.84903e-08
NUMA1	1	0.13693	1.85297	4.90297	4.48464	-0.259551	0.126344	1	1	4926	4074	19.4844	2.62761e-06
LRTOMT	1	0.13693	1.85297	1.12066	2.87528	-0.0543699	0.752807	1	1	220074	8039	38.4476	1.11623e-06
TBX3	1	0.13693	1.85297	3.74466	8.67534	-0.224039	0.188992	1	1	6926	6968	33.3254	1.26325e-06
KNTC1	1	0.13693	1.85297	5.54813	3.56328	-0.362562	0.0297694	1	1	9735	2553	12.2101	3.74301e-06
ADCK3	17	0.34517	0.300004	2.78074	3.27361	-0.174568	0.308539	1	1	56997	10070	48.1611	5.9566e-07
SIPA1L2	17	0.34517	0.300004	4.44546	3.72869	0.180901	0.291039	1	1	57568	10198	48.7733	5.66252e-07
PRMT8	10	0.25832	0.396476	0.786292	9.10866	-0.0883323	0.608446	1	1	56341	11021	52.7094	4.09419e-07
KRT84	1	0.13693	1.85297	-3.29765	6.88361	-0.210202	0.218508	1	1	3890	9462	45.2532	7.41081e-07
OR6C74	1	0.13693	1.85297	-2.46613	7.43702	-0.173492	0.311579	1	1	254783	20124	96.2456	5.88491e-09
ZIC5	22	0.54474	-0.191992	0.123758	8.48035	-0.654708	1.4775e-05	1	1	85416	13829	66.139	1.42872e-07
POU3F1	1	0.13693	1.85297	-2.01999	6.82393	-0.121051	0.481889	1	1	5453	15721	75.1877	6.40227e-08
KLF17	1	0.13693	1.85297	-0.478189	8.22178	0.372141	0.0254172	1	1	128209	15205	72.7199	7.82716e-08
RAD51B	3	0.19121	0.737252	2.55886	2.81013	-0.0144339	0.933413	1	1	5890	5641	26.9788	1.64792e-06
SNURF	1	0.13693	1.85297	-3.26444	5.292	0.24145	0.155997	1	1	8926	12260	58.635	2.58654e-07
IQCK	1	0.13693	1.85297	1.97699	3.391	-0.0341106	0.843438	1	1	124152	16054	76.7803	5.56724e-08
ABCA3	1	0.13693	1.85297	-0.0734057	8.33092	0.201317	0.239047	1	1	21	201	0.961309	0.000163409
L1TD1	1	0.13693	1.85297	1.51286	6.19132	-0.197446	0.248387	1	1	54596	6679	31.9432	1.32931e-06
FAM86A	1	0.13693	1.85297	-0.0699731	7.14245	0.125639	0.46531	1	1	NA	NA	NA	NA
PHLPP2	2	0.58622	0.351112	3.59901	2.48491	-0.0679771	0.693637	1	1	23035	4463	21.3449	2.29808e-06
IL23R	1	0.13693	1.85297	-1.45472	8.051	0.163367	0.341084	1	1	149233	13603	65.0581	1.56902e-07
FN3KRP	1	0.13693	1.85297	2.31336	3.56303	-0.0859407	0.618224	1	1	79672	9403	44.9711	7.5722e-07
MC4R	1	0.13693	1.85297	-3.66739	4.61761	-0.0360266	0.834762	1	1	4160	10032	47.9793	6.0537e-07
LAMA1	2	0.58622	0.351112	2.39027	5.78265	0.420199	0.0107242	1	1	284217	4263	20.3883	2.4496e-06
ZNF43	2	0.93286	-0.0570966	3.65349	3.01728	0.0185929	0.914289	1	1	7594	15734	75.2499	6.35366e-08
ZNF675	5	0.75641	-0.141279	3.42489	3.14215	-0.0722948	0.675209	1	1	171392	11197	53.5511	3.82467e-07
GTF3C3	1	0.13693	1.85297	4.7188	3.73863	-0.193107	0.259144	1	1	9330	3440	16.4522	2.95198e-06
DGCR6L	1	0.13693	1.85297	-1.92594	5.20338	0.229819	0.177536	1	1	85359	15192	72.6577	7.86191e-08
WDFY1	1	0.13693	1.85297	6.18242	1.83683	0.411092	0.0127484	1	1	57590	9925	47.4676	6.30439e-07
DIS3L2	1	0.13693	1.85297	3.4348	2.92871	-0.347618	0.0377663	1	1	129563	12865	61.5285	2.0755e-07
NUP210	1	0.13693	1.85297	-0.057731	6.20891	0.173796	0.310719	1	1	23225	2386	11.4114	3.93724e-06
PRKCI	1	0.13693	1.85297	5.73298	2.98443	0.243849	0.151801	1	1	5584	3057	14.6205	3.19387e-06
VILL	1	0.13693	1.85297	-2.80269	4.27719	0.354512	0.033884	1	1	50853	15553	74.3842	6.79538e-08
LAMB2	1	0.13693	1.85297	5.25165	3.11331	0.0960643	0.577298	1	1	3913	3668	17.5427	2.85882e-06
DNASE1L3	1	0.13693	1.85297	0.345649	9.72434	0.461935	0.00456593	1	1	1776	8540	40.8437	1.00968e-06
POU1F1	1	0.13693	1.85297	-3.77904	4.42273	0.248227	0.144357	1	1	5449	12188	58.2907	2.67012e-07
UCP1	1	0.13693	1.85297	-2.7539	7.34602	-0.0186913	0.913838	1	1	7350	4121	19.7092	2.58387e-06
FSTL5	2	0.45108	0.486353	1.07882	10.3027	0.0199491	0.908063	1	1	56884	17710	84.7004	2.44703e-08
GK3P	2	0.31527	0.657731	-0.485651	6.93084	0.148445	0.387566	1	1	2713	19336	92.4769	1.15951e-08
TENM3	5	0.75586	0.136037	6.16495	7.20812	-0.103024	0.549893	1	1	55714	11615	55.5502	3.30108e-07
KIAA1239	2	0.20249	0.868467	-2.88457	6.02216	0.0966663	0.574903	1	1	NA	NA	NA	NA
KIAA0947	2	0.43734	0.501585	6.61087	1.52257	-0.333105	0.0471227	1	1	NA	NA	NA	NA
ALDH8A1	15	0.13974	-0.512529	-2.13322	5.81803	0.271477	0.10924	1	1	64577	10706	51.2028	4.70991e-07
SERPINB6	1	0.13693	1.85297	4.11542	1.74376	0.16813	0.326996	1	1	5269	10746	51.3941	4.65008e-07
HLA-DQB2	1	0.13693	1.85297	-2.40495	5.83083	0.454612	0.0053446	1	1	3120	619	2.96045	3.62211e-05
PKHD1	5	0.79377	-0.118509	-1.88076	6.88944	0.13608	0.428737	1	1	5314	15655	74.8721	6.57466e-08
LRRC1	2	0.44859	0.489088	4.732	6.73296	-0.617124	6.10091e-05	1	1	55227	12986	62.1072	1.98575e-07
NPVF	21	0.10683	-0.553031	-4.24201	4.4645	0.0226185	0.895824	1	1	64111	14700	70.3047	9.81761e-08
ELMO1	2	0.42505	0.515511	4.38158	4.0738	0.187247	0.274157	1	1	9844	1622	7.75743	5.26328e-06
NME8	1	0.13693	1.85297	-2.28241	5.97415	0.677415	5.68485e-06	1	1	51314	7714	36.8932	1.15025e-06
NSUN5P2	2	0.12977	1.10698	2.26521	3.45052	-0.487972	0.00253546	1	1	260294	8469	40.5041	1.03871e-06
ASB4	1	0.13693	1.85297	0.314965	10.2761	-0.22995	0.177283	1	1	51666	3298	15.7731	3.01829e-06
PABPC1	5	0.4163	-0.395006	10.7722	4.33952	-0.243121	0.153066	1	1	26986	343	1.64044	5.78644e-05
GSDMD	1	0.13693	1.85297	-0.872392	6.21671	0.209187	0.220791	1	1	79792	14939	71.4477	8.83665e-08
EPPK1	2	0.31527	0.657731	-0.564122	8.62787	-0.0702155	0.684061	1	1	83481	4120	19.7044	2.58444e-06
ADAM3A	1	0.13693	1.85297	-3.77528	3.90327	0.13888	0.419206	1	1	NA	NA	NA	NA
ASTN2	2	0.93286	-0.0570966	8.26578	4.34543	-0.204812	0.230816	1	1	23245	15379	73.5521	7.29758e-08
RXRA	1	0.13693	1.85297	2.94936	2.49047	-0.200592	0.240777	1	1	6256	1908	9.12526	4.63016e-06
MAGEC1	2	0.07623	1.54009	2.52197	11.8058	0.0673545	0.696308	1	1	9947	13655	65.3068	1.53988e-07
MAGEA12	1	0.13693	1.85297	1.85205	10.1873	0.0510934	0.76728	1	1	4111	14186	67.8464	1.22383e-07
DIAPH2	3	0.16058	0.805148	5.41198	3.68079	0.0529812	0.758932	1	1	1730	5401	25.831	1.75382e-06
APBB1IP	1	0.31869	0.918543	3.75838	5.93644	0.621255	5.26738e-05	1	1	54518	858	4.1035	1.11576e-05
PGR	1	0.31869	0.918543	2.16075	8.86789	-0.00901872	0.958366	1	1	5241	4904	23.454	2.00496e-06
ZDHHC13	1	0.31869	0.918543	3.00048	3.64334	0.146344	0.394394	1	1	54503	12426	59.429	2.43699e-07
APLNR	1	0.31869	0.918543	4.11275	10.2006	0.430746	0.00872727	1	1	187	10966	52.4463	4.19874e-07
SLAMF1	1	0.31869	0.918543	-0.777952	7.0104	0.698768	2.13989e-06	1	1	6504	1131	5.40915	7.58333e-06
LY9	2	0.98095	-0.0160602	-0.693701	8.3752	0.304481	0.0709879	1	1	4063	14405	68.8938	1.12372e-07
SPATS2	3	0.46354	0.395313	4.19335	1.75147	-0.130956	0.446482	1	1	65244	12498	59.7733	2.35707e-07
TMBIM4	3	0.66485	0.234244	5.1654	5.9091	0.383562	0.0209288	1	1	51643	8552	40.901	1.00589e-06
FRS2	11	0.71284	0.122223	8.10529	4.5788	0.032804	0.849365	1	1	10818	1477	7.06394	5.82188e-06
BEST3	13	0.99561	-0.00175793	0.444454	9.53812	0.0641289	0.710208	1	1	144453	16782	80.2621	3.91904e-08
PARP4	22	0.54474	-0.191992	5.30589	2.69573	0.372327	0.025338	1	1	143	13147	62.8772	1.86908e-07
RNASE10	18	0.20494	-0.415933	-1.59762	7.33396	0.00990378	0.954285	1	1	338879	18304	87.5413	1.82049e-08
CCDC64B	1	0.31869	0.918543	-3.01133	7.03821	-0.224498	0.188065	1	1	146439	12356	59.0942	2.49499e-07
SLC4A1	1	0.31869	0.918543	-1.31834	9.25312	-0.0104918	0.951574	1	1	6521	6349	30.3649	1.41705e-06
C19orf69	1	0.31869	0.918543	-2.5678	6.07027	0.205336	0.2296	1	1	NA	NA	NA	NA
RFPL4AL1	1	0.31869	0.918543	-4.45567	3.94599	0.15009	0.38227	1	1	729974	17324	82.8543	2.94977e-08
LAMA5	1	0.31869	0.918543	-0.217728	3.28869	0.224573	0.187914	1	1	3911	1509	7.21699	5.68128e-06
SOX18	1	0.31869	0.918543	-3.15675	5.23102	0.0705806	0.682504	1	1	54345	15955	76.3069	5.79685e-08
EVA1C	1	0.31869	0.918543	0.0187595	6.87891	0.113011	0.511669	1	1	59271	1349	6.45177	6.29847e-06
JAKMIP1	2	0.17545	0.940545	-1.81663	6.77361	0.299906	0.0755528	1	1	152789	12458	59.582	2.40746e-07
GRM6	1	0.31869	0.918543	-0.617362	3.23365	-0.262581	0.12182	1	1	2916	5871	28.0788	1.56288e-06
SLC26A8	2	0.56145	0.374344	-1.16327	3.15306	0.0296897	0.863525	1	1	116369	16161	77.2921	5.31118e-08
PRPS1L1	22	0.19229	-0.433355	-3.79297	5.68593	-0.0270336	0.875635	1	1	221823	13697	65.5077	1.51234e-07
SDK1	22	0.19229	-0.433355	-0.297575	8.43938	0.252615	0.137165	1	1	221935	9383	44.8754	7.62495e-07
ZNF716	1	0.31869	0.918543	0.538914	10.6784	-0.123281	0.473793	1	1	441234	17348	82.9691	2.94977e-08
PLAT	2	0.17545	0.940545	3.85553	6.09924	0.213677	0.210814	1	1	5327	4215	20.1588	2.49521e-06
BAAT	1	0.31869	0.918543	-2.17749	6.20649	0.243019	0.153244	1	1	570	10899	52.1259	4.32531e-07
MPEG1	1	0.29156	0.984466	6.74321	6.55463	0.824778	6.20475e-10	1	1	219972	18623	89.0669	1.38832e-08
ILDR2	1	0.29156	0.984466	3.74572	9.41863	-0.480164	0.00303915	1	1	387597	15411	73.7051	7.19103e-08
KDM2A	1	0.29156	0.984466	6.20281	3.32334	-0.136218	0.428264	1	1	22992	4981	23.8223	1.96044e-06
CROCC	3	0.65605	0.240724	0.858644	3.61744	-0.20634	0.227282	1	1	9696	11193	53.532	3.82719e-07
CACNA1S	1	0.29156	0.984466	-0.777943	8.61201	0.0468598	0.786095	1	1	779	12632	60.4142	2.2497e-07
PLEKHA6	1	0.29156	0.984466	-1.80829	6.25344	0.129053	0.453172	1	1	22874	3567	17.0596	2.90646e-06
SLC6A9	1	0.29156	0.984466	1.21793	6.56875	0.0831408	0.629752	1	1	6536	11824	56.5498	3.05667e-07
UNC79	2	0.54854	-0.447695	-1.45499	6.23064	0.0916298	0.595075	1	1	57578	13666	65.3594	1.5313e-07
BCL11B	1	0.29156	0.984466	2.57863	9.91865	0.192724	0.26011	1	1	64919	3007	14.3814	3.23149e-06
IDH2	1	0.29156	0.984466	2.40639	4.2987	0.0739394	0.668238	1	1	3418	1928	9.22091	4.60421e-06
PDE4B	2	0.96737	0.0272937	4.18451	4.94638	0.401472	0.0152284	1	1	5142	11241	53.7615	3.767e-07
CCDC137	1	0.29156	0.984466	0.854805	4.09341	-0.190292	0.266287	1	1	339230	10597	50.6815	4.88271e-07
USP14	1	0.29156	0.984466	6.09271	2.7365	0.0756702	0.660931	1	1	9097	463	2.21436	5.26063e-05
RTTN	1	0.29156	0.984466	3.98045	3.16969	-0.250981	0.139812	1	1	25914	13921	66.579	1.37664e-07
MEGF8	1	0.29156	0.984466	3.89718	2.8646	-0.198889	0.244877	1	1	1954	9338	44.6602	7.73791e-07
ETFB	1	0.29156	0.984466	4.76871	2.89444	-0.22078	0.195678	1	1	2109	8741	41.805	9.36579e-07
ZSCAN5A	1	0.29156	0.984466	0.15072	6.41905	-0.0300493	0.861888	1	1	79149	9209	44.0432	8.06982e-07
CDH22	1	0.29156	0.984466	-4.09754	5.63976	-0.0766109	0.656973	1	1	64405	3612	17.2749	2.88895e-06
CCDC74A	1	0.29156	0.984466	-2.42228	5.14155	0.262459	0.122001	1	1	90557	9467	45.2772	7.39695e-07
PIWIL3	1	0.29156	0.984466	-3.41097	4.38869	-0.0460005	0.789929	1	1	440822	14581	69.7355	1.03945e-07
GPATCH11	1	0.29156	0.984466	4.73701	1.80841	-0.387519	0.0195366	1	1	253635	6494	31.0584	1.37868e-06
CD86	1	0.29156	0.984466	2.79746	5.65029	0.793103	8.05217e-09	1	1	942	1159	5.54307	7.41387e-06
CCDC13	1	0.29156	0.984466	-2.00888	6.31406	0.381875	0.0215471	1	1	152206	7491	35.8267	1.17604e-06
HTT	3	0.41264	0.44273	5.22287	2.70853	0.304957	0.0705259	1	1	3064	348	1.66436	5.74599e-05
MYOT	1	0.29156	0.984466	1.48672	6.53561	-0.0301923	0.861236	1	1	9499	12148	58.0994	2.70697e-07
GRIA1	1	0.29156	0.984466	0.472432	8.77336	0.191469	0.263285	1	1	2890	686	3.28088	1.71568e-05
PDLIM7	1	0.29156	0.984466	1.61847	4.34076	0.398347	0.0161162	1	1	9260	3945	18.8675	2.74548e-06
GIMAP4	1	0.29156	0.984466	5.61695	5.54493	0.76982	4.06072e-08	1	1	55303	14315	68.4633	1.16105e-07
ITGB8	21	0.10683	-0.553031	4.06931	4.96825	0.0821572	0.633823	1	1	3696	4128	19.7427	2.58e-06
MPDZ	2	0.54507	0.390033	5.90614	5.20363	-0.0903674	0.600179	1	1	8777	10172	48.6489	5.72402e-07
DHX32	1	0.68536	-0.417817	4.48717	3.94807	0.258245	0.128331	1	1	55760	16492	78.8751	4.56539e-08
ZNF518A	1	0.68536	-0.417817	4.971	2.12171	-0.0968996	0.573977	1	1	9849	8834	42.2497	9.0863e-07
BTBD10	1	0.68536	-0.417817	4.34555	1.98957	0.481557	0.00294337	1	1	84280	8076	38.6245	1.11179e-06
HRNR	2	0.49923	-0.514079	1.50074	7.50058	-0.0377305	0.827062	1	1	388697	10252	49.0315	5.57694e-07
HBG2	1	0.68536	-0.417817	-3.2853	5.8673	0.0310967	0.857122	1	1	3048	10386	49.6724	5.2563e-07
ARHGEF11	1	0.68536	-0.417817	4.65342	2.76542	-0.01901	0.912374	1	1	9826	4455	21.3066	2.30202e-06
PRG4	1	0.68536	-0.417817	3.4534	8.9907	0.444489	0.00660794	1	1	10216	13628	65.1777	1.55448e-07
CHST11	2	0.41348	-0.648259	4.90709	3.62206	0.101445	0.556055	1	1	50515	8507	40.6858	1.02078e-06
MSI1	1	0.68536	-0.417817	-1.30728	7.28795	-0.394114	0.0173882	1	1	4440	11417	54.6033	3.50732e-07
TBC1D15	2	0.6071	0.331922	5.98387	3.01056	0.0955288	0.579432	1	1	64786	5132	24.5445	1.88107e-06
LCK	3	0.3342	0.525435	-1.98868	6.73761	0.804581	3.35688e-09	1	1	3932	104	0.497393	0.000209429
ZBTB8OS	2	0.2978	-0.894217	3.40055	2.85731	0.179184	0.295721	1	1	339487	12451	59.5485	2.41024e-07
TRPC4	6	0.08371	-0.958796	0.675329	7.89662	-0.0517147	0.76453	1	1	7223	11488	54.9428	3.43627e-07
MACF1	1	0.68536	-0.417817	9.33845	2.70658	0.428098	0.00919604	1	1	23499	2996	14.3288	3.23586e-06
ZBTB25	1	0.68536	-0.417817	4.11139	2.80627	-0.0851712	0.621383	1	1	7597	12106	57.8985	2.75056e-07
EFCAB14	1	0.68536	-0.417817	6.40181	2.48115	0.539296	0.000688779	1	1	9813	6916	33.0767	1.27353e-06
POLG	2	0.40046	-0.671395	2.35155	3.62458	-0.195541	0.253074	1	1	5428	6559	31.3693	1.36063e-06
TFAP4	1	0.68536	-0.417817	0.22539	5.66296	-0.373202	0.0249693	1	1	7023	2400	11.4783	3.92517e-06
RBFOX1	3	0.1939	-0.95149	0.182545	9.29494	0.221777	0.193615	1	1	54715	12192	58.3098	2.66679e-07
ACE	2	0.40046	-0.671395	1.04761	9.63218	0.344678	0.0395285	1	1	1636	4866	23.2723	2.02395e-06
ASXL3	1	0.68536	-0.417817	1.04978	9.45017	0.0711008	0.680287	1	1	80816	7743	37.0319	1.14701e-06
CD22	1	0.68536	-0.417817	0.218841	8.37525	0.512937	0.00137959	1	1	933	6205	29.6762	1.45253e-06
FCGBP	1	0.68536	-0.417817	2.47319	8.90857	0.0422228	0.80684	1	1	8857	3409	16.304	2.96169e-06
PLIN4	1	0.68536	-0.417817	-5.27879	2.32884	-0.210575	0.217674	1	1	729359	14326	68.516	1.15537e-07
DACT3	2	0.64268	0.299919	2.15226	4.37792	-0.392806	0.0177977	1	1	147906	14428	69.0038	1.11388e-07
PTPRH	1	0.68536	-0.417817	-1.49276	6.43994	0.156025	0.36351	1	1	5794	12285	58.7546	2.56381e-07
DDX27	1	0.68536	-0.417817	5.37862	3.76035	-0.259386	0.126594	1	1	55661	2157	10.3161	4.22365e-06
ACOXL	1	0.68536	-0.417817	-3.70228	5.4195	0.119504	0.487549	1	1	55289	16315	78.0286	4.94483e-08
TRAPPC10	1	0.68536	-0.417817	5.03252	1.24706	0.21369	0.210787	1	1	7109	715	3.41958	1.58097e-05
POM121L7	2	0.6114	0.328015	-2.89297	4.50797	-0.29631	0.0792999	1	1	NA	NA	NA	NA
COL6A3	3	0.26731	-0.758446	9.18144	6.6499	0.340102	0.042403	1	1	1293	5522	26.4097	1.69102e-06
OGG1	1	0.68536	-0.417817	3.37263	3.7635	-0.0865335	0.615794	1	1	4968	6058	28.9732	1.49484e-06
LRRC70	1	0.68536	-0.417817	1.28226	8.29027	0.0633369	0.713635	1	1	100130733	16187	77.4164	5.26504e-08
PRPF4B	1	0.68536	-0.417817	7.45424	1.84843	-0.435097	0.00800108	1	1	8899	4936	23.6071	1.98838e-06
KCP	1	0.68536	-0.417817	-0.581578	2.52626	-0.189894	0.267306	1	1	375616	20711	99.053	3.66803e-09
CTAGE6	1	0.68536	-0.417817	0.669685	10.4916	-0.359618	0.031224	1	1	NA	NA	NA	NA
COBL	2	0.6114	0.328015	1.26459	9.40022	-0.0399582	0.817019	1	1	23242	11931	57.0616	2.92867e-07
RUSC2	1	0.68536	-0.417817	2.04579	2.82401	-0.11072	0.520316	1	1	9853	12567	60.1033	2.29783e-07
EGFL6	1	0.68536	-0.417817	5.00323	12.8015	0.195366	0.253507	1	1	25975	17980	85.9917	2.29816e-08
HDX	1	0.68536	-0.417817	2.86061	4.24958	0.246672	0.14697	1	1	139324	17409	83.2608	2.94833e-08
MASTL	1	0.51304	-0.740433	4.14017	3.79504	-0.112757	0.512624	1	1	84930	1237	5.91611	6.8252e-06
GRID1	2	0.31152	-0.859053	-2.0561	5.90797	0.00878696	0.959435	1	1	2894	14989	71.6868	8.66789e-08
CHD1L	1	0.51304	-0.740433	4.65245	3.22852	-0.26351	0.120458	1	1	9557	4343	20.771	2.38547e-06
NES	1	0.51304	-0.740433	5.33674	5.55067	-0.410682	0.0128467	1	1	10763	6093	29.1406	1.48413e-06
MS4A14	1	0.51304	-0.740433	1.76207	8.21624	0.513556	0.00135813	1	1	84689	8280	39.6002	1.09315e-06
STAB2	2	0.96047	0.0330454	-0.535613	8.07834	0.165112	0.335882	1	1	55576	8449	40.4084	1.05006e-06
SKI	2	0.32706	-0.821651	4.5629	2.15246	-0.0236057	0.891304	1	1	6497	1429	6.83438	5.99862e-06
TUBA1C	1	0.51304	-0.740433	7.11505	4.8758	0.284988	0.0920422	1	1	84790	828	3.96002	1.19592e-05
PTPRB	11	0.98373	0.00679699	5.41647	6.04652	0.361197	0.0304367	1	1	5787	9763	46.6928	6.67204e-07
DIAPH3	23	0.54665	-0.193504	3.76315	4.0602	-0.155762	0.364331	1	1	81624	4205	20.111	2.50208e-06
KIAA0125	1	0.51304	-0.740433	-4.05372	5.00547	0.0406539	0.813889	1	1	9834	16111	77.0529	5.4381e-08
BEST4	1	0.51304	-0.740433	-2.2173	4.98376	0.146946	0.392433	1	1	266675	8083	38.658	1.11135e-06
CYP4B1	1	0.51304	-0.740433	-1.22859	8.37869	0.0767503	0.656387	1	1	1580	17531	83.8443	2.76572e-08
CEP128	2	0.48148	-0.539668	5.56953	3.95478	-0.261812	0.122958	1	1	145508	1668	7.97743	5.13576e-06
CRABP1	1	0.51304	-0.740433	-0.978842	8.70063	-0.244128	0.151319	1	1	1381	15082	72.1316	8.22585e-08
GPR153	1	0.51304	-0.740433	1.60731	6.86096	-0.636084	3.05426e-05	1	1	387509	15386	73.5855	7.26704e-08
AMFR	1	0.51304	-0.740433	3.62338	2.98247	0.0144118	0.933515	1	1	267	939	4.49089	9.50961e-06
HYDIN	2	0.44791	-0.59096	2.97668	11.1235	0.0728053	0.673042	1	1	54768	11620	55.5742	3.29524e-07
ELTD1	1	0.51304	-0.740433	3.96607	6.94278	0.414909	0.0118639	1	1	NA	NA	NA	NA
PIEZO2	2	0.74503	0.211669	5.5276	7.18189	-0.0139315	0.935726	1	1	63895	7413	35.4536	1.18672e-06
MYO5B	2	0.11902	-1.83671	2.69865	5.64355	0.0111787	0.948407	1	1	4645	3203	15.3188	3.09549e-06
TMPRSS9	2	0.8247	0.145247	-2.19753	5.3822	-0.50496	0.00168411	1	1	360200	17457	83.4904	2.8605e-08
ZNF45	1	0.51304	-0.740433	2.96761	1.9956	-0.134447	0.43435	1	1	7596	6447	30.8336	1.39091e-06
KCNC3	1	0.51304	-0.740433	-0.399642	7.74703	0.304518	0.0709516	1	1	3748	13861	66.292	1.41122e-07
ZNF444	1	0.51304	-0.740433	-0.149625	4.22043	-0.248073	0.144613	1	1	55311	3247	15.5292	3.06639e-06
LINC00657	1	0.51304	-0.740433	8.38932	3.90916	0.299262	0.0762142	1	1	NA	NA	NA	NA
NDUFV3	1	0.51304	-0.740433	4.6365	4.1983	-0.455441	0.00525111	1	1	4731	5032	24.0662	1.92966e-06
CDC45	1	0.51304	-0.740433	1.61817	5.38299	-0.247248	0.145997	1	1	8318	2095	10.0196	4.3114e-06
SCG2	1	0.51304	-0.740433	3.59591	11.9431	0.688087	3.52435e-06	1	1	7857	13142	62.8533	1.8735e-07
COPS8	1	0.51304	-0.740433	4.5856	3.52511	-0.10033	0.560426	1	1	10920	3079	14.7257	3.16821e-06
SMEK2	1	0.51304	-0.740433	6.55144	1.61538	-0.140708	0.41305	1	1	NA	NA	NA	NA
PDZRN3	2	0.44791	-0.59096	4.13684	6.11808	-0.154405	0.368576	1	1	23024	6907	33.0336	1.27467e-06
NPY5R	2	0.75883	0.200063	-2.51339	7.52252	-0.0323488	0.851432	1	1	4889	11219	53.6563	3.80305e-07
TXK	1	0.51304	-0.740433	-0.520027	6.70996	0.591889	0.00014334	1	1	7294	8864	42.3932	9.03421e-07
GJA1	1	0.51304	-0.740433	10.7675	7.04707	-0.0405977	0.814141	1	1	2697	1358	6.49481	6.27739e-06
TNFRSF21	17	0.51603	-0.203609	6.60921	6.0859	-0.0123144	0.943174	1	1	27242	14169	67.7651	1.23185e-07
DOCK4	1	0.51304	-0.740433	6.31535	3.3288	0.439838	0.00726937	1	1	9732	12858	61.495	2.08147e-07
CNTNAP2	8	0.43656	-0.305245	1.22165	10.628	-0.103859	0.546643	1	1	26047	10978	52.5037	4.17309e-07
DPP6	2	0.33233	-0.809498	-0.68596	9.00494	0.241526	0.155863	1	1	1804	6807	32.5554	1.29643e-06
DNAH11	21	0.10683	-0.553031	2.7436	11.36	0.110856	0.519801	1	1	8701	7095	33.9328	1.23826e-06
RSPH10B2	21	0.10683	-0.553031	-2.06114	5.36883	0.030963	0.85773	1	1	728194	17629	84.313	2.62513e-08
COQ4	1	0.51304	-0.740433	1.53273	3.32724	0.0273218	0.874319	1	1	51117	10648	50.9254	4.80434e-07
CARD9	1	0.51304	-0.740433	-3.47728	4.68377	0.156338	0.362539	1	1	64170	7498	35.8602	1.17573e-06
NXF2	1	0.51304	-0.740433	-1.35017	8.57164	0.281522	0.0962413	1	1	56001	14728	70.4386	9.68553e-08
NBPF12	1	0.63165	0.425639	4.66341	3.08078	-0.175778	0.305146	1	1	149013	13713	65.5842	1.50466e-07
NBPF8	1	0.63165	0.425639	6.65942	4.62055	-0.259201	0.126875	1	1	728841	17163	82.0843	3.21092e-08
TMEM14B	1	0.63165	0.425639	3.9862	3.6495	0.0370992	0.829913	1	1	81853	11000	52.6089	4.13089e-07
ITPRIP	2	0.93377	-0.0563133	1.84558	4.20849	0.426068	0.00956986	1	1	85450	1701	8.13525	5.01406e-06
PPAPDC1A	1	0.29972	-1.46032	-0.2245	8.27498	0.180688	0.291617	1	1	NA	NA	NA	NA
A1CF	1	0.29972	-1.46032	-1.77983	6.45583	-0.113445	0.510038	1	1	29974	11721	56.0572	3.17724e-07
SLC16A9	2	0.2016	-1.22956	2.96599	10.0254	-0.119506	0.487541	1	1	220963	15718	75.1734	6.41134e-08
AIFM2	1	0.29972	-1.46032	0.862132	4.49504	-0.0640616	0.710499	1	1	84883	10315	49.3328	5.39948e-07
SARS	1	0.29972	-1.46032	5.2015	2.35159	-0.162108	0.344867	1	1	6301	279	1.33435	0.000138195
SELENBP1	1	0.29972	-1.46032	1.0251	2.821	-0.0199928	0.907863	1	1	8991	2718	12.9992	3.53037e-06
TCHH	3	0.73087	-0.199028	1.83437	10.5027	0.295277	0.0804022	1	1	7062	5533	26.4623	1.68598e-06
KLHDC9	2	0.99768	0.00194844	-2.26255	5.82857	-0.0502145	0.771176	1	1	126823	14488	69.2907	1.08385e-07
C1orf226	1	0.29972	-1.46032	0.184295	7.54569	-0.510144	0.00148019	1	1	400793	15746	75.3073	6.32624e-08
LGALS12	1	0.29972	-1.46032	-4.20647	4.58051	-0.0945686	0.583267	1	1	85329	15252	72.9447	7.68837e-08
RIN1	1	0.29972	-1.46032	0.816213	5.23604	0.296166	0.079453	1	1	9610	10285	49.1893	5.49551e-07
TENM4	2	0.98304	0.0142146	2.9986	10.5849	-0.0291876	0.865812	1	1	26011	3770	18.0305	2.82413e-06
ABL2	1	0.29972	-1.46032	6.78905	3.66127	0.352557	0.0349502	1	1	27	6912	33.0575	1.2741e-06
RAB3GAP2	17	0.98741	-0.00485457	5.44578	1.76741	0.222266	0.192609	1	1	25782	8703	41.6232	9.49765e-07
VDR	3	0.50564	-0.40675	4.51557	4.47842	0.0333738	0.846779	1	1	7421	5085	24.3197	1.90506e-06
BAI2	1	0.29972	-1.46032	-2.02797	5.42443	-0.0366064	0.83214	1	1	NA	NA	NA	NA
AGO4	1	0.29972	-1.46032	4.21915	2.205	0.232964	0.171514	1	1	192670	8602	41.1402	9.83828e-07
MAP3K9	2	0.2016	-1.22956	0.844386	6.15537	-0.084242	0.625207	1	1	4293	15182	72.6099	7.90633e-08
AGBL4	2	0.53726	-0.462324	-0.437883	7.82179	-0.0768684	0.655891	1	1	84871	19821	94.7965	8.27288e-09
KLF13	1	0.29972	-1.46032	3.74929	2.75235	-0.225112	0.186829	1	1	51621	13112	62.7098	1.89473e-07
PRTG	2	0.07754	-2.63277	4.64654	7.75214	-0.401621	0.0151869	1	1	283659	15376	73.5377	7.30932e-08
MESDC2	1	0.29972	-1.46032	5.61563	2.51318	0.0120427	0.944426	1	1	23184	9137	43.6989	8.23582e-07
CPEB1	1	0.29972	-1.46032	1.04189	9.08732	0.276861	0.102117	1	1	64506	8970	42.9002	8.72033e-07
RPL3L	1	0.29972	-1.46032	-2.08875	5.69419	-0.261132	0.123969	1	1	6123	4397	21.0292	2.34893e-06
CCDC102A	2	0.45532	-0.579287	-3.48725	4.12064	-0.0985797	0.567322	1	1	92922	10224	48.8976	5.62665e-07
DPEP3	1	0.29972	-1.46032	-4.66039	3.50405	0.0947868	0.582394	1	1	64180	15488	74.0734	6.9833e-08
PRMT7	1	0.29972	-1.46032	1.69228	3.80207	-0.624939	4.61239e-05	1	1	54496	10447	49.9641	5.1446e-07
LRRC7	1	0.29972	-1.46032	1.13878	8.1659	-0.185081	0.279845	1	1	57554	9077	43.4119	8.4317e-07
PTGER3	2	0.14941	-1.54416	2.44186	7.69581	0.349672	0.0365733	1	1	5733	3139	15.0127	3.13382e-06
HIC1	1	0.29972	-1.46032	-2.67899	5.0629	0.332617	0.0474667	1	1	3090	11112	53.1446	3.96961e-07
CCR7	1	0.29972	-1.46032	-2.0266	5.65721	0.701376	1.88832e-06	1	1	1236	1804	8.62786	4.80079e-06
VPS53	2	0.98095	-0.0160602	5.35771	4.15897	0.0643789	0.709127	1	1	55275	5563	26.6058	1.67459e-06
ACADVL	1	0.29972	-1.46032	3.90917	3.61864	0.235548	0.166677	1	1	37	6687	31.9814	1.32658e-06
GPRC5C	1	0.29972	-1.46032	1.06362	7.177	-0.559766	0.000385669	1	1	55890	14551	69.592	1.05391e-07
DNAH2	3	0.31062	-0.673477	1.39576	10.8939	-0.108769	0.527739	1	1	146754	17152	82.0317	3.2438e-08
USP33	2	0.2016	-1.22956	6.21963	1.58665	-0.0822369	0.633492	1	1	23032	10505	50.2415	5.01994e-07
ZNF627	2	0.06339	-3.38552	2.52543	2.41082	0.0939847	0.585605	1	1	199692	16094	76.9716	5.46477e-08
GCLM	1	0.29972	-1.46032	3.60616	6.78992	0.409566	0.0131173	1	1	2730	7260	34.7219	1.20858e-06
ZNF233	1	0.29972	-1.46032	0.686253	2.82756	-0.374329	0.0245008	1	1	353355	3771	18.0353	2.82374e-06
OVOL2	2	0.99768	0.00194844	-4.01366	5.3667	-0.106318	0.537136	1	1	58495	3476	16.6244	2.93898e-06
ZNF341	2	0.22857	-1.11429	-0.349648	2.75251	-0.132861	0.439839	1	1	84905	13338	63.7907	1.73336e-07
PRDM15	1	0.29972	-1.46032	1.92195	2.42908	-0.31402	0.062165	1	1	63977	10612	50.7533	4.86159e-07
KCNS3	2	0.2029	-1.22348	2.40892	6.43369	0.124074	0.470931	1	1	3790	16769	80.1999	3.942e-08
CALCRL	1	0.29972	-1.46032	5.13271	6.10304	0.397977	0.0162244	1	1	10203	10549	50.452	4.95561e-07
PARD3B	2	0.3226	-0.832135	4.64954	5.20602	-0.087902	0.6102	1	1	117583	2277	10.89	4.05854e-06
CLTCL1	3	0.5006	-0.412233	2.46896	5.03596	-0.0893876	0.604153	1	1	8218	494	2.36262	5.17904e-05
EIF3L	1	0.29972	-1.46032	6.05046	2.47882	-0.339779	0.0426118	1	1	51386	293	1.40131	0.000134574
PER2	1	0.29972	-1.46032	3.85639	3.15837	-0.118445	0.49144	1	1	8864	10534	50.3802	4.97722e-07
MOV10L1	16	0.2888	-0.345681	-1.64213	6.63276	0.187523	0.273438	1	1	54456	6400	30.6088	1.40378e-06
ANKRD36	4	0.82577	0.106083	6.77532	3.60524	-0.356977	0.0325773	1	1	375248	17160	82.0699	3.21804e-08
FANCD2	2	0.49727	-0.516866	4.08873	4.3396	-0.278423	0.100119	1	1	2177	4010	19.1783	2.67146e-06
PIGX	11	0.12627	-0.590727	3.82912	4.79576	0.0512856	0.766429	1	1	54965	14204	67.9325	1.21378e-07
TOP2B	1	0.29972	-1.46032	7.97576	3.332	0.148604	0.387054	1	1	7155	2179	10.4213	4.19751e-06
KIAA0922	1	0.29972	-1.46032	3.82008	4.43983	0.471809	0.00367251	1	1	23240	2653	12.6883	3.6121e-06
FNIP2	2	0.99768	0.00194844	5.99602	4.32323	0.536792	0.000737569	1	1	57600	15580	74.5134	6.73384e-08
RGS12	2	0.98095	-0.0160602	2.00881	2.73903	-0.27826	0.100327	1	1	6002	3403	16.2753	2.9678e-06
APC	1	0.29972	-1.46032	6.728	1.32894	-0.0862284	0.617044	1	1	324	936	4.47654	9.53933e-06
ADAMTS19	1	0.29972	-1.46032	-2.01367	6.69537	0.16872	0.325279	1	1	171019	8246	39.4376	1.09819e-06
VDAC1	1	0.29972	-1.46032	7.3284	4.02338	-0.00694128	0.967951	1	1	7416	326	1.55914	6.06502e-05
REEP2	2	0.45532	-0.579287	-3.51985	5.06826	0.170318	0.32065	1	1	51308	8494	40.6237	1.0256e-06
IRX1	1	0.29972	-1.46032	-0.467375	7.80033	-0.50237	0.00179496	1	1	79192	13300	63.609	1.75632e-07
ASCC3	1	0.29972	-1.46032	6.69807	2.12643	0.265027	0.118258	1	1	10973	7298	34.9036	1.20279e-06
HIST1H1C	1	0.29972	-1.46032	3.70306	2.99104	-0.272381	0.108019	1	1	3006	1792	8.57047	4.8177e-06
VARS2	2	0.98304	0.0142146	1.39021	6.12325	-0.351919	0.0353043	1	1	57176	6883	32.9188	1.27955e-06
CFB	1	0.29972	-1.46032	2.77283	6.8228	0.710548	1.20328e-06	1	1	629	6240	29.8436	1.44207e-06
DNAH8	3	0.5006	-0.412233	1.24336	11.4761	0.0708925	0.681174	1	1	1769	10883	52.0494	4.36476e-07
TRERF1	18	0.62227	-0.152762	2.46201	4.34259	0.454603	0.00534572	1	1	55809	655	3.13262	1.97894e-05
UFL1	1	0.29972	-1.46032	5.88062	1.70773	0.0327068	0.849806	1	1	23376	10409	49.7824	5.21059e-07
ZNF282	1	0.29972	-1.46032	-0.775454	5.03022	-0.18301	0.285356	1	1	8427	14367	68.712	1.13873e-07
LMBR1	1	0.29972	-1.46032	4.9336	2.82854	0.173046	0.312844	1	1	64327	2153	10.297	4.22986e-06
HDAC9	21	0.10683	-0.553031	5.43181	4.25571	0.236973	0.164051	1	1	9734	4245	20.3023	2.46377e-06
FAM183B	1	0.29972	-1.46032	-2.22538	7.77725	0.211304	0.216047	1	1	NA	NA	NA	NA
TOP1MT	1	0.29972	-1.46032	0.777222	4.05103	-0.352295	0.035095	1	1	116447	9399	44.9519	7.58297e-07
CHMP7	1	0.29972	-1.46032	2.521	3.01903	-0.111604	0.516973	1	1	91782	5486	26.2375	1.70315e-06
SEC16A	1	0.29972	-1.46032	5.51645	2.19293	-0.0683573	0.692007	1	1	9919	668	3.1948	1.84601e-05
RABL6	1	0.29972	-1.46032	2.98431	4.27542	-0.287996	0.0885135	1	1	55684	3040	14.5392	3.20632e-06
ADAMTSL1	2	0.33897	-0.794528	2.76379	11.4775	0.519322	0.00117192	1	1	92949	15758	75.3647	6.30491e-08
LRRC19	16	0.23867	-0.388632	-0.747309	3.6646	-0.312032	0.063928	1	1	NA	NA	NA	NA
MELK	1	0.29972	-1.46032	4.75965	5.58161	-0.188646	0.270522	1	1	9833	7194	34.4062	1.22088e-06
MTHFR	1	0.35315	0.84455	1.42463	3.75803	0.215111	0.207696	1	1	4524	5731	27.4092	1.61517e-06
RAG1	1	0.35315	0.84455	0.512974	4.71178	0.296581	0.0790126	1	1	5896	8634	41.2932	9.72898e-07
PPP6R3	1	0.35315	0.84455	6.25821	1.43694	-0.361369	0.0303517	1	1	55291	780	3.73045	1.31958e-05
MYO7A	1	0.35315	0.84455	-0.0829127	5.6824	0.444576	0.00659607	1	1	4647	9967	47.6685	6.18649e-07
SOAT1	1	0.35315	0.84455	5.41921	4.02536	0.639222	2.71163e-05	1	1	6646	2862	13.6879	3.38665e-06
ACTN2	17	0.50843	0.206511	3.57717	8.38357	-0.0781244	0.650623	1	1	88	2398	11.4687	3.92691e-06
MYOM3	1	0.35315	0.84455	-0.338798	7.97182	0.298318	0.0771899	1	1	127294	16520	79.009	4.47902e-08
DDN	1	0.35315	0.84455	-1.41038	7.62277	-0.3828	0.0212062	1	1	23109	16860	80.6351	3.78304e-08
NAV3	3	0.43812	0.418504	5.8313	4.68899	0.0297279	0.863351	1	1	89795	12267	58.6685	2.58183e-07
KIAA0319L	1	0.35315	0.84455	4.01634	1.42922	0.0904387	0.59989	1	1	79932	2817	13.4727	3.43729e-06
PRKD1	19	0.16773	-0.457221	4.12547	4.44683	0.19171	0.262673	1	1	5587	8465	40.485	1.04253e-06
HERC2	2	0.40048	0.544345	5.63416	2.99252	-0.213398	0.211426	1	1	8924	79	0.377828	0.000312732
SLC12A6	1	0.35315	0.84455	4.95764	4.2171	0.407668	0.0135887	1	1	9990	11874	56.7889	3.00201e-07
LPCAT4	1	0.35315	0.84455	0.545632	3.74102	0.268932	0.112735	1	1	254531	12139	58.0563	2.71331e-07
SLC12A1	2	0.88487	0.0955911	-1.10141	6.83158	-0.0503794	0.770444	1	1	6557	15704	75.1064	6.43937e-08
ULK3	1	0.35315	0.84455	1.43119	2.92818	0.00569618	0.973698	1	1	25989	13428	64.2211	1.67396e-07
KIF7	1	0.35315	0.84455	0.612559	3.18414	-0.499289	0.0019351	1	1	374654	5199	24.8649	1.85208e-06
UBFD1	1	0.35315	0.84455	4.57943	2.42896	-0.00428164	0.980228	1	1	56061	12010	57.4394	2.84379e-07
C16orf59	1	0.35315	0.84455	-2.95377	4.10968	-0.163007	0.342163	1	1	80178	14379	68.7694	1.13438e-07
ANKRD26P1	1	0.35315	0.84455	2.8103	11.9411	-0.0713935	0.679041	1	1	124149	14712	70.362	9.77965e-08
CDH13	3	0.38531	0.470001	4.14548	8.39483	0.465246	0.00424744	1	1	1012	5274	25.2236	1.81714e-06
PEMT	3	0.60635	-0.306266	-0.886917	6.25947	-0.291135	0.0849427	1	1	10400	3452	16.5096	2.94808e-06
NT5C3B	1	0.35315	0.84455	2.87397	3.40411	-0.196621	0.250409	1	1	115024	16080	76.9047	5.50589e-08
DNAH17	2	0.75808	0.200697	-2.08226	4.97948	0.322646	0.0549544	1	1	8632	17971	85.9486	2.31143e-08
TMEM259	1	0.35315	0.84455	2.28418	4.52352	-0.238525	0.161226	1	1	91304	6490	31.0393	1.37977e-06
CPAMD8	1	0.35315	0.84455	-0.453151	8.08656	-0.1429	0.405735	1	1	27151	15270	73.0308	7.63462e-08
ZNF155	2	0.08486	1.42189	3.09854	2.02775	-0.1372	0.424909	1	1	7711	3828	18.3079	2.80591e-06
ZNF235	1	0.35315	0.84455	2.08783	2.95106	-0.251314	0.13927	1	1	9310	14514	69.4151	1.0727e-07
ZNF347	1	0.35315	0.84455	3.03552	2.65175	0.287744	0.0888044	1	1	84671	14686	70.2377	9.88704e-08
CHD6	1	0.35315	0.84455	6.72709	3.53732	-0.388665	0.0191481	1	1	84181	10859	51.9346	4.41863e-07
PAK7	3	0.82559	0.120361	-2.466	6.38947	-0.00643602	0.970283	1	1	57144	11472	54.8663	3.45131e-07
AFF3	2	0.11661	1.1737	2.77627	6.70331	-0.00431527	0.980073	1	1	3899	12229	58.4868	2.61594e-07
IGSF5	1	0.35315	0.84455	-2.80738	7.3047	-0.469158	0.00389602	1	1	150084	3510	16.787	2.92737e-06
ZNF70	1	0.35315	0.84455	3.5148	5.31068	-0.38291	0.0211661	1	1	7621	17270	82.596	3.03685e-08
BOK	16	0.18548	0.436202	-3.53659	4.07098	-0.153572	0.371198	1	1	666	10206	48.8115	5.65072e-07
PANX2	16	0.81116	0.073891	-1.43203	6.88657	0.0231221	0.893518	1	1	56666	7296	34.8941	1.20307e-06
EFR3B	1	0.35315	0.84455	-0.0877419	5.17365	0.0663673	0.700552	1	1	22979	9566	45.7506	7.1449e-07
CCDC14	3	0.30117	0.565242	6.78571	2.598	-0.420234	0.010717	1	1	64770	7594	36.3193	1.1636e-06
PIK3R4	1	0.35315	0.84455	3.98413	2.18946	0.0429384	0.803629	1	1	30849	4527	21.651	2.24622e-06
NLGN1	3	0.58274	0.296252	1.05542	9.26528	0.0165311	0.923765	1	1	22871	7774	37.1802	1.14313e-06
NAALADL2	19	0.015	-0.996604	2.34803	5.04721	0.184361	0.281753	1	1	254827	1182	5.65307	7.23829e-06
CYP8B1	1	0.35315	0.84455	-3.77965	4.36061	0.339905	0.0425302	1	1	1582	15305	73.1981	7.53059e-08
ANTXR2	1	0.35315	0.84455	7.1383	3.92426	0.507133	0.0015958	1	1	118429	13904	66.4977	1.38323e-07
DOCK2	1	0.35315	0.84455	3.58128	6.39858	0.737075	2.95057e-07	1	1	1794	6306	30.1593	1.42589e-06
IRX4	1	0.35315	0.84455	-4.06782	5.11414	-0.16223	0.344501	1	1	50805	15874	75.9195	6.01808e-08
KDM1B	1	0.35315	0.84455	4.54538	4.17571	0.056413	0.743825	1	1	221656	13962	66.7751	1.35511e-07
FKBP5	1	0.35315	0.84455	6.39096	4.90624	-0.274523	0.105165	1	1	2289	4238	20.2688	2.47378e-06
DSP	2	0.16477	0.973283	5.03023	8.82932	-0.27784	0.100862	1	1	1832	1243	5.94481	6.80052e-06
ZNF853	22	0.18364	-0.443141	0.697441	8.89183	-0.231698	0.173921	1	1	NA	NA	NA	NA
KIAA1324L	1	0.35315	0.84455	3.08058	7.62872	0.109303	0.525703	1	1	222223	18007	86.1208	2.26705e-08
CSMD3	12	0.02836	-0.963767	1.98001	11.5182	-0.00763978	0.964728	1	1	114788	2247	10.7466	4.10483e-06
FAM83H	1	0.35315	0.84455	-1.57906	6.93145	-0.10741	0.532938	1	1	286077	8933	42.7232	8.82014e-07
CRISPLD1	21	0.07699	-0.621451	5.89345	10.5661	-0.314649	0.0616151	1	1	83690	20661	98.8139	4.28986e-09
SVEP1	3	0.74335	-0.189009	5.58217	7.92952	0.11456	0.505861	1	1	79987	6394	30.5801	1.40521e-06
ZFP37	1	0.35315	0.84455	2.02483	2.75203	0.0254864	0.882701	1	1	7539	16098	76.9908	5.45867e-08
ABCA2	2	0.68495	0.262909	0.669238	5.45472	-0.307659	0.0679457	1	1	20	9712	46.4489	6.78788e-07
PHF2	1	0.35315	0.84455	5.23785	2.80526	0.158325	0.356394	1	1	5253	3271	15.644	3.04424e-06
NOX1	1	0.35315	0.84455	-4.37132	3.64754	-0.00821836	0.962058	1	1	27035	11176	53.4507	3.86202e-07
SLC6A14	1	0.35315	0.84455	0.082107	9.62613	-0.105582	0.539974	1	1	NA	NA	NA	NA
TLR7	1	0.35315	0.84455	2.1297	5.83469	0.761182	7.0624e-08	1	1	51284	1607	7.68569	5.32029e-06
CDKL5	1	0.35315	0.84455	4.2021	3.81081	-0.393606	0.0175465	1	1	6792	2502	11.9661	3.80497e-06
GRIPAP1	1	0.35315	0.84455	3.38803	2.62955	-0.10839	0.529186	1	1	56850	12085	57.7981	2.77176e-07
GSTM4	0	1	7.73816e-15	3.06424	4.09512	-0.291679	0.0843356	1	1	2948	5056	24.181	1.91815e-06
OR4A16	0	1	7.73816e-15	-2.16402	6.46802	0.314316	0.0619056	1	1	81327	20130	96.2743	5.88491e-09
HCAR3	0	1	7.73816e-15	-4.80943	3.91513	-0.0751255	0.663227	1	1	8843	11658	55.7559	3.25713e-07
TINAGL1	0	1	7.73816e-15	-1.67385	6.40481	0.2755	0.103883	1	1	64129	3193	15.2709	3.10187e-06
DHRS4L2	17	0.11177	-0.547856	1.93232	1.86099	0.0213708	0.901542	1	1	317749	15838	75.7473	6.1321e-08
TGM3	0	1	7.73816e-15	-3.00109	7.3999	0.00111526	0.994849	1	1	7053	5251	25.1136	1.82608e-06
CD207	0	1	7.73816e-15	-2.57892	6.45376	-0.180124	0.293152	1	1	50489	5165	24.7023	1.86542e-06
LATS1	14	0.04141	-0.804743	5.19425	1.81947	-0.010687	0.950674	1	1	9113	1664	7.9583	5.13784e-06
RHAG	0	1	7.73816e-15	-4.64778	4.13392	-0.076536	0.657287	1	1	6005	11562	55.2968	3.36529e-07
PRB2	10	0.60421	0.176953	-2.26428	6.88361	-0.0979688	0.569737	1	1	653247	8034	38.4236	1.1163e-06
ING1	22	0.54474	-0.191992	2.6023	4.43875	-0.143551	0.403578	1	1	3621	2189	10.4692	4.18327e-06
SPTBN5	1	0.89368	0.122292	-1.89202	6.24324	0.131286	0.445325	1	1	51332	4322	20.6705	2.40229e-06
TRPV1	1	0.89368	0.122292	1.11366	5.73858	-0.183365	0.284407	1	1	7442	10634	50.8585	4.82397e-07
DHX35	1	0.89368	0.122292	3.38842	1.36842	0.0472792	0.784225	1	1	60625	2513	12.0187	3.78854e-06
PROKR1	1	0.89368	0.122292	-4.57557	3.57912	-0.0197036	0.90919	1	1	10887	7798	37.2949	1.14076e-06
DYSF	2	0.76803	-0.206507	3.19893	3.54484	0.264282	0.119336	1	1	8291	10519	50.3085	4.99626e-07
PCDHGC3	1	0.89368	0.122292	4.03211	2.64442	-0.201658	0.238235	1	1	5098	5529	26.4432	1.68825e-06
AKAP12	14	0.04141	-0.804743	5.91339	4.65996	0.0802441	0.641771	1	1	9590	7215	34.5067	1.21743e-06
C7orf31	21	0.10683	-0.553031	2.44453	6.58785	-0.177876	0.299317	1	1	136895	17289	82.6869	2.99868e-08
ADCY1	1	0.89368	0.122292	2.14683	7.45918	-0.0438215	0.799672	1	1	107	3943	18.8579	2.74639e-06
ZNF679	1	0.89368	0.122292	-2.23066	7.43405	0.158708	0.355216	1	1	168417	7781	37.2136	1.14206e-06
ARHGAP39	1	0.89368	0.122292	-0.377975	7.26532	0.0342978	0.84259	1	1	80728	4843	23.1623	2.0367e-06
KCNB2	22	0.08087	-0.615257	-1.56528	7.54138	0.264077	0.119633	1	1	9312	6626	31.6897	1.34344e-06
PCSK5	2	0.66132	0.283483	4.11026	4.161	0.0538659	0.755029	1	1	5125	8097	38.725	1.10967e-06
ZNF169	1	0.89368	0.122292	0.38986	1.93941	-0.519703	0.00116043	1	1	169841	3696	17.6766	2.84658e-06
STAG2	3	0.58894	0.291432	6.17167	1.94062	-0.232473	0.172444	1	1	10735	4242	20.2879	2.46815e-06
NLGN3	1	0.89368	0.122292	-1.47987	6.37046	-0.2392	0.160009	1	1	54413	12720	60.835	2.18464e-07
TUBGCP2	1	0.4433	-0.91516	1.95526	3.73414	-0.0926424	0.590994	1	1	10844	556	2.65914	5.02818e-05
REEP3	2	0.08085	-2.53021	6.13296	5.16081	0.311626	0.0642931	1	1	221035	12430	59.4481	2.43498e-07
CASP4	1	0.4433	-0.91516	4.91421	3.66822	0.451687	0.00568626	1	1	837	5918	28.3036	1.54759e-06
DDX25	1	0.4433	-0.91516	-2.67386	5.67115	0.0227505	0.89522	1	1	29118	20591	98.4791	4.87001e-09
NELL1	2	0.1982	-1.24583	0.910409	10.3719	-0.273128	0.107017	1	1	4745	10844	51.8628	4.44224e-07
OR8H2	1	0.4433	-0.91516	-4.78536	3.90011	-0.0722483	0.675407	1	1	390151	18751	89.6791	1.18636e-08
DUSP27	1	0.4433	-0.91516	2.24535	10.6868	0.112962	0.51185	1	1	92235	3760	17.9827	2.82608e-06
DHCR7	1	0.4433	-0.91516	1.17754	5.30146	-0.218648	0.200138	1	1	1717	8411	40.2267	1.06486e-06
LAMC1	1	0.4433	-0.91516	8.56935	3.5237	0.485952	0.00265824	1	1	3915	1395	6.67177	6.11226e-06
KIF21B	1	0.4433	-0.91516	0.704354	6.45861	0.333662	0.0467316	1	1	23046	10184	48.7063	5.69626e-07
CSRP1	1	0.4433	-0.91516	3.57578	4.454	0.367325	0.0275345	1	1	1465	2815	13.4631	3.43913e-06
RDH16	2	0.46696	-0.561351	-0.115508	3.55472	-0.339253	0.0429541	1	1	8608	3788	18.1166	2.82012e-06
SRGAP1	4	0.75503	-0.157068	5.7268	3.8105	0.410381	0.0129192	1	1	57522	2510	12.0044	3.79273e-06
CCT2	9	0.86886	0.0582837	7.05507	4.89282	-0.12112	0.48164	1	1	10576	1006	4.81133	8.65244e-06
STX12	1	0.4433	-0.91516	5.061	2.7692	0.683311	4.37602e-06	1	1	23673	4531	21.6701	2.24336e-06
FOXJ2	10	0.79618	-0.0895234	4.4728	3.53242	0.201564	0.238458	1	1	55810	3212	15.3618	3.08903e-06
CLYBL	23	0.47906	-0.228088	0.279951	3.98598	-0.246593	0.147102	1	1	171425	7984	38.1845	1.12069e-06
SPRY2	22	0.54474	-0.191992	1.69945	3.4026	0.319007	0.0579105	1	1	10253	4676	22.3636	2.14843e-06
IPO5	22	0.54474	-0.191992	6.7865	3.73217	-0.187872	0.27253	1	1	3843	238	1.13827	0.000151471
BMP8B	1	0.4433	-0.91516	4.16754	8.64883	-0.494807	0.002156	1	1	656	9228	44.1341	8.02026e-07
AKAP6	18	0.09506	-0.578011	5.91587	8.63301	0.135263	0.43154	1	1	9472	9735	46.5589	6.73911e-07
NIN	1	0.4433	-0.91516	7.86361	2.46809	0.458195	0.00495048	1	1	51199	7071	33.818	1.24261e-06
SYT16	3	0.27464	-0.742931	-1.40827	7.72816	-0.0314763	0.855396	1	1	83851	16887	80.7643	3.72307e-08
ADAM20P1	1	0.4433	-0.91516	-0.823496	6.81257	-0.0344313	0.841984	1	1	NA	NA	NA	NA
ZFYVE9	1	0.4433	-0.91516	5.18906	2.70327	-0.419697	0.0108283	1	1	9372	8718	41.695	9.45832e-07
MAPK3	1	0.4433	-0.91516	1.39386	2.25945	0.100504	0.559743	1	1	5595	776	3.71132	1.33023e-05
NUP93	1	0.4433	-0.91516	5.30542	1.90737	-0.250621	0.1404	1	1	9688	2454	11.7366	3.87158e-06
MYH13	1	0.4433	-0.91516	-2.22325	7.23126	0.00949596	0.956165	1	1	8735	11237	53.7424	3.77061e-07
TSR1	1	0.4433	-0.91516	5.63374	2.26026	-0.194228	0.256339	1	1	55720	1459	6.97786	5.89569e-06
SSH2	16	0.68842	0.12438	5.47744	4.24406	0.0986325	0.567113	1	1	85464	6560	31.374	1.3601e-06
PSMD11	15	0.95847	0.0162158	5.52514	2.90765	-0.0177143	0.918326	1	1	5717	1604	7.67134	5.3351e-06
ZZEF1	1	0.4433	-0.91516	4.97959	2.87508	0.156385	0.36239	1	1	23140	11262	53.862	3.74331e-07
SGCA	1	0.4433	-0.91516	-1.47587	7.17928	-0.487697	0.00255189	1	1	6442	2806	13.4201	3.44625e-06
DDX5	1	0.4433	-0.91516	8.01577	2.73707	0.308087	0.0675443	1	1	1655	931	4.45263	9.59565e-06
ZNF521	1	0.4433	-0.91516	4.54938	6.66753	0.147489	0.390665	1	1	25925	6896	32.981	1.27697e-06
ALPK2	1	0.4433	-0.91516	3.38651	7.82376	0.496869	0.00205179	1	1	115701	16398	78.4256	4.73943e-08
CCDC102B	1	0.4433	-0.91516	5.15845	5.35093	0.11379	0.508744	1	1	79839	10589	50.6433	4.89692e-07
QTRT1	1	0.4433	-0.91516	0.801551	4.98434	-0.374196	0.0245555	1	1	81890	5663	27.084	1.64122e-06
ECSIT	3	0.54325	-0.367347	0.0784707	3.97545	-0.200659	0.240616	1	1	51295	4119	19.6997	2.58986e-06
USHBP1	1	0.4433	-0.91516	-1.19006	3.49542	0.27174	0.108884	1	1	83878	8580	41.035	9.95138e-07
COLGALT1	2	0.68657	-0.288325	5.52839	3.50967	-0.0305443	0.859635	1	1	79709	8509	40.6954	1.02061e-06
SLC5A5	1	0.4433	-0.91516	-1.23256	7.97903	-0.234464	0.168695	1	1	6528	12272	58.6924	2.5747e-07
ZNF726	1	0.4433	-0.91516	1.67613	3.43788	-0.389126	0.0189937	1	1	730087	17333	82.8973	2.94977e-08
THOP1	1	0.4433	-0.91516	2.58684	6.0868	-0.453763	0.00544198	1	1	7064	4214	20.154	2.49636e-06
ZNF260	1	0.4433	-0.91516	4.70297	4.26842	0.214288	0.209482	1	1	339324	13174	63.0064	1.84518e-07
EML2	1	0.4433	-0.91516	1.40074	3.70351	0.208375	0.222628	1	1	24139	12031	57.5398	2.81904e-07
ZNF175	1	0.4433	-0.91516	3.46475	1.27045	-0.125026	0.467509	1	1	7728	7213	34.4971	1.21749e-06
DIDO1	1	0.4433	-0.91516	5.66513	2.17072	-0.267273	0.115058	1	1	11083	3085	14.7544	3.16462e-06
POLR1B	1	0.4433	-0.91516	3.3703	10.1997	-0.0624255	0.717585	1	1	84172	2638	12.6166	3.63284e-06
TFCP2L1	2	0.59194	-0.393972	2.01849	5.6694	0.0518614	0.763881	1	1	29842	9691	46.3485	6.84145e-07
LCT	1	0.4433	-0.91516	-3.38239	4.31732	-0.141724	0.409652	1	1	3938	8977	42.9337	8.71065e-07
RIF1	1	0.4433	-0.91516	7.54344	1.36608	-0.248601	0.143733	1	1	55183	1187	5.67698	7.21613e-06
SCN3A	1	0.4433	-0.91516	0.41136	9.13014	0.278086	0.100548	1	1	6328	15643	74.8147	6.60766e-08
EPHA4	1	0.4433	-0.91516	4.03923	7.95831	0.126974	0.460545	1	1	2043	1611	7.70482	5.30758e-06
OTX1	1	0.4433	-0.91516	-0.49091	7.40562	-0.314701	0.0615702	1	1	5013	6704	32.0627	1.32131e-06
REG3A	1	0.4433	-0.91516	-4.8491	3.94599	-0.0891991	0.604919	1	1	5068	16982	81.2186	3.53098e-08
ACTR3BP2	1	0.4433	-0.91516	-2.85482	6.56766	-0.0236942	0.890899	1	1	NA	NA	NA	NA
CPNE4	3	0.2169	-0.881855	-1.52148	7.22573	0.370603	0.0260781	1	1	131034	2169	10.3735	4.21007e-06
DNAJB11	1	0.4433	-0.91516	7.25626	3.54077	0.0349999	0.839408	1	1	51726	1684	8.05395	5.09588e-06
TRAM1L1	1	0.4433	-0.91516	2.04192	9.46441	0.134346	0.434697	1	1	133022	18133	86.7234	2.01715e-08
SLAIN2	1	0.4433	-0.91516	5.96689	2.46407	0.356287	0.0329388	1	1	57606	9651	46.1572	6.93108e-07
TMPRSS11B	8	0.40411	-0.329525	-4.48205	4.1757	-0.07863	0.648507	1	1	132724	18044	86.2978	2.24948e-08
CCDC158	1	0.4433	-0.91516	1.64931	5.62047	-0.27072	0.110271	1	1	339965	7352	35.1619	1.19482e-06
AFAP1	1	0.4433	-0.91516	4.63652	3.66406	0.627289	4.23408e-05	1	1	60312	2933	14.0275	3.30139e-06
TRIO	1	0.4433	-0.91516	6.42972	3.86679	0.238566	0.161152	1	1	7204	1870	8.94352	4.69145e-06
CSF1R	1	0.4433	-0.91516	4.27839	5.87718	0.610958	7.56788e-05	1	1	1436	5542	26.5053	1.68264e-06
CARD6	1	0.4433	-0.91516	3.15057	4.34796	0.700881	1.93384e-06	1	1	84674	16019	76.6129	5.65186e-08
DEPDC1B	2	0.40046	-0.671395	1.7962	4.82356	-0.208399	0.222573	1	1	55789	4631	22.1484	2.17565e-06
MTHFD1L	14	0.04141	-0.804743	3.46544	2.71624	-0.223921	0.189233	1	1	25902	3390	16.2131	2.97322e-06
BTN2A3P	1	0.4433	-0.91516	1.98528	4.30463	-0.234819	0.168033	1	1	54718	18894	90.363	1.15951e-08
B3GAT2	2	0.40046	-0.671395	1.02063	5.58184	-0.0698589	0.685583	1	1	135152	12821	61.3181	2.10813e-07
RELN	1	0.4433	-0.91516	2.79796	13.0788	0.270811	0.110147	1	1	5649	6913	33.0623	1.27389e-06
EBAG9	2	0.10495	-2.02728	5.12773	2.55486	-0.430927	0.00869592	1	1	9166	12966	62.0116	1.99662e-07
PRKDC	4	0.92051	-0.0491675	8.55365	2.64503	-0.307947	0.0676754	1	1	5591	944	4.5148	9.38902e-06
GTF3C4	1	0.4433	-0.91516	4.69661	3.60755	-0.114092	0.50761	1	1	9329	8495	40.6284	1.02543e-06
EHMT1	1	0.4433	-0.91516	3.05568	5.90176	-0.176105	0.304235	1	1	79813	4430	21.187	2.31855e-06
IFT74	15	0.40213	-0.270821	4.15657	3.12799	-0.25924	0.126816	1	1	80173	5690	27.2132	1.63233e-06
C9orf131	1	0.4433	-0.91516	-0.339101	8.62827	0.128029	0.456796	1	1	138724	17582	84.0882	2.67716e-08
GLDC	2	0.31152	-0.859053	-0.407043	7.84018	0.321421	0.0559355	1	1	2731	11446	54.742	3.47379e-07
NAA35	2	0.20556	-1.2112	4.49337	1.80231	-0.17929	0.295431	1	1	60560	13993	66.9233	1.32968e-07
CFP	1	0.4433	-0.91516	-1.70929	5.9905	0.370916	0.0259427	1	1	5199	14439	69.0564	1.1099e-07
EPC1	1	0.29474	0.976312	5.61577	1.74212	-0.136171	0.428426	1	1	80314	6022	28.801	1.50947e-06
TXNIP	1	0.29474	0.976312	6.78379	4.69761	0.614574	6.67319e-05	1	1	10628	7080	33.861	1.24086e-06
CIT	1	0.29474	0.976312	4.55317	4.04453	-0.305968	0.0695512	1	1	11113	9930	47.4915	6.2975e-07
KCNA6	14	0.69912	0.121828	-0.415741	8.89948	-0.196254	0.251312	1	1	3742	11614	55.5455	3.30113e-07
NIPA1	1	0.29474	0.976312	3.87669	3.59421	0.213527	0.211144	1	1	123606	4991	23.8701	1.95474e-06
MAP1A	1	0.29474	0.976312	6.72232	4.10882	0.373678	0.0247704	1	1	4130	8994	43.015	8.6682e-07
CATSPER2	2	0.37994	0.569572	3.08411	3.90626	-0.190344	0.266153	1	1	117155	15029	71.8781	8.49669e-08
SQRDL	1	0.29474	0.976312	3.03039	4.51099	0.710574	1.20169e-06	1	1	58472	8635	41.298	9.72854e-07
ARID3B	1	0.29474	0.976312	2.85779	5.27449	-0.263887	0.119909	1	1	10620	12884	61.6194	2.06007e-07
SRRM2	2	0.81107	0.156533	8.36234	3.00377	-0.236583	0.164768	1	1	23524	1544	7.38438	5.57427e-06
ZNF205	1	0.29474	0.976312	-1.3869	5.3762	-0.085917	0.618321	1	1	7755	13452	64.3359	1.65974e-07
MT1X	1	0.29474	0.976312	1.40794	7.16929	0.000800844	0.996301	1	1	4501	14774	70.6586	9.51488e-08
ANKRD11	3	0.35313	-0.602404	7.32262	3.57003	-0.190507	0.265737	1	1	29123	3002	14.3575	3.23261e-06
TSEN54	1	0.29474	0.976312	-0.293032	3.33814	-0.200698	0.240523	1	1	283989	11558	55.2776	3.37005e-07
ARHGEF1	1	0.29474	0.976312	2.88075	5.98623	-0.0962474	0.576569	1	1	9138	4953	23.6884	1.97312e-06
PSG3	1	0.29474	0.976312	-4.05723	5.54837	0.372061	0.0254513	1	1	5671	13789	65.9477	1.45689e-07
SIGLECL1	1	0.29474	0.976312	-4.86227	3.18864	-0.106126	0.537876	1	1	NA	NA	NA	NA
OLFM2	1	0.29474	0.976312	3.36028	6.52429	-0.287885	0.0886415	1	1	93145	14135	67.6025	1.25073e-07
ARFGEF2	2	0.54911	0.386138	6.33015	2.15894	-0.123381	0.473433	1	1	10564	98	0.468698	0.000214187
SS18L1	1	0.29474	0.976312	2.88455	2.95674	-0.0274428	0.873767	1	1	26039	1839	8.79526	4.75494e-06
LIME1	1	0.29474	0.976312	-3.86955	5.292	-0.146466	0.393995	1	1	54923	6028	28.8297	1.507e-06
POTED	1	0.29474	0.976312	-3.37803	6.10166	-0.144182	0.401493	1	1	317754	17378	83.1125	2.94977e-08
AIRE	10	0.07495	0.677579	-4.3792	4.25625	0.0498879	0.772625	1	1	326	6995	33.4545	1.25724e-06
CRYBB3	1	0.29474	0.976312	-4.43992	3.25753	-0.078892	0.647412	1	1	1417	4813	23.0188	2.05437e-06
RETSAT	1	0.29474	0.976312	3.00069	1.78034	0.351677	0.0354389	1	1	54884	8462	40.4706	1.04496e-06
ZAP70	1	0.29474	0.976312	-2.09369	7.5566	0.614802	6.62008e-05	1	1	7535	625	2.98914	3.13581e-05
SATB1	1	0.29474	0.976312	4.99438	4.3132	0.309046	0.0666507	1	1	6304	701	3.35262	1.61333e-05
FYCO1	1	0.29474	0.976312	3.47918	2.36686	0.209632	0.219788	1	1	79443	817	3.90741	1.23438e-05
LTF	1	0.29474	0.976312	-0.296202	8.95014	0.573238	0.00025784	1	1	4057	9093	43.4884	8.36217e-07
NKX6-1	2	0.14636	1.03747	0.411842	7.8644	-0.179878	0.293822	1	1	4825	9332	44.6315	7.74987e-07
DHX29	1	0.29474	0.976312	5.04176	1.98003	-0.0842783	0.625058	1	1	54505	10880	52.035	4.37287e-07
MAL2	4	0.61737	-0.257567	1.48534	10.2943	-0.33221	0.0477556	1	1	114569	3297	15.7683	3.02028e-06
MYOM2	1	0.29474	0.976312	1.29756	5.91422	-0.343448	0.0402848	1	1	9172	5029	24.0518	1.93108e-06
GTPBP4	1	0.97208	0.0325122	5.488	2.46549	-0.386165	0.0200041	1	1	23560	4567	21.8423	2.21791e-06
PAPSS2	2	0.44131	0.497152	5.68514	5.09503	0.0569537	0.741453	1	1	9060	10915	52.2024	4.3042e-07
TCHHL1	1	0.97208	0.0325122	-2.57334	6.31406	-0.130757	0.447179	1	1	126637	18091	86.5226	2.10964e-08
ATP1A2	1	0.97208	0.0325122	1.10679	9.83516	-0.0751564	0.663097	1	1	477	2878	13.7644	3.36496e-06
RTN3	1	0.97208	0.0325122	5.57144	2.00014	-0.144978	0.398872	1	1	10313	2739	13.0996	3.50789e-06
DENND1B	2	0.46304	-0.567332	4.59623	2.92811	0.0396424	0.818441	1	1	163486	14668	70.1516	9.9796e-08
PIK3C2B	1	0.97208	0.0325122	2.54361	3.19163	0.152041	0.376041	1	1	5287	2122	10.1487	4.26767e-06
FAM222A	1	0.97208	0.0325122	-2.28436	5.11718	-0.245032	0.149763	1	1	84915	15665	74.9199	6.55436e-08
ADCY6	1	0.97208	0.0325122	3.06659	7.4794	-0.195967	0.252022	1	1	112	6435	30.7762	1.39335e-06
IGFBP6	1	0.97208	0.0325122	0.394388	5.97679	0.591228	0.000146447	1	1	3489	16499	78.9086	4.54237e-08
WDTC1	1	0.97208	0.0325122	1.83645	3.23529	0.0106396	0.950892	1	1	23038	8434	40.3367	1.05423e-06
OTOGL	2	0.715	-0.258976	-0.395398	7.82068	0.542688	0.000627259	1	1	283310	8094	38.7106	1.10978e-06
TXLNA	1	0.97208	0.0325122	5.27478	3.13568	-0.0156109	0.927997	1	1	200081	2734	13.0757	3.51218e-06
LRFN5	2	0.46304	-0.567332	2.18681	10.6274	0.0712473	0.679663	1	1	145581	18508	88.5169	1.60184e-08
ATP2A1	1	0.97208	0.0325122	0.536012	6.49743	-0.204013	0.232681	1	1	487	2418	11.5644	3.9039e-06
RPGRIP1L	1	0.97208	0.0325122	5.26484	2.84763	-0.581165	0.000201773	1	1	23322	889	4.25176	1.03213e-05
AK5	1	0.97208	0.0325122	5.03545	6.60826	-0.0916377	0.595043	1	1	26289	13277	63.499	1.77167e-07
MEX3D	1	0.97208	0.0325122	2.09052	8.55519	0.0776365	0.652668	1	1	399664	14090	67.3872	1.27853e-07
FFAR2	2	0.83382	-0.144829	-3.75468	4.28647	0.35651	0.032822	1	1	2867	11387	54.4598	3.54861e-07
IL1R2	1	0.97208	0.0325122	-0.949014	7.06931	0.0910063	0.597593	1	1	7850	13010	62.222	1.96352e-07
ABCB11	1	0.97208	0.0325122	-4.92374	3.16767	0.274086	0.105743	1	1	8647	11975	57.272	2.8827e-07
MYO3B	1	0.97208	0.0325122	-0.0567768	9.40474	0.185566	0.278567	1	1	140469	11999	57.3868	2.85208e-07
FAM171B	1	0.97208	0.0325122	4.54448	3.98922	0.377477	0.0232303	1	1	165215	3560	17.0262	2.91191e-06
SUSD2	1	0.97208	0.0325122	0.237949	9.40212	-0.058217	0.73592	1	1	56241	9485	45.3632	7.35854e-07
TTC28	4	0.44447	0.365361	5.09927	2.40983	0.15729	0.359585	1	1	23331	535	2.55871	5.07921e-05
CHRNG	1	0.97208	0.0325122	-2.1964	7.60591	-0.137129	0.425152	1	1	1146	16301	77.9616	4.98069e-08
MAPK8IP2	14	0.64392	-0.147826	-2.85914	4.58814	0.049079	0.776217	1	1	23542	292	1.39653	0.000134667
ASXL2	1	0.97208	0.0325122	6.7789	1.68939	0.016926	0.921949	1	1	55252	11301	54.0485	3.68661e-07
TPRA1	1	0.97208	0.0325122	-1.75364	7.22652	0.0431918	0.802493	1	1	131601	14510	69.396	1.0741e-07
PODXL2	1	0.97208	0.0325122	-1.29678	7.18555	-0.474796	0.00343404	1	1	50512	4372	20.9097	2.36767e-06
CEP63	2	0.59492	-0.390428	6.18082	1.86146	-0.54112	0.000655068	1	1	80254	1916	9.16352	4.61712e-06
SLC35G2	1	0.97208	0.0325122	1.81654	1.99118	0.217702	0.202141	1	1	80723	15537	74.3077	6.83497e-08
STIM2	1	0.97208	0.0325122	5.21768	2.49847	0.178377	0.297937	1	1	57620	10782	51.5663	4.5733e-07
KDR	1	0.97208	0.0325122	5.96802	5.79753	0.366109	0.0280915	1	1	3791	4037	19.3075	2.65123e-06
SLC4A4	2	0.59194	-0.393972	3.66027	6.1299	-0.0748059	0.664576	1	1	8671	12522	59.8881	2.33636e-07
PCDHAC1	1	0.97208	0.0325122	-1.19089	7.82266	0.301189	0.0742504	1	1	NA	NA	NA	NA
WDR46	1	0.97208	0.0325122	2.17836	1.90297	-0.174026	0.310069	1	1	9277	7711	36.8789	1.151e-06
CNR1	1	0.97208	0.0325122	1.34579	10.2656	0.00770895	0.964409	1	1	1268	10819	51.7433	4.49614e-07
MMS22L	2	0.5986	-0.38607	5.74608	3.5304	-0.265994	0.116872	1	1	253714	6350	30.3697	1.41658e-06
BBS9	4	0.1987	-0.782372	4.63314	2.28132	0.12359	0.472677	1	1	27241	13919	66.5694	1.37758e-07
ANLN	3	0.59301	0.288276	6.50682	5.90701	0.0126369	0.941688	1	1	54443	1564	7.48003	5.48762e-06
POTEA	1	0.97208	0.0325122	-3.07215	6.31123	-0.0947062	0.582717	1	1	340441	20620	98.6178	4.46562e-09
NECAB1	21	0.07699	-0.621451	3.02018	6.1645	-0.154518	0.368223	1	1	64168	7437	35.5684	1.18236e-06
KIAA1429	1	0.97208	0.0325122	7.12242	2.05696	-0.424554	0.00985705	1	1	25962	6539	31.2736	1.36773e-06
OR1J1	1	0.97208	0.0325122	-3.46223	5.54837	0.230189	0.176821	1	1	347168	17737	84.8295	2.40898e-08
MAGEC3	2	0.44131	0.497152	-3.93548	5.73989	0.138921	0.419069	1	1	139081	7904	37.8019	1.12894e-06
KDM6A	3	0.39723	-0.538125	4.1452	2.24495	-0.219287	0.198794	1	1	7403	4616	22.0766	2.18508e-06
MTMR8	1	0.97208	0.0325122	-2.29937	5.73838	0.203819	0.233135	1	1	55613	16364	78.2629	4.80426e-08
OR51A4	1	0.29474	0.976312	-5.23911	3.62385	0.00061863	0.997143	1	1	401666	20026	95.7769	5.88491e-09
NBPF1	0	1	7.73816e-15	6.43385	2.89386	0.0567527	0.742334	1	1	55672	14658	70.1038	9.99077e-08
TMEM177	0	1	7.73816e-15	0.0272108	6.82928	-0.107233	0.533621	1	1	80775	8512	40.7097	1.02021e-06
BCR	0	1	7.73816e-15	1.23132	5.69448	0.150544	0.380814	1	1	613	2441	11.6744	3.88546e-06
GSAP	0	1	7.73816e-15	3.37589	5.49212	0.535346	0.000767106	1	1	54103	16425	78.5547	4.68985e-08
NRBF2	2	0.18909	0.902506	3.57836	3.60157	0.0724788	0.674428	1	1	29982	1166	5.57655	7.37021e-06
ITIH2	1	0.63475	0.421827	-3.25216	5.59662	0.459678	0.00479475	1	1	3698	3597	17.2031	2.89519e-06
ARNT	1	0.63475	0.421827	5.88597	1.57084	0.209445	0.22021	1	1	405	4243	20.2927	2.46722e-06
MST1L	1	0.63475	0.421827	1.69712	8.62381	-0.130159	0.449279	1	1	11223	19315	92.3765	1.15951e-08
CACNA1C	13	0.29453	0.344416	3.98402	8.07854	0.210224	0.218458	1	1	775	7767	37.1467	1.14398e-06
KMT2D	1	0.63475	0.421827	5.65706	2.14813	-0.309718	0.0660299	1	1	8085	4177	19.977	2.53199e-06
ZNF57	1	0.63475	0.421827	1.02471	2.74765	-0.246257	0.147672	1	1	126295	14961	71.5529	8.75409e-08
ZFP28	1	0.63475	0.421827	3.87223	4.17441	-0.233388	0.170713	1	1	140612	3154	15.0844	3.12442e-06
KCTD18	1	0.63475	0.421827	3.21572	3.3059	0.231939	0.173462	1	1	130535	5440	26.0175	1.72747e-06
CLCN3	2	0.27818	0.716473	6.11506	1.62668	-0.0850319	0.621956	1	1	1182	9624	46.028	6.99826e-07
TRAPPC11	1	0.63475	0.421827	5.40091	1.85666	0.0164076	0.924333	1	1	60684	8963	42.8667	8.73095e-07
MUC7	1	0.63475	0.421827	0.604164	10.9064	-0.431091	0.00866763	1	1	4589	4628	22.134	2.17711e-06
PELO	1	0.63475	0.421827	3.15687	2.96097	0.381908	0.0215345	1	1	53918	3223	15.4144	3.08244e-06
DPYS	2	0.85293	-0.127478	-1.97366	6.00959	0.15241	0.37487	1	1	1807	16369	78.2869	4.79226e-08
LY6K	1	0.63475	0.421827	1.33522	9.6579	-0.104851	0.542798	1	1	54742	17370	83.0743	2.94977e-08
SFMBT2	3	0.48823	-0.425895	3.69994	4.11043	0.448229	0.00611414	1	1	57713	1058	5.06002	8.07434e-06
MUC6	2	0.49923	-0.514079	4.25991	9.5323	0.171644	0.31684	1	1	4588	6339	30.3171	1.4203e-06
OR51M1	1	0.5901	-0.58184	-3.08478	5.3033	0.0809517	0.638826	1	1	390059	7810	37.3523	1.13943e-06
METTL11B	1	0.5901	-0.58184	-3.11014	4.78131	-0.324158	0.0537618	1	1	NA	NA	NA	NA
INPPL1	1	0.5901	-0.58184	4.80724	3.43722	-0.353966	0.0341792	1	1	3636	2598	12.4253	3.6845e-06
CEND1	2	0.36016	0.594996	-3.93677	5.54837	0.360091	0.0309862	1	1	51286	16640	79.583	4.19549e-08
GRM5	1	0.5901	-0.58184	-2.88306	5.68334	0.257624	0.129284	1	1	2915	8522	40.7576	1.01578e-06
TMTC1	4	0.97881	-0.0130047	5.09518	6.33578	0.17399	0.31017	1	1	83857	7369	35.2432	1.19321e-06
POC1B	1	0.5901	-0.58184	3.6532	1.95608	-0.0888275	0.60643	1	1	282809	8613	41.1928	9.80675e-07
AP4S1	18	0.08058	-0.612874	1.72379	4.37966	0.190889	0.264762	1	1	11154	10507	50.2511	5.01852e-07
SLC6A10P	1	0.5901	-0.58184	-2.77851	5.8673	-0.49312	0.00224474	1	1	386757	19473	93.1321	1.11508e-08
KCTD19	1	0.5901	-0.58184	-1.59161	5.98571	-0.109059	0.526631	1	1	146212	18674	89.3108	1.34514e-08
ITGA3	2	0.36016	0.594996	1.75651	4.87855	0.395463	0.0169742	1	1	3675	1188	5.68176	7.21467e-06
PODNL1	1	0.5901	-0.58184	1.53177	6.73302	0.184508	0.281364	1	1	79883	8134	38.9019	1.10569e-06
CWC22	1	0.5901	-0.58184	5.50503	2.25165	-0.23526	0.167212	1	1	57703	11480	54.9046	3.43994e-07
MRPL40	1	0.5901	-0.58184	3.28146	2.55781	-0.139239	0.417993	1	1	64976	417	1.99436	5.39388e-05
ELFN2	1	0.5901	-0.58184	-3.77149	4.98376	-0.0565313	0.743305	1	1	114794	16559	79.1956	4.37269e-08
APLF	1	0.5901	-0.58184	2.54452	4.35164	0.540865	0.000659688	1	1	200558	12261	58.6398	2.58601e-07
SHROOM3	3	0.59195	-0.319724	3.09313	7.29354	-0.206232	0.227529	1	1	57619	10938	52.3124	4.24805e-07
PCDHB6	1	0.5901	-0.58184	2.14936	7.91369	0.090381	0.600124	1	1	NA	NA	NA	NA
PCDHGA11	1	0.5901	-0.58184	0.906191	4.67371	-0.330465	0.0490094	1	1	56105	5699	27.2562	1.62767e-06
INTS1	22	0.07361	-0.635173	1.78011	3.77136	-0.368085	0.027191	1	1	26173	5263	25.171	1.81999e-06
NFE2L3	2	0.715	-0.258976	3.82088	3.52809	0.121068	0.481829	1	1	9603	9367	44.7989	7.65316e-07
TECPR1	1	0.5901	-0.58184	0.0132431	2.90205	0.154727	0.367566	1	1	25851	2051	9.80917	4.38955e-06
SOX7	1	0.5901	-0.58184	1.64855	5.96319	0.308395	0.0672557	1	1	83595	14413	68.932	1.12221e-07
OC90	2	0.36282	-0.743699	-3.19156	5.60312	-0.366544	0.0278914	1	1	729330	3366	16.0983	2.98766e-06
TEX15	1	0.5901	-0.58184	2.02565	10.6184	-0.27021	0.110969	1	1	56154	4734	22.641	2.10929e-06
WRN	1	0.5901	-0.58184	5.47082	2.58191	-0.400974	0.0153671	1	1	7486	6531	31.2354	1.37071e-06
ANP32B	1	0.5901	-0.58184	8.68637	2.97107	-0.365949	0.0281653	1	1	10541	4079	19.5083	2.62254e-06
IGSF1	1	0.5901	-0.58184	-1.67185	7.03475	0.315291	0.0610581	1	1	3547	15049	71.9738	8.4011e-08
PLXNA3	1	0.5901	-0.58184	2.11539	6.4909	-0.319576	0.0574404	1	1	55558	179	0.856091	0.000167123
TERT	3	0.82963	-0.122393	-4.18386	4.71531	-0.0952957	0.580362	1	1	7015	2728	13.047	3.52067e-06
PDCL3	1	0.47206	0.639867	4.06068	1.9637	-0.204612	0.231283	1	1	79031	12695	60.7155	2.20757e-07
CBLB	5	0.34605	0.414023	6.17907	3.60507	0.00790912	0.963485	1	1	868	2416	11.5548	3.90458e-06
FAF2	1	0.47206	0.639867	5.19415	1.59196	0.134074	0.435637	1	1	23197	52	0.248697	0.000534818
PUS7	1	0.47206	0.639867	4.57147	3.26731	-0.504706	0.00169472	1	1	54517	8007	38.2945	1.11863e-06
PTPRD	7	0.39397	-0.357039	7.21823	10.7797	-0.24859	0.143751	1	1	5789	13213	63.1929	1.82622e-07
MIR31HG	15	0.40213	-0.270821	-4.05329	4.68377	0.174076	0.309928	1	1	NA	NA	NA	NA
PVRL1	1	0.47206	0.639867	2.59602	3.62797	-0.299156	0.0763228	1	1	NA	NA	NA	NA
RP11-260O18.1	1	0.99892	49.4109	-3.5899	6.1274	0.478335	0.00316899	1	1	NA	NA	NA	NA
RP11-8L2.1	3	0.19719	0.725467	-1.84533	7.18495	-0.267058	0.11536	1	1	NA	NA	NA	NA
RP11-284M14.1	1	0.99892	49.4109	-2.30303	5.56815	-0.256128	0.131602	1	1	NA	NA	NA	NA
USP38	1	0.99892	49.4109	4.30447	2.70461	0.462817	0.00447915	1	1	84640	6517	31.1684	1.37483e-06
DCLK2	1	0.99892	49.4109	2.35689	3.27662	-0.147492	0.390656	1	1	166614	7139	34.1432	1.2298e-06
SH3D19	2	0.065	2.3774	5.97053	3.56887	0.385256	0.0203229	1	1	152503	4276	20.4505	2.44342e-06
PDGFC	2	0.20889	0.853198	5.61926	3.19935	0.175858	0.304922	1	1	56034	11778	56.3298	3.10472e-07
GRIA2	2	0.0661	2.4459	0.311286	9.02909	-0.237113	0.163795	1	1	2891	4192	20.0488	2.51512e-06
CCDC125	1	0.99892	49.4109	3.84078	3.25175	-0.034547	0.84146	1	1	202243	16484	78.8369	4.58232e-08
ARID1B	15	0.21813	-0.413771	5.83768	1.98295	-0.174127	0.309784	1	1	57492	1428	6.82959	5.99961e-06
AUTS2	11	0.0793	0.648106	4.99049	5.89549	-0.452792	0.00555504	1	1	26053	3418	16.347	2.9592e-06
MAGI2	9	0.34469	0.337424	3.57094	3.27566	-0.321143	0.0561604	1	1	9863	9723	46.5015	6.76826e-07
GNAQ	4	0.19487	0.642723	6.41213	3.99054	0.453038	0.00552624	1	1	2776	5810	27.7871	1.58589e-06
PHF21A	2	0.32685	0.640783	6.05902	2.47509	-0.322869	0.0547776	1	1	51317	11541	55.1963	3.39088e-07
NOS1	4	0.29526	0.506466	1.80219	11.5033	-0.186393	0.276392	1	1	4842	3091	14.7831	3.16046e-06
CTD-2251F13.1	1	0.99892	49.4109	-2.48369	6.09259	0.0222703	0.897419	1	1	NA	NA	NA	NA
LSMD1	2	0.18493	0.913725	-0.0195885	4.93377	0.0113256	0.94773	1	1	NA	NA	NA	NA
NF1	15	0.2398	0.382974	6.92233	4.39923	-0.207931	0.223639	1	1	4763	1707	8.16395	4.99486e-06
RP11-584P21.2	1	0.67219	0.376593	-1.9078	5.65451	0.0665878	0.699604	1	1	NA	NA	NA	NA
MFSD8	1	0.67219	0.376593	2.4564	3.69526	0.362804	0.0296526	1	1	256471	9110	43.5698	8.30537e-07
GZMA	3	0.80407	-0.141694	2.82951	12.1752	0.62622	4.40246e-05	1	1	3001	11963	57.2146	2.89278e-07
CPQ	4	0.65192	-0.231036	4.08774	3.25808	-0.0995802	0.563376	1	1	10404	15781	75.4747	6.25392e-08
IQSEC3	10	0.84143	0.0682978	1.12924	10.0592	-0.00714155	0.967027	1	1	440073	17238	82.443	3.10615e-08
SLC6A13	10	0.84143	0.0682978	-1.71223	7.46142	0.248105	0.14456	1	1	6540	7859	37.5867	1.1337e-06
ERC1	11	0.39617	0.285313	7.61909	2.76601	-0.135524	0.430642	1	1	23085	4127	19.7379	2.58104e-06
WNT5B	10	0.84143	0.0682978	1.18627	9.48097	0.361875	0.0301038	1	1	81029	15057	72.0121	8.35472e-08
FOXM1	9	0.62711	0.171102	3.24331	4.67475	-0.155525	0.365071	1	1	2305	2392	11.44	3.93222e-06
TSPAN9	9	0.62711	0.171102	1.84923	4.72204	0.324644	0.0533836	1	1	10867	2926	13.994	3.30859e-06
EFCAB4B	13	0.9926	0.00296554	2.16612	6.28695	0.00672212	0.968962	1	1	NA	NA	NA	NA
ANO2	11	0.91351	0.0361275	1.24722	7.09475	-0.0255407	0.882453	1	1	57101	5214	24.9366	1.84317e-06
CLEC4A	9	0.62711	0.171102	2.8338	7.86307	0.431322	0.00862806	1	1	50856	11890	56.8655	2.98287e-07
LINC00937	1	0.67219	0.376593	1.35848	6.08408	-0.21968	0.19797	1	1	389634	8290	39.648	1.09315e-06
RIMKLB	9	0.62711	0.171102	6.14104	5.40373	0.119764	0.486595	1	1	57494	15676	74.9725	6.51556e-08
A2ML1	10	0.78658	0.0923568	-3.27239	5.23639	-0.13683	0.426172	1	1	144568	7590	36.3002	1.16434e-06
KLRG1	9	0.62711	0.171102	0.133423	7.82979	0.650586	1.74246e-05	1	1	10219	18052	86.336	2.22432e-08
LINC00612	1	0.67219	0.376593	-3.26656	5.72291	0.706897	1.44257e-06	1	1	NA	NA	NA	NA
A2M	9	0.62711	0.171102	8.14576	6.02178	0.152911	0.373283	1	1	2	1479	7.07351	5.81508e-06
A2MP1	9	0.62711	0.171102	-2.73759	5.46676	0.362227	0.0299322	1	1	NA	NA	NA	NA
RP11-22B23.1	2	0.93197	-0.0578617	0.0820394	6.23057	-0.328299	0.050602	1	1	NA	NA	NA	NA
CLEC7A	9	0.62711	0.171102	4.10937	5.22611	0.802012	4.10291e-09	1	1	64581	2583	12.3535	3.699e-06
OLR1	9	0.62711	0.171102	2.14024	9.14995	0.517912	0.00121525	1	1	4973	11739	56.1433	3.15318e-07
TMEM52B	1	0.67219	0.376593	-1.86456	6.19718	0.594158	0.000133133	1	1	120939	12587	60.199	2.28486e-07
CDKN1B	9	0.62711	0.171102	3.65802	3.37421	-0.100387	0.560204	1	1	1027	1755	8.39351	4.88114e-06
GRIN2B	9	0.62711	0.171102	2.87411	8.88671	-0.340755	0.0419828	1	1	2904	1512	7.23134	5.67742e-06
PTPRO	9	0.62711	0.171102	2.79329	7.11129	0.60883	8.14361e-05	1	1	5800	9670	46.248	6.88377e-07
EPS8	10	0.84143	0.0682978	6.21486	3.00464	0.322622	0.0549733	1	1	2059	1271	6.07872	6.65382e-06
DERA	9	0.62711	0.171102	3.17637	3.32114	0.283314	0.0940523	1	1	51071	8941	42.7615	8.79595e-07
SLC15A5	10	0.39501	0.293253	-3.49681	5.9152	-0.0946586	0.582907	1	1	NA	NA	NA	NA
MGST1	10	0.39501	0.293253	3.53365	7.21153	-0.0158537	0.92688	1	1	4257	10863	51.9537	4.40906e-07
PIK3C2G	2	0.1372	1.0742	-1.57922	8.92134	0.179053	0.29608	1	1	5288	8633	41.2884	9.74567e-07
PLEKHA5	5	0.07756	0.869812	7.2701	5.48128	-0.318418	0.0584004	1	1	54477	2820	13.487	3.43474e-06
AEBP2	4	0.14644	0.737194	4.4636	1.74465	-0.0893364	0.604361	1	1	121536	10472	50.0837	5.10545e-07
RP11-405A12.2	4	0.18922	0.652352	-3.57658	5.52059	-0.0837609	0.627191	1	1	NA	NA	NA	NA
PDE3A	4	0.9921	-0.00484335	5.68058	6.65544	0.0939322	0.585815	1	1	5139	4680	22.3827	2.14611e-06
SLCO1C1	2	0.30432	0.674323	0.528712	9.1247	-0.121336	0.480853	1	1	53919	15755	75.3503	6.30875e-08
ABCC9	1	0.67219	0.376593	7.47828	4.19585	0.0548019	0.750905	1	1	10060	4962	23.7314	1.96807e-06
ST8SIA1	2	0.30432	0.674323	3.43419	7.60712	0.181744	0.288759	1	1	6489	3081	14.7353	3.16657e-06
SOX5	6	0.09451	0.745111	4.31549	8.57612	-0.131588	0.444272	1	1	6660	6206	29.681	1.45125e-06
RP11-444D3.1	1	0.67219	0.376593	-0.459529	9.83215	0.236934	0.164124	1	1	NA	NA	NA	NA
BCAT1	1	0.67219	0.376593	7.95572	4.821	-0.036496	0.832639	1	1	586	5383	25.7449	1.76176e-06
IFLTD1	2	0.94337	0.0472411	-3.12529	6.64854	0.240208	0.158202	1	1	NA	NA	NA	NA
RASSF8	2	0.94337	0.0472411	6.52931	4.48202	0.400818	0.0154107	1	1	11228	10150	48.5437	5.77306e-07
SSPN	3	0.07823	1.13115	4.3515	7.47655	0.263274	0.120803	1	1	8082	12979	62.0737	1.9915e-07
ITPR2	3	0.07823	1.13115	7.26739	3.65915	0.407764	0.0135646	1	1	3709	3161	15.1179	3.12072e-06
PPFIBP1	5	0.25099	0.511311	8.26935	4.97136	0.305021	0.0704633	1	1	8496	5897	28.2032	1.55429e-06
CAPRIN2	2	0.30432	0.674323	5.17578	3.30715	0.242777	0.153666	1	1	65981	14347	68.6164	1.14949e-07
DENND5B-AS1	1	0.67219	0.376593	-3.0615	5.8572	-0.0845229	0.62405	1	1	NA	NA	NA	NA
BICD1	3	0.46519	0.393846	6.30449	4.81449	0.0647553	0.707501	1	1	636	8749	41.8432	9.33841e-07
FGD4	1	0.67219	0.376593	4.14728	4.13892	0.520003	0.00115148	1	1	121512	9970	47.6828	6.17709e-07
CPNE8	3	0.29978	0.567002	4.68837	2.69661	0.109453	0.525133	1	1	144402	8712	41.6663	9.47457e-07
KIF21A	4	0.7079	0.179412	6.83016	5.12652	-0.599284	0.000112429	1	1	55605	7199	34.4301	1.22005e-06
ABCD2	2	0.89407	0.087999	0.969282	9.10762	0.168084	0.327133	1	1	225	13700	65.522	1.51041e-07
RP11-362K2.2	6	0.9235	0.0393812	-0.436327	9.42216	0.193688	0.257688	1	1	NA	NA	NA	NA
SLC16A7	7	0.67289	0.161921	5.1914	8.28459	0.0676177	0.695179	1	1	9194	14518	69.4342	1.06953e-07
FAM19A2	7	0.64963	-0.181924	1.75782	11.6867	0.0653095	0.70511	1	1	338811	15987	76.4599	5.72425e-08
MON2	2	0.60042	0.338021	6.27719	3.30091	-0.138907	0.419117	1	1	23041	10672	51.0402	4.76523e-07
C12orf66	2	0.60042	0.338021	1.12214	4.07927	0.091389	0.596047	1	1	144577	7989	38.2084	1.12032e-06
XPOT	1	0.67219	0.376593	7.10492	6.10618	-0.0846189	0.623655	1	1	11260	3238	15.4862	3.07097e-06
TBK1	2	0.60042	0.338021	5.08806	3.42515	0.476981	0.0032682	1	1	29110	2015	9.637	4.46717e-06
RASSF3	2	0.41422	0.528048	5.48031	2.9939	0.535014	0.000774048	1	1	283349	11592	55.4402	3.32925e-07
RP11-629N8.3	1	0.67219	0.376593	-2.38157	7.73714	-0.0119866	0.944684	1	1	NA	NA	NA	NA
TBC1D30	3	0.71447	0.198318	2.36468	7.00014	0.064614	0.708112	1	1	23329	17519	83.7869	2.77852e-08
MSRB3	4	0.86982	-0.0812284	5.34637	3.95196	0.307403	0.0681866	1	1	253827	5874	28.0932	1.56132e-06
RPSAP52	7	0.73598	0.12945	-3.01081	5.292	0.255214	0.133034	1	1	NA	NA	NA	NA
IRAK3	5	0.40989	0.360383	4.85612	7.6522	0.265857	0.117068	1	1	11213	9433	45.1145	7.47491e-07
GRIP1	6	0.6431	0.188136	1.46653	9.1975	0.146493	0.393908	1	1	23426	8739	41.7954	9.36937e-07
RP11-611E13.2	7	0.6784	0.159039	0.788225	10.6431	0.138756	0.419625	1	1	NA	NA	NA	NA
ZFC3H1	4	0.32004	0.479535	7.6941	5.94703	0.0842454	0.625193	1	1	196441	10797	51.6381	4.54348e-07
OSBPL8	1	0.67219	0.376593	7.42554	3.89254	0.276139	0.103051	1	1	114882	4853	23.2101	2.03316e-06
ZMYM2	23	0.63813	-0.150462	6.93663	2.46642	-0.12822	0.456118	1	1	7750	3088	14.7688	3.16157e-06
MIPEP	24	0.3939	-0.281048	1.86404	4.03563	0.1241	0.470838	1	1	4285	7515	35.9415	1.17374e-06
ARID1A	2	0.21635	-1.16386	5.43352	2.56457	-0.276333	0.102799	1	1	8289	4566	21.8375	2.21803e-06
TTC39A	1	0.30726	-1.42124	-0.689686	6.80072	-0.211687	0.215197	1	1	22996	3676	17.5809	2.85291e-06
RAB3B	1	0.30726	-1.42124	2.88276	7.79591	0.223291	0.190513	1	1	5865	10699	51.1694	4.71889e-07
CC2D1B	1	0.30726	-1.42124	2.53183	3.63588	-0.0652256	0.705471	1	1	200014	14144	67.6455	1.24707e-07
NEGR1	4	0.72736	0.16709	4.15784	4.71019	-0.00273429	0.987373	1	1	257194	5372	25.6923	1.76837e-06
TRIM33	1	0.30726	-1.42124	6.95496	2.02545	-0.354179	0.0340634	1	1	51592	4576	21.8853	2.21362e-06
NUP210L	3	0.22055	-0.871727	-1.51868	8.4036	-0.0639666	0.71091	1	1	91181	14582	69.7403	1.0383e-07
AIM2	1	0.30726	-1.42124	2.89229	11.654	0.515377	0.00129668	1	1	9447	1263	6.04046	6.68667e-06
CADM3	1	0.30726	-1.42124	3.1451	12.8685	0.428681	0.00909103	1	1	57863	5887	28.1553	1.55796e-06
TAGLN2	2	0.97239	0.0231159	3.93308	3.58805	0.226458	0.184137	1	1	8407	407	1.94653	5.4152e-05
MPZL1	1	0.30726	-1.42124	6.33496	6.44747	0.0749889	0.663804	1	1	9019	9657	46.1859	6.91495e-07
NPL	1	0.30726	-1.42124	3.64525	4.52999	0.776691	2.57006e-08	1	1	80896	15084	72.1412	8.22351e-08
KCNT2	1	0.30726	-1.42124	2.6017	9.80368	0.251015	0.139756	1	1	343450	17524	83.8108	2.77105e-08
LRRN2	1	0.30726	-1.42124	-2.28523	5.81184	-0.165822	0.333778	1	1	10446	7579	36.2475	1.16504e-06
AC092594.1	1	0.30726	-1.42124	-1.7372	5.74314	-0.140462	0.413877	1	1	NA	NA	NA	NA
AC007682.1	3	0.22055	-0.871727	-2.6167	7.0141	-0.224024	0.189024	1	1	NA	NA	NA	NA
LRP1B	7	0.18605	-0.599774	2.9932	11.6926	0.0560377	0.745472	1	1	53353	2609	12.4779	3.67605e-06
LSAMP	15	0.28496	-0.352918	4.32417	9.05082	0.130002	0.449829	1	1	4045	14468	69.1951	1.09494e-07
KCNIP4	4	0.56633	0.2736	0.906336	4.54131	0.157133	0.360073	1	1	80333	13557	64.8381	1.59562e-07
CCDC149	1	0.30726	-1.42124	3.76207	4.33291	0.0457006	0.791268	1	1	91050	15172	72.5621	7.94516e-08
TECRL	1	0.30726	-1.42124	-2.15159	6.34206	-0.0336897	0.845346	1	1	253017	20670	98.857	4.28986e-09
KIF6	5	0.8245	0.0973368	1.40884	9.83649	-0.356306	0.0329289	1	1	221458	15391	73.6095	7.25495e-08
DAAM2	1	0.30726	-1.42124	5.42443	6.97094	-0.490507	0.00238846	1	1	23500	7114	34.0236	1.23545e-06
MOCS1	1	0.30726	-1.42124	1.40681	3.53771	-0.0541586	0.753738	1	1	4337	3444	16.4714	2.95133e-06
TDRG1	1	0.30726	-1.42124	-3.29455	6.86565	0.117203	0.496028	1	1	NA	NA	NA	NA
MRPL14	17	0.51603	-0.203609	2.39592	3.85458	-0.0405663	0.814283	1	1	64928	6376	30.494	1.41073e-06
SUPT3H	17	0.51603	-0.203609	3.32382	5.7351	-0.375019	0.0242172	1	1	8464	11813	56.4972	3.06915e-07
KHDRBS2	3	0.0854	-1.61842	-0.10134	8.44701	-0.227991	0.181106	1	1	202559	9233	44.158	8.00914e-07
RP11-317N12.1	3	0.48353	-0.431175	-1.07871	7.82266	-0.253928	0.135066	1	1	NA	NA	NA	NA
UNC5D	2	0.96737	0.0272937	0.960334	10.5425	-0.256323	0.131298	1	1	137970	13483	64.4842	1.63383e-07
ST18	3	0.0533	-2.39305	1.90643	9.09136	0.249989	0.141436	1	1	9705	12486	59.7159	2.37269e-07
C9orf3	3	0.3073	-0.679473	5.28232	4.83726	-0.165786	0.333885	1	1	84909	2260	10.8087	4.08162e-06
HIATL2	1	0.30726	-1.42124	-0.928971	7.79729	-0.0911191	0.597137	1	1	NA	NA	NA	NA
C9orf156	1	0.30726	-1.42124	2.33618	3.96878	0.126941	0.460661	1	1	NA	NA	NA	NA
GALNT12	1	0.30726	-1.42124	0.455137	7.99816	0.445963	0.00640938	1	1	79695	189	0.903917	0.000164975
RAD23B	1	0.30726	-1.42124	6.0388	2.50997	0.301137	0.0743032	1	1	5887	1012	4.84002	8.60171e-06
MUSK	1	0.30726	-1.42124	-0.670728	7.83046	0.200518	0.240954	1	1	4593	12221	58.4485	2.62737e-07
PRKG1	6	0.45528	-0.33004	4.54921	3.3549	0.0331883	0.847621	1	1	5592	5264	25.1758	1.81991e-06
EGR2	1	0.30726	-1.42124	2.61479	5.91526	0.309477	0.0662524	1	1	1959	8348	39.9254	1.08821e-06
CAMK2G	1	0.30726	-1.42124	1.94711	2.2501	0.312287	0.0636998	1	1	818	1120	5.35655	7.66041e-06
DLG2	15	0.4244	-0.257427	4.32425	8.3939	-0.374702	0.0243472	1	1	1740	5660	27.0697	1.64165e-06
DDX23	1	0.30726	-1.42124	4.878	2.68945	-0.337203	0.0443096	1	1	9416	7602	36.3575	1.16298e-06
NACA	1	0.30726	-1.42124	8.45222	4.52852	-0.212433	0.213547	1	1	4666	3058	14.6253	3.19379e-06
RP11-560G2.1	1	0.30726	-1.42124	-2.16791	7.55544	-0.0813367	0.637227	1	1	NA	NA	NA	NA
RP1-34H18.1	2	0.21301	-1.17812	-0.310615	6.81756	0.215477	0.206904	1	1	NA	NA	NA	NA
ANKS1B	3	0.60164	-0.310635	1.28838	6.06901	0.0818794	0.634974	1	1	56899	3273	15.6535	3.04345e-06
FAM155A	22	0.54474	-0.191992	1.3412	9.03477	0.311148	0.0647246	1	1	728215	18515	88.5504	1.58849e-08
NRXN3	6	0.17325	-0.674173	1.99876	10.0339	0.0295151	0.86432	1	1	9369	12809	61.2607	2.11667e-07
CATSPERB	1	0.30726	-1.42124	-2.80856	4.78562	0.0184518	0.914937	1	1	79820	15316	73.2508	7.49983e-08
RP11-152L20.3	1	0.30726	-1.42124	-3.42525	4.27796	0.178987	0.29626	1	1	NA	NA	NA	NA
ZFHX3	3	0.21082	-0.899237	7.2172	2.32597	-0.200709	0.240497	1	1	463	2422	11.5835	3.90229e-06
SLC7A5	1	0.30726	-1.42124	2.05649	6.49488	-0.165643	0.334306	1	1	8140	5502	26.314	1.69835e-06
COX10	1	0.30726	-1.42124	2.06976	4.97473	-0.249767	0.141802	1	1	1352	7412	35.4488	1.18674e-06
PIGL	5	0.20788	-0.670329	2.74391	5.09338	-0.488563	0.00250052	1	1	9487	9549	45.6693	7.19063e-07
RP11-219A15.4	2	0.06407	-3.32034	-4.41572	4.13392	-0.23533	0.167082	1	1	NA	NA	NA	NA
CDH7	1	0.30726	-1.42124	0.0507847	9.25451	-0.229965	0.177254	1	1	1005	14019	67.0477	1.31647e-07
TRIM28	1	0.30726	-1.42124	1.26368	3.16525	-0.257331	0.129737	1	1	10155	128	0.612177	0.000188926
UBE2M	1	0.30726	-1.42124	0.113044	3.40239	-0.0701103	0.68451	1	1	9040	3819	18.2649	2.80833e-06
SLC35C2	1	0.30726	-1.42124	1.92099	3.53082	0.0277455	0.872386	1	1	51006	10558	50.495	4.94197e-07
CSE1L	2	0.50545	-0.50535	6.63875	2.7395	-0.212925	0.212463	1	1	1434	1383	6.61438	6.15761e-06
ACO2	1	0.30726	-1.42124	2.70019	2.54735	-0.125878	0.464455	1	1	50	1145	5.47611	7.49608e-06
ZNF157	1	0.30726	-1.42124	-1.48901	5.20861	0.000557531	0.997425	1	1	7712	17883	85.5278	2.31527e-08
STXBP3	1	0.9979	-140.371	6.11005	1.8177	0.045336	0.792897	1	1	6814	11183	53.4841	3.85098e-07
TLR5	17	0.75956	-0.0946011	0.824341	5.61488	0.633512	3.3639e-05	1	1	7100	10497	50.2033	5.04472e-07
TEX41	1	0.9979	-140.371	2.86459	6.72515	-0.465395	0.00423355	1	1	NA	NA	NA	NA
RAPH1	1	0.9979	-140.371	7.50085	3.1935	-0.0191573	0.911698	1	1	65059	12343	59.032	2.51327e-07
FN1	1	0.9979	-140.371	12.601	6.25902	0.577928	0.000223188	1	1	2335	651	3.11349	2.09129e-05
DOCK3	3	0.06592	-1.96154	2.21214	8.36091	-0.189037	0.269512	1	1	1795	10126	48.4289	5.83837e-07
ZBTB20	2	0.24653	-1.04867	4.10292	4.9735	0.128571	0.454877	1	1	26137	1643	7.85786	5.20206e-06
GAP43	1	0.9979	-140.371	0.701998	9.2162	0.250884	0.13997	1	1	2596	5734	27.4236	1.61481e-06
PPM1L	1	0.9979	-140.371	4.30882	5.13571	0.0240435	0.8893	1	1	151742	3472	16.6053	2.94018e-06
CCDC50	2	0.14168	-1.60756	5.64117	3.24703	0.583635	0.000186689	1	1	152137	8787	42.025	9.21595e-07
CCSER1	7	0.21424	-0.554282	0.2971	8.51516	0.00797439	0.963184	1	1	401145	17666	84.4899	2.54479e-08
SPOCK3	2	0.93286	-0.0570966	-1.15256	7.61904	-0.0222476	0.897524	1	1	50859	14064	67.2629	1.29275e-07
GALNTL6	6	0.92261	0.0398367	0.503742	9.35455	0.0890754	0.605422	1	1	442117	16784	80.2717	3.91299e-08
ADAM29	1	0.9979	-140.371	-1.22766	7.32651	-0.301149	0.0742905	1	1	11086	20872	99.823	1.87104e-09
ASB5	1	0.9979	-140.371	0.685361	9.50707	0.1275	0.458672	1	1	140458	10033	47.9841	6.05217e-07
MEF2C-AS1	1	0.9979	-140.371	1.18812	6.90908	-0.461495	0.00460985	1	1	NA	NA	NA	NA
FER	1	0.9979	-140.371	6.03828	2.14024	0.0774411	0.653487	1	1	2241	8893	42.5319	8.91519e-07
CTD-2587M2.1	1	0.9979	-140.371	0.562406	4.93461	0.0530338	0.7587	1	1	NA	NA	NA	NA
TMEM232	1	0.9979	-140.371	0.282905	4.65693	0.0384702	0.823724	1	1	642987	19658	94.0169	8.71274e-09
ADAM19	2	0.54448	-0.452923	3.81741	4.88264	0.513136	0.00137267	1	1	8728	2453	11.7318	3.87305e-06
EBF1	2	0.08085	-2.53021	5.4243	3.78161	0.155179	0.36615	1	1	1879	12549	60.0172	2.31259e-07
PWWP2A	1	0.9979	-140.371	4.4955	1.853	-0.212846	0.212637	1	1	114825	15397	73.6381	7.228e-08
GABRG2	2	0.06339	-3.38552	-1.35796	7.63283	-0.0531713	0.758093	1	1	2566	11898	56.9037	2.97134e-07
SH3PXD2B	1	0.9979	-140.371	6.07545	3.71278	0.0143918	0.933607	1	1	285590	2268	10.847	4.07384e-06
SASH1	14	0.04141	-0.804743	6.15813	2.84787	0.0707405	0.681822	1	1	23328	4955	23.6979	1.97025e-06
FBXL18	21	0.10683	-0.553031	1.43361	2.55171	-0.246806	0.146743	1	1	80028	6954	33.2584	1.26521e-06
SUGCT	3	0.06398	-2.01071	1.72707	3.47562	0.251199	0.139457	1	1	79783	17412	83.2751	2.94292e-08
AC003984.1	1	0.9979	-140.371	-3.32661	6.7825	0.00709828	0.967226	1	1	NA	NA	NA	NA
SGCZ	4	0.75201	-0.159155	-2.16327	7.77828	-0.100488	0.559807	1	1	137868	14614	69.8933	1.02158e-07
RALYL	22	0.0201	-0.932031	-1.92074	8.06726	-0.0725967	0.673927	1	1	138046	7025	33.598	1.25012e-06
LRRCC1	22	0.0201	-0.932031	4.50736	3.9566	-0.108285	0.529589	1	1	85444	7171	34.2962	1.2247e-06
RP11-586K2.1	1	0.9979	-140.371	-1.85962	7.03821	-0.253716	0.135404	1	1	NA	NA	NA	NA
KB-1991G8.1	1	0.9979	-140.371	-3.5194	5.04649	-0.197569	0.248087	1	1	NA	NA	NA	NA
SNX31	1	0.9979	-140.371	-4.29179	4.23724	-0.00126605	0.994153	1	1	169166	3744	17.9062	2.8316e-06
RSPO2	23	0.04488	-0.750752	0.392873	8.67698	-0.144258	0.401241	1	1	340419	12953	61.9494	2.00579e-07
TMEM74	2	0.08476	-2.42313	-3.16544	5.51279	-0.157458	0.359068	1	1	157753	17140	81.9743	3.2569e-08
NUDCD1	1	0.9979	-140.371	3.9685	3.7882	-0.346042	0.038703	1	1	84955	4660	22.2871	2.15573e-06
LINC00536	4	0.05834	-1.59625	-0.738648	9.35751	-0.101784	0.55473	1	1	NA	NA	NA	NA
SLC30A8	3	0.07999	-1.69426	0.860819	10.4774	-0.167438	0.32902	1	1	169026	17649	84.4086	2.58397e-08
ZHX2	3	0.06592	-1.96154	4.46145	4.31813	-0.00101127	0.99533	1	1	22882	2600	12.4348	3.6834e-06
TATDN1	24	0.04297	-0.772877	5.27313	7.82599	-0.256935	0.130349	1	1	83940	8803	42.1015	9.16849e-07
PCAT1	5	0.03422	-1.86588	-2.40322	5.3033	0.145687	0.396544	1	1	NA	NA	NA	NA
CCDC26	7	0.02136	-2.9164	-1.4893	8.27739	-0.231545	0.174212	1	1	137196	16454	78.6934	4.6346e-08
FAM49B	3	0.07999	-1.69426	4.89817	2.67664	0.168608	0.325605	1	1	51571	11104	53.1063	3.99128e-07
TG	3	0.0491	-4.02859	0.0646325	8.25454	-0.166929	0.330516	1	1	7038	5402	25.8358	1.75328e-06
RP11-30J20.1	2	0.08352	-2.45505	-1.60089	7.37768	0.020709	0.904577	1	1	NA	NA	NA	NA
PCDH15	4	0.59052	0.256789	0.576773	10.2622	-0.00589697	0.972771	1	1	65217	18157	86.8382	1.99625e-08
JMJD1C	4	0.0391	-2.35482	7.05154	1.89589	-0.0418104	0.808691	1	1	221037	10349	49.4954	5.33082e-07
CTNNA3	4	0.03816	-3.0585	0.233499	8.68395	0.091382	0.596075	1	1	29119	14134	67.5977	1.25117e-07
KIF11	1	0.9979	-140.371	5.68615	4.0378	-0.230161	0.176874	1	1	3832	2028	9.69917	4.44061e-06
LRRIQ1	3	0.54894	-0.361601	1.67006	11.6452	-0.0945828	0.58321	1	1	84125	19632	93.8926	9.03066e-09
FGD6	1	0.9979	-140.371	5.58057	2.45196	0.315514	0.0608653	1	1	55785	13414	64.1542	1.68108e-07
RP11-384J4.2	4	0.31865	-0.562213	-2.29904	6.08944	0.105613	0.539856	1	1	NA	NA	NA	NA
ITPK1	2	0.08188	-2.49968	2.74523	3.39909	0.408547	0.0133688	1	1	3705	2683	12.8318	3.56919e-06
DDX24	1	0.9979	-140.371	5.56766	1.90813	-0.172013	0.315786	1	1	57062	5337	25.5249	1.7837e-06
SRL	1	0.9979	-140.371	-0.64276	8.17066	0.029981	0.862198	1	1	6345	15127	72.3468	8.09596e-08
PMM2	1	0.9979	-140.371	4.14055	2.03037	-0.268174	0.113791	1	1	5373	4268	20.4123	2.4469e-06
ADORA2B	3	0.07361	-1.80011	0.1586	8.64181	-0.214667	0.208657	1	1	136	7915	37.8545	1.12748e-06
ZSWIM7	1	0.9979	-140.371	3.54498	4.87137	-0.225178	0.186696	1	1	125150	12355	59.0894	2.49541e-07
TTC19	1	0.9979	-140.371	5.5222	5.04363	-0.307723	0.0678853	1	1	54902	12442	59.5055	2.42587e-07
ZNF287	1	0.9979	-140.371	2.48034	5.74707	-0.219438	0.198477	1	1	57336	15541	74.3268	6.82651e-08
ZNF624	1	0.9979	-140.371	4.02268	5.32428	-0.171261	0.317939	1	1	57547	7022	33.5836	1.25091e-06
AC104024.1	1	0.9979	-140.371	-3.40093	5.61129	-0.36827	0.0271079	1	1	NA	NA	NA	NA
MPRIP	3	0.10209	-1.43602	5.77621	4.79607	-0.397937	0.016236	1	1	23164	2223	10.6318	4.14178e-06
CCDC144B	1	0.9979	-140.371	8.68191	8.83215	-0.48672	0.00261098	1	1	NA	NA	NA	NA
SLC5A10	1	0.9979	-140.371	-3.88464	4.88793	0.114417	0.506397	1	1	125206	8262	39.5141	1.09649e-06
EPN2	1	0.9979	-140.371	2.33385	5.31867	0.0379136	0.826236	1	1	22905	10139	48.4911	5.79828e-07
B9D1	1	0.9979	-140.371	-0.801966	8.21728	-0.434113	0.00816067	1	1	27077	7803	37.3189	1.14032e-06
SPECC1	2	0.12936	-1.72277	7.31782	7.22498	-0.397186	0.0164572	1	1	92521	5954	28.4758	1.53346e-06
CCDC144CP	2	0.08188	-2.49968	7.13741	12.1149	-0.493024	0.00224988	1	1	348254	18232	87.1969	1.82049e-08
RP11-344E13.3	1	0.9979	-140.371	3.27611	12.8292	-0.181277	0.290021	1	1	NA	NA	NA	NA
ROCK1	2	0.99879	-80.94	7.77026	1.42328	0.49122	0.00234843	1	1	6093	2181	10.4309	4.19475e-06
TRAPPC8	1	0.9979	-140.371	4.69378	2.434	-0.106602	0.536044	1	1	22878	8801	42.0919	9.18409e-07
FHOD3	2	0.99879	-80.94	4.76174	5.20856	-0.381884	0.0215436	1	1	80206	6371	30.4701	1.41146e-06
TPGS2	1	0.9979	-140.371	5.18111	2.72955	-0.136093	0.428692	1	1	25941	5821	27.8397	1.58074e-06
MIDN	1	0.9979	-140.371	3.40049	2.59645	-0.00736106	0.966014	1	1	90007	13775	65.8807	1.46718e-07
MAP2K2	1	0.9979	-140.371	0.747807	4.09887	-0.191766	0.262532	1	1	5605	4810	23.0044	2.05868e-06
ARRDC5	1	0.9979	-140.371	-2.55021	7.03821	0.244082	0.151398	1	1	645432	19622	93.8448	9.22539e-09
AKAP8L	1	0.9979	-140.371	4.3907	3.96174	-0.534146	0.000792428	1	1	26993	6552	31.3358	1.36218e-06
AKAP8	1	0.9979	-140.371	4.28806	2.39471	-0.29083	0.0852839	1	1	10270	5941	28.4136	1.53799e-06
CTC-260E6.6	1	0.9979	-140.371	6.81642	4.54416	-0.269934	0.111348	1	1	NA	NA	NA	NA
AC005307.1	1	0.9979	-140.371	-3.95176	6.15131	-0.141774	0.409484	1	1	NA	NA	NA	NA
AC005307.3	3	0.59362	-0.318143	0.245401	6.03811	-0.4124	0.0124394	1	1	NA	NA	NA	NA
URI1	12	0.49548	-0.229758	6.75242	5.17393	-0.160421	0.34998	1	1	8725	5104	24.4105	1.89785e-06
ZNF536	13	0.66207	-0.141931	-0.98807	8.52778	-0.343279	0.0403899	1	1	9745	6064	29.0019	1.49178e-06
ZNF850	3	0.13736	-1.18838	3.16929	2.84335	0.0548033	0.750899	1	1	342892	17402	83.2273	2.94977e-08
ZNF420	1	0.9979	-140.371	1.96741	5.44032	0.18828	0.271471	1	1	147923	11372	54.3881	3.57436e-07
TTC28-AS1	1	0.9979	-140.371	2.19419	2.89201	-0.213189	0.211883	1	1	284900	18266	87.3595	1.82049e-08
FBXO36	2	0.89818	-0.087246	0.530135	3.40583	-0.224585	0.187889	1	1	130888	17411	83.2704	2.94495e-08
LEPREL1	2	0.22298	-1.13629	4.23677	6.83516	-0.154744	0.367512	1	1	NA	NA	NA	NA
CBX3	5	0.27365	-0.560749	6.74854	2.66164	-0.068442	0.691644	1	1	11335	1925	9.20656	4.60617e-06
UBR5	2	0.18232	-1.32805	7.7478	2.6947	-0.443045	0.00680746	1	1	51366	1800	8.60873	4.80922e-06
RP11-127H5.1	4	0.05185	-1.73684	-4.30117	4.07098	0.186061	0.277263	1	1	NA	NA	NA	NA
COLEC10	3	0.12404	-1.26762	-0.848658	7.11946	0.0118524	0.945303	1	1	10584	6601	31.5701	1.35006e-06
CASC11	3	0.12897	-1.23674	-2.01326	7.49392	-0.436789	0.00773313	1	1	NA	NA	NA	NA
RP11-89M16.1	3	0.12897	-1.23674	-0.683268	7.3465	-0.0890723	0.605434	1	1	NA	NA	NA	NA
CCIN	1	0.2465	-1.7997	-3.57397	4.57023	0.464433	0.00432383	1	1	881	14916	71.3377	8.9366e-08
EXD3	3	0.26695	-0.759211	-0.81757	4.64383	0.141048	0.411913	1	1	54932	16775	80.2286	3.92968e-08
KCNQ1	1	0.2465	-1.7997	-0.893946	4.94336	0.420785	0.010604	1	1	3784	9372	44.8228	7.6498e-07
OSBPL5	1	0.2465	-1.7997	2.3723	3.05583	-0.046144	0.789288	1	1	114879	5275	25.2284	1.81685e-06
COL2A1	1	0.2465	-1.7997	6.93197	17.2695	-0.75542	1.00872e-07	1	1	1280	8936	42.7376	8.81724e-07
TAOK1	2	0.43646	-0.609444	8.3834	1.90317	0.267049	0.115373	1	1	57551	4857	23.2292	2.03042e-06
DOCK7	3	0.81404	-0.134121	5.92345	1.44773	-0.0486632	0.778065	1	1	85440	4768	22.8036	2.08201e-06
RP5-898J17.1	1	0.16092	-3.85719	-4.2274	4.56639	0.0396073	0.8186	1	1	NA	NA	NA	NA
ASH1L	3	0.43124	-0.493458	7.75139	2.31725	-0.323536	0.0542504	1	1	55870	8769	41.9389	9.27557e-07
TOR1AIP2	1	0.16092	-3.85719	6.21801	2.02374	0.225764	0.185521	1	1	163590	11508	55.0385	3.41801e-07
RGS21	1	0.16092	-3.85719	-4.12192	3.65327	0.0251629	0.88418	1	1	431704	18273	87.393	1.82049e-08
NFASC	2	0.1562	-1.4932	1.79827	6.61941	0.208943	0.221341	1	1	23114	11612	55.5359	3.30612e-07
SYT14	17	0.82526	-0.0681035	0.352559	10.0306	0.0690243	0.689151	1	1	255928	15875	75.9242	6.0172e-08
HHAT	17	0.82526	-0.0681035	2.22337	6.29912	0.154427	0.368508	1	1	55733	11244	53.7759	3.76241e-07
PPM1G	2	0.30019	-0.887937	6.04021	2.55809	-0.450706	0.00580495	1	1	5496	4776	22.8418	2.07659e-06
ANKRD20A8P	1	0.16092	-3.85719	2.88914	7.40105	-0.211181	0.216322	1	1	NA	NA	NA	NA
AC097374.2	1	0.16092	-3.85719	1.89533	5.1568	0.00124278	0.99426	1	1	NA	NA	NA	NA
NCAPH	1	0.16092	-3.85719	3.3034	5.15217	-0.130509	0.448048	1	1	23397	4323	20.6753	2.40137e-06
MGAT4A	1	0.16092	-3.85719	4.86079	3.97986	0.687725	3.5832e-06	1	1	11320	16169	77.3303	5.29527e-08
MAP4K4	3	0.9463	-0.0376749	9.27285	3.95642	0.156094	0.363296	1	1	9448	3669	17.5475	2.85496e-06
AC144449.1	1	0.16092	-3.85719	-1.8658	5.75878	0.0308118	0.858418	1	1	NA	NA	NA	NA
AGPS	1	0.16092	-3.85719	6.00432	1.84739	0.286146	0.0906718	1	1	8540	7667	36.6684	1.15529e-06
PDE1A	2	0.38598	-0.698189	1.20018	5.66664	0.433976	0.00818315	1	1	5136	10662	50.9924	4.78381e-07
CD96	5	0.31198	-0.509112	1.61904	5.45854	0.865258	9.90857e-12	1	1	10225	6906	33.0288	1.27493e-06
CASR	1	0.16092	-3.85719	-3.9479	4.8151	-0.00897209	0.958582	1	1	846	4989	23.8605	1.95625e-06
HADH	1	0.16092	-3.85719	2.47673	5.03764	-0.365166	0.02853	1	1	3033	8375	40.0545	1.07672e-06
DHFR	1	0.16092	-3.85719	5.04631	4.00334	-0.283476	0.0938563	1	1	1719	5527	26.4336	1.68892e-06
ATG10	1	0.16092	-3.85719	2.59771	2.59053	0.0225835	0.895984	1	1	83734	335	1.60218	5.90968e-05
LINC00461	1	0.16092	-3.85719	0.627136	9.63475	-0.572373	0.000264733	1	1	645323	20779	99.3783	2.90358e-09
WDR36	1	0.16092	-3.85719	5.26578	4.08488	0.0943413	0.584177	1	1	134430	4951	23.6788	1.97599e-06
CDKAL1	3	0.93594	-0.0450154	3.80198	1.60394	-0.348235	0.0374048	1	1	54901	6676	31.9288	1.32994e-06
SNRPC	1	0.16092	-3.85719	2.50939	3.84184	-0.00924367	0.957329	1	1	6631	2752	13.1618	3.498e-06
WDR27	1	0.16092	-3.85719	4.16752	5.84799	-0.377052	0.0233982	1	1	253769	15932	76.1969	5.85709e-08
CSGALNACT1	1	0.16092	-3.85719	3.84279	4.65244	0.0681608	0.692849	1	1	55790	7400	35.3915	1.18932e-06
ZMAT4	2	0.07754	-2.63277	-0.177858	9.00623	0.0493144	0.775171	1	1	79698	9993	47.7928	6.13118e-07
RP11-383H13.1	3	0.43229	-0.492134	5.12954	6.80677	0.424175	0.00993016	1	1	NA	NA	NA	NA
VPS13B	5	0.28928	-0.538844	7.25858	2.96186	-0.0759178	0.659889	1	1	157680	12983	62.0929	1.98741e-07
RGS22	2	0.11043	-1.94712	2.73985	8.51994	-0.0442598	0.79771	1	1	26166	17717	84.7338	2.42935e-08
RIMS2	4	0.05185	-1.73684	2.34064	7.9563	-0.270685	0.110318	1	1	9699	11590	55.4307	3.33151e-07
FBXO32	24	0.04297	-0.772877	6.08373	5.60173	0.0936582	0.586914	1	1	114907	3185	15.2327	3.10559e-06
CNTLN	2	0.10645	-2.00452	6.54571	2.92231	-0.261608	0.123259	1	1	54875	13818	66.0864	1.43389e-07
UBE2R2	1	0.16092	-3.85719	6.54294	3.32239	-0.0988957	0.566074	1	1	54926	5779	27.6388	1.59757e-06
DCAF12	2	0.10645	-2.00452	5.2802	3.47279	0.0483623	0.779403	1	1	25853	13896	66.4594	1.38941e-07
ZCCHC7	7	0.19399	-0.586265	6.67572	3.2876	-0.393813	0.0174819	1	1	84186	2006	9.59395	4.47833e-06
RC3H2	1	0.16092	-3.85719	6.44012	1.94882	0.0561128	0.745143	1	1	54542	4252	20.3357	2.45903e-06
PIK3AP1	1	0.16092	-3.85719	3.59712	5.06457	0.762663	6.43372e-08	1	1	118788	4593	21.9666	2.20286e-06
LRRC4C	4	0.09382	-1.20069	2.14787	9.89654	0.469738	0.00384614	1	1	57689	14532	69.5012	1.06268e-07
RP11-613D13.5	1	0.16092	-3.85719	-0.808481	6.82582	-0.00687706	0.968247	1	1	NA	NA	NA	NA
C11orf63	1	0.16092	-3.85719	2.40365	4.189	-0.0510538	0.767456	1	1	79864	18327	87.6513	1.76316e-08
RERG	10	0.87445	-0.0545028	2.92368	6.42083	-0.213154	0.21196	1	1	85004	16778	80.243	3.92605e-08
DENND5B	13	0.557	0.188445	4.48976	4.60487	-0.114268	0.506953	1	1	160518	11498	54.9907	3.42801e-07
BCL7A	1	0.16092	-3.85719	2.97414	5.60798	-0.332629	0.0474585	1	1	605	9493	45.4015	7.34573e-07
CTD-3006G17.2	7	0.04692	-1.11341	-1.87468	7.22366	-0.0453248	0.792947	1	1	NA	NA	NA	NA
TTC6	3	0.2701	-0.752478	0.152064	8.27905	0.160033	0.351162	1	1	319089	17166	82.0986	3.20372e-08
CCDC175	1	0.16092	-3.85719	-3.09356	6.51145	0.262021	0.122648	1	1	729665	20365	97.3982	5.03997e-09
SMEK1	1	0.16092	-3.85719	5.6317	1.60711	-0.0409852	0.812399	1	1	NA	NA	NA	NA
AKT1	1	0.16092	-3.85719	3.88746	1.76883	-0.0383137	0.82443	1	1	207	953	4.55785	9.19146e-06
CYFIP1	1	0.16092	-3.85719	5.5533	2.67703	0.583361	0.000188315	1	1	23191	1458	6.97307	5.89907e-06
RPS27L	1	0.16092	-3.85719	4.50244	3.2963	0.462119	0.00454779	1	1	51065	6788	32.4645	1.30193e-06
DENND4A	1	0.16092	-3.85719	5.50645	2.02019	0.0807969	0.63947	1	1	10260	3244	15.5149	3.06694e-06
AKAP13	1	0.16092	-3.85719	7.96177	2.77863	0.458256	0.00494395	1	1	11214	4882	23.3488	2.01705e-06
TP53TG3C	1	0.16092	-3.85719	-0.332645	8.03881	-0.00704253	0.967484	1	1	653550	19859	94.9782	7.62248e-09
DHRS7B	15	0.1188	-0.548251	1.90244	5.1522	-0.271458	0.109265	1	1	25979	9207	44.0337	8.07158e-07
RP11-744K17.9	1	0.16092	-3.85719	0.207005	10.2878	-0.190143	0.266668	1	1	NA	NA	NA	NA
SUPT6H	1	0.16092	-3.85719	6.80133	2.25789	-0.220665	0.195915	1	1	6830	6953	33.2536	1.26613e-06
SAMD14	2	0.10873	-1.97111	-3.1285	4.51717	-0.00660753	0.969491	1	1	201191	17080	81.6873	3.42656e-08
XYLT2	1	0.16092	-3.85719	0.527433	2.70432	-0.15257	0.374363	1	1	64132	9713	46.4537	6.78726e-07
ACSF2	1	0.16092	-3.85719	0.688514	6.11039	-0.201587	0.238402	1	1	80221	14195	67.8894	1.21953e-07
RGS9	1	0.16092	-3.85719	-1.76883	6.1665	-0.0897805	0.602558	1	1	8787	11242	53.7663	3.76681e-07
CEP112	3	0.7169	-0.21038	5.91957	3.43931	-0.342972	0.0405809	1	1	201134	15727	75.2164	6.38042e-08
YES1	2	0.38598	-0.698189	7.03042	3.8483	0.0949972	0.581554	1	1	7525	1285	6.14568	6.59166e-06
DLGAP1	3	0.31003	-0.674527	1.25704	11.0269	0.254281	0.134507	1	1	9229	5503	26.3188	1.69816e-06
FAM210A	1	0.16092	-3.85719	4.00802	4.67597	-0.212448	0.213515	1	1	125228	9263	44.3015	7.92835e-07
B4GALT6	1	0.16092	-3.85719	2.51335	10.1611	-0.230514	0.176192	1	1	9331	13325	63.7285	1.74053e-07
GAREM	1	0.16092	-3.85719	3.58258	7.62977	-0.11596	0.500642	1	1	NA	NA	NA	NA
CCDC178	1	0.16092	-3.85719	-0.659215	8.45021	0.183999	0.282716	1	1	374864	19609	93.7826	9.3882e-09
CTC-782O7.1	1	0.16092	-3.85719	-3.31894	5.13206	-0.162937	0.342372	1	1	NA	NA	NA	NA
ZBTB7C	1	0.16092	-3.85719	2.70947	11.4763	-0.566807	0.000313155	1	1	201501	15163	72.519	7.96863e-08
B3GNT3	1	0.16092	-3.85719	-2.21902	6.51557	0.0687662	0.690256	1	1	10331	4028	19.2644	2.66027e-06
RP11-678G14.2	1	0.16092	-3.85719	-3.26913	4.89452	-0.0973394	0.572231	1	1	NA	NA	NA	NA
CTC-523E23.4	1	0.16092	-3.85719	-4.24532	3.68304	0.0529212	0.759196	1	1	NA	NA	NA	NA
KIF3B	1	0.16092	-3.85719	5.93472	2.74792	0.30333	0.0721159	1	1	9371	5713	27.3232	1.62064e-06
ARHGEF9	1	0.16092	-3.85719	5.10687	3.97301	-0.404134	0.0145047	1	1	23229	9708	46.4298	6.80292e-07
BRWD3	1	0.16092	-3.85719	6.73871	4.70934	-0.269289	0.112239	1	1	254065	13441	64.2833	1.66342e-07
ROBO2	6	0.84164	-0.0834206	6.03542	14.1637	-0.324522	0.0534783	1	1	6092	5163	24.6927	1.866e-06
ARNTL2	1	0.75811	0.276299	4.75544	8.87829	0.433144	0.00832036	1	1	56938	4481	21.431	2.28193e-06
RP11-165P7.1	1	0.75811	0.276299	-3.31199	5.69808	0.236219	0.165437	1	1	NA	NA	NA	NA
MRPS35	2	0.60042	0.338021	3.40713	6.28291	0.0247524	0.886058	1	1	60488	6212	29.7097	1.45028e-06
KLHL42	2	0.60042	0.338021	6.84113	6.74454	0.282495	0.0950488	1	1	57542	5164	24.6975	1.86572e-06
CCDC91	5	0.14234	0.678643	5.73419	4.06773	0.148626	0.386983	1	1	55297	13706	65.5507	1.50744e-07
RP11-776A13.3	3	0.08602	1.08036	-4.8822	4.26645	0.149492	0.384189	1	1	NA	NA	NA	NA
METTL20	12	0.23988	0.396049	2.37934	4.82321	0.334038	0.0464696	1	1	NA	NA	NA	NA
SLC2A13	4	0.56969	-0.296033	4.77684	4.70303	-0.219263	0.198844	1	1	114134	17295	82.7156	2.98955e-08
LRRK2	3	0.68456	-0.237239	4.0622	7.17034	0.539007	0.000694251	1	1	120892	1202	5.74872	7.10821e-06
MUC19	3	0.61411	-0.29912	-0.649878	9.22267	0.117403	0.495287	1	1	NA	NA	NA	NA
PDZRN4	3	0.68456	-0.237239	3.54807	12.6946	-0.12564	0.465306	1	1	29951	16910	80.8743	3.6791e-08
PPHLN1	3	0.68456	-0.237239	6.24401	3.38942	-0.188845	0.270007	1	1	51535	4598	21.9905	2.19926e-06
PRICKLE1	3	0.84	-0.11465	4.53989	12.0157	0.130631	0.44762	1	1	144165	13440	64.2785	1.66362e-07
PUS7L	2	0.96097	0.0326294	4.79451	7.40484	0.0581267	0.736315	1	1	83448	14273	68.2625	1.18529e-07
TMEM117	4	0.73423	-0.171471	3.71328	6.39335	-0.140059	0.41523	1	1	84216	19806	94.7248	8.43306e-09
NELL2	4	0.97891	0.0128941	2.80397	12.9695	0.45051	0.00582893	1	1	4753	10537	50.3946	4.96991e-07
TMEM194A	1	0.75811	0.276299	4.47785	8.6638	-0.131323	0.445196	1	1	NA	NA	NA	NA
LRP1	4	0.69379	-0.200162	7.36343	6.14699	0.0510379	0.767526	1	1	4035	1602	7.66177	5.34326e-06
GLI1	2	0.75042	-0.223623	-0.420664	8.31747	-0.00411498	0.980997	1	1	2735	8783	42.0058	9.22672e-07
KIF5A	4	0.84538	0.0940989	-0.26327	8.45931	0.262275	0.122273	1	1	3798	5637	26.9597	1.64935e-06
LRIG3	3	0.71574	0.197408	5.6146	6.39267	0.127536	0.458544	1	1	121227	4820	23.0523	2.05049e-06
RP11-150C16.1	5	0.71735	0.158162	-3.3505	5.77612	-0.0239815	0.889584	1	1	NA	NA	NA	NA
PPM1H	2	0.73534	-0.238498	3.87365	8.92925	0.129121	0.452931	1	1	57460	14261	68.2051	1.18936e-07
HMGA2	5	0.78452	0.119785	4.95515	9.68115	0.235881	0.16606	1	1	8091	3688	17.6383	2.84868e-06
HELB	3	0.4921	-0.421584	3.91866	3.94426	-0.149906	0.382859	1	1	92797	14080	67.3394	1.28546e-07
IFNG-AS1	8	0.91574	0.0389348	-2.31453	5.73003	0.412639	0.0123835	1	1	NA	NA	NA	NA
MDM1	4	0.20332	0.62885	3.72661	5.52952	0.0701108	0.684508	1	1	56890	8939	42.7519	8.80536e-07
FAM182B	2	0.36927	0.583138	-1.70043	5.80715	-0.174404	0.309004	1	1	NA	NA	NA	NA
INPP5B	1	0.77337	0.258824	3.24264	2.87624	0.0267792	0.876796	1	1	3633	6024	28.8106	1.50854e-06
ATXN7	1	0.77337	0.258824	6.09281	2.26276	0.415084	0.0118245	1	1	6314	4716	22.5549	2.12283e-06
ALCAM	1	0.77337	0.258824	6.00598	6.61808	0.316149	0.0603198	1	1	214	12500	59.7829	2.3553e-07
PLCXD2	1	0.77337	0.258824	-2.77319	6.32229	0.465559	0.00421835	1	1	257068	7462	35.688	1.18041e-06
BOC	1	0.77337	0.258824	2.58031	7.3058	-0.0517837	0.764224	1	1	91653	9638	46.095	6.96668e-07
SIDT1	1	0.77337	0.258824	0.268877	5.72672	0.484071	0.0027772	1	1	54847	3715	17.7675	2.83802e-06
GRAMD1C	1	0.77337	0.258824	2.39411	5.01818	-0.300339	0.0751118	1	1	54762	9352	44.7272	7.6933e-07
QTRTD1	1	0.77337	0.258824	4.7645	2.93308	-0.0928559	0.590136	1	1	NA	NA	NA	NA
RP11-734I18.1	2	0.78662	-0.188736	-0.479558	8.14431	-0.15064	0.380507	1	1	NA	NA	NA	NA
FAM149A	3	0.39577	0.459392	-0.154079	7.54437	0.242054	0.154933	1	1	25854	17613	84.2365	2.66007e-08
TTC23L	1	0.77337	0.258824	-1.22472	6.63781	-0.167739	0.328141	1	1	153657	2365	11.3109	3.96843e-06
ZFAND3	2	0.74756	-0.226424	4.56447	2.19434	0.213689	0.210788	1	1	60685	10547	50.4424	4.95875e-07
BTBD9	3	0.46686	-0.45029	3.41366	2.72372	0.232087	0.173179	1	1	114781	4885	23.3631	2.01579e-06
RPL7L1	17	0.51603	-0.203609	6.08915	4.98929	-0.294492	0.0812474	1	1	285855	5325	25.4675	1.79044e-06
CLIC5	17	0.51603	-0.203609	2.82898	8.39896	-0.0794668	0.645011	1	1	53405	9900	47.348	6.36171e-07
RP1-8B1.4	1	0.77337	0.258824	-3.08885	6.17224	-0.160646	0.349294	1	1	NA	NA	NA	NA
RCAN2	17	0.51603	-0.203609	4.53405	8.08412	0.148687	0.386785	1	1	10231	11845	56.6502	3.04659e-07
KIAA0020	1	0.77337	0.258824	5.01002	2.70371	-0.297336	0.0782169	1	1	NA	NA	NA	NA
GLIS3	2	0.72129	-0.252608	3.74755	6.25472	0.204528	0.231478	1	1	169792	14948	71.4907	8.81287e-08
KCNH1	18	0.63571	-0.146787	-0.571741	8.19651	0.257043	0.130181	1	1	3756	11729	56.0955	3.16732e-07
LINC00152	1	0.45084	-0.894401	4.17137	4.19931	0.372541	0.0252476	1	1	112597	7276	34.7984	1.20568e-06
FHIT	17	0.05143	-0.715284	0.166836	3.90789	0.039247	0.820222	1	1	2272	9199	43.9954	8.08517e-07
PTPRG	1	0.45084	-0.894401	6.44099	3.57197	0.415979	0.0116255	1	1	5793	2945	14.0848	3.28725e-06
PROM1	1	0.45084	-0.894401	0.824832	10.6886	0.0370648	0.830069	1	1	8842	7605	36.3719	1.16253e-06
PRSS12	2	0.97818	-0.0183989	2.33937	9.41321	0.492226	0.00229302	1	1	8492	17696	84.6334	2.47888e-08
MAD2L1	1	0.45084	-0.894401	4.22146	8.31168	-0.138459	0.42063	1	1	4085	1156	5.52872	7.42741e-06
RP11-679C8.2	2	0.28954	-0.916471	-0.869256	6.98259	-0.144854	0.399279	1	1	NA	NA	NA	NA
QRFPR	1	0.45084	-0.894401	-3.22938	5.3383	0.0501211	0.77159	1	1	84109	9807	46.9032	6.57396e-07
SEMA5A	1	0.45084	-0.894401	6.19903	7.02318	0.0221311	0.898057	1	1	9037	5557	26.5771	1.67695e-06
CTNND2	4	0.47611	-0.379711	1.48335	10.9279	-0.392532	0.0178847	1	1	1501	2044	9.77569	4.41128e-06
RP11-124N3.3	2	0.44553	0.49246	-3.24432	4.4645	-0.446395	0.00635218	1	1	NA	NA	NA	NA
CDH18	4	0.50325	-0.354118	-0.348878	8.8275	0.0538283	0.755194	1	1	1016	13410	64.1351	1.68278e-07
C5orf17	2	0.43703	-0.608519	-0.920037	8.37869	-0.11524	0.503322	1	1	NA	NA	NA	NA
CDH10	1	0.45084	-0.894401	2.30545	12.1021	0.032448	0.850982	1	1	1008	16448	78.6647	4.64687e-08
PARP8	1	0.45084	-0.894401	5.12865	3.41356	0.42033	0.0106972	1	1	79668	15274	73.0499	7.62304e-08
BRD2	2	0.35572	-0.758389	6.75396	1.81556	-0.469252	0.00388791	1	1	6046	5749	27.4953	1.61024e-06
HMGA1	1	0.45084	-0.894401	2.4029	6.45237	-0.0950172	0.581474	1	1	3159	2066	9.88091	4.36674e-06
CCND3	17	0.51603	-0.203609	2.90544	4.49067	0.00875883	0.959565	1	1	896	8993	43.0102	8.67039e-07
KIAA1586	1	0.45084	-0.894401	4.96965	4.50301	-0.146703	0.393224	1	1	57691	6688	31.9862	1.32642e-06
BAI3	5	0.83657	-0.0930516	3.56365	9.35341	-0.517913	0.00121522	1	1	NA	NA	NA	NA
COL19A1	1	0.45084	-0.894401	0.705797	9.52012	0.0157379	0.927413	1	1	1310	15212	72.7534	7.79382e-08
RP1-90L14.1	1	0.45084	-0.894401	-3.91825	4.4702	0.134896	0.432802	1	1	NA	NA	NA	NA
RP11-624C23.1	4	0.94371	0.0343304	-3.17454	4.62649	0.0485751	0.778457	1	1	NA	NA	NA	NA
PXDNL	3	0.13813	-1.18415	0.983417	6.8705	0.0709761	0.680818	1	1	137902	9987	47.7641	6.14819e-07
XKR4	4	0.38286	-0.479045	0.981412	5.73006	-0.258898	0.127335	1	1	114786	19908	95.2126	6.98024e-09
EYA1	21	0.07699	-0.621451	4.75812	7.56953	-0.109275	0.525811	1	1	2138	2793	13.3579	3.45953e-06
RP11-1102P16.1	1	0.45084	-0.894401	0.459521	8.51233	-0.332225	0.0477448	1	1	NA	NA	NA	NA
TRHR	3	0.23371	-0.83693	-2.40632	5.72231	-0.0114848	0.946996	1	1	7201	11580	55.3828	3.34495e-07
SYBU	3	0.23683	-0.829046	1.897	6.12063	-0.0336238	0.845645	1	1	55638	12803	61.232	2.12277e-07
CCDC171	1	0.45084	-0.894401	3.5921	3.62389	-0.23657	0.164792	1	1	203238	7766	37.1419	1.14407e-06
BNC2	2	0.44553	0.49246	5.64094	6.69374	0.563111	0.000349538	1	1	54796	7685	36.7545	1.15402e-06
SH3GL2	1	0.45084	-0.894401	1.02474	9.81229	0.00509198	0.976487	1	1	6456	1256	6.00698	6.72945e-06
DENND4C	2	0.45751	-0.575871	5.41826	2.52466	0.368841	0.0268529	1	1	55667	12060	57.6785	2.8007e-07
SLC24A2	16	0.28086	-0.352025	1.31115	10.9778	0.176116	0.304203	1	1	25769	15319	73.2651	7.48242e-08
TEK	16	0.28086	-0.352025	3.68986	7.97112	0.601767	0.000103485	1	1	7010	4664	22.3062	2.15351e-06
LINGO2	2	0.27972	-0.944096	0.137389	8.71254	0.0207834	0.904236	1	1	158038	18370	87.8569	1.68146e-08
UBAP2	1	0.45084	-0.894401	6.04518	2.90239	-0.475805	0.00335657	1	1	55833	4541	21.7179	2.23352e-06
CLTA	1	0.45084	-0.894401	4.81951	2.11706	0.219672	0.197986	1	1	1211	1150	5.50002	7.47649e-06
GNA14	1	0.45084	-0.894401	0.798464	5.69609	0.470897	0.00374814	1	1	9630	2754	13.1714	3.49682e-06
RP11-383M4.6	1	0.45084	-0.894401	-3.32836	6.51145	-0.0597867	0.729065	1	1	NA	NA	NA	NA
RP11-389K14.3	1	0.45084	-0.894401	-2.17533	6.67423	-0.410474	0.0128967	1	1	NA	NA	NA	NA
SLC44A1	2	0.20852	-1.19784	6.72282	6.49766	0.22046	0.196343	1	1	23446	8866	42.4028	9.02705e-07
UGCG	1	0.45084	-0.894401	6.17548	8.54542	0.414702	0.0119104	1	1	7357	11259	53.8476	3.74452e-07
TRAF1	1	0.45084	-0.894401	1.47061	6.75468	0.252389	0.137529	1	1	7185	1461	6.98742	5.88583e-06
DNAJC1	1	0.45084	-0.894401	4.71658	4.12228	-0.0896546	0.603069	1	1	64215	291	1.39175	0.000134873
ZNF488	1	0.45084	-0.894401	-3.11038	6.28538	0.103188	0.549251	1	1	118738	7524	35.9845	1.17291e-06
TLL2	1	0.45084	-0.894401	-1.66291	5.6387	0.182825	0.285851	1	1	7093	15307	73.2077	7.5222e-08
SOX6	1	0.45084	-0.894401	4.92139	6.8921	-0.661872	1.10262e-05	1	1	55553	3969	18.9823	2.72378e-06
RP11-727A23.10	2	0.47273	-0.552644	5.29809	6.19102	-0.237836	0.162477	1	1	NA	NA	NA	NA
RP11-148E17.1	2	0.45751	-0.575871	-4.67126	3.6698	-0.0816079	0.636101	1	1	NA	NA	NA	NA
MDGA2	1	0.45084	-0.894401	0.598481	9.76297	0.0460364	0.789768	1	1	161357	7905	37.8067	1.12877e-06
GNG2	2	0.35572	-0.758389	4.66665	3.68148	0.263604	0.120321	1	1	54331	2948	14.0992	3.28645e-06
OTX2-AS1	1	0.45084	-0.894401	-3.26103	6.4223	-0.20767	0.224232	1	1	NA	NA	NA	NA
DAAM1	1	0.45084	-0.894401	5.47215	3.14296	0.329232	0.0499111	1	1	23002	4454	21.3018	2.30246e-06
RTN1	1	0.45084	-0.894401	3.03388	6.63057	0.483507	0.00281371	1	1	6252	13648	65.2733	1.54161e-07
RHOJ	1	0.45084	-0.894401	3.95969	4.99861	0.100654	0.559156	1	1	57381	5912	28.2749	1.55012e-06
ESR2	1	0.45084	-0.894401	-0.521845	6.70346	0.143121	0.405003	1	1	2100	1075	5.14133	7.95176e-06
GPHN	3	0.7752	0.155398	3.41925	5.49982	-0.271515	0.109189	1	1	10243	9595	45.8893	7.0767e-07
RP11-643G16.3	1	0.45084	-0.894401	-3.53294	6.2784	-0.17864	0.297214	1	1	NA	NA	NA	NA
ACTN1	3	0.2711	-0.750354	5.71945	3.1169	0.215596	0.206648	1	1	87	1025	4.9022	8.4494e-06
RP11-76E12.1	1	0.45084	-0.894401	-3.90038	5.5228	-0.0199945	0.907855	1	1	NA	NA	NA	NA
C15orf41	1	0.45084	-0.894401	3.18053	4.03556	-0.346691	0.0383146	1	1	84529	7254	34.6932	1.21039e-06
TMCO5A	1	0.45084	-0.894401	-2.75121	6.50371	-0.125457	0.465962	1	1	145942	18322	87.6273	1.7729e-08
FSIP1	1	0.45084	-0.894401	0.299703	6.95163	0.266345	0.116371	1	1	161835	7380	35.2958	1.19157e-06
AAGAB	1	0.45084	-0.894401	3.33153	2.35198	0.214341	0.209366	1	1	79719	6204	29.6714	1.45294e-06
CCDC101	1	0.45084	-0.894401	0.444851	4.25686	-0.228041	0.181007	1	1	NA	NA	NA	NA
ATP2A3	1	0.45084	-0.894401	-0.854054	6.5435	0.39252	0.0178884	1	1	489	245	1.17174	0.000149664
SYNE4	1	0.45084	-0.894401	-1.92011	7.66889	-0.237225	0.16359	1	1	163183	4515	21.5936	2.25286e-06
AKT2	1	0.45084	-0.894401	4.34231	2.6173	-0.116404	0.498989	1	1	208	55	0.263045	0.000497081
PRX	1	0.45084	-0.894401	-1.62541	7.09586	0.0843337	0.624829	1	1	57716	12619	60.352	2.25865e-07
RPS16P9	1	0.45084	-0.894401	-2.25451	8.46133	-0.16113	0.347825	1	1	NA	NA	NA	NA
KLC3	1	0.45084	-0.894401	-2.39547	4.60637	-0.0131143	0.939489	1	1	147700	2357	11.2727	3.97909e-06
VRK3	2	0.10645	-2.00452	2.36885	2.62372	-0.197697	0.247776	1	1	51231	10995	52.585	4.14016e-07
PPP6R1	1	0.45084	-0.894401	1.02307	2.99785	0.184994	0.280076	1	1	22870	796	3.80697	1.28421e-05
PLCB1	5	0.88391	-0.0655324	4.67676	4.74665	0.0209559	0.903445	1	1	23236	2031	9.71352	4.4362e-06
MACROD2	6	0.18075	-0.658847	1.90537	6.40682	-0.281549	0.0962083	1	1	140733	3690	17.6479	2.84775e-06
PCSK2	1	0.45084	-0.894401	-0.63561	6.57249	-0.0845061	0.624119	1	1	5126	3490	16.6914	2.93294e-06
SYNDIG1	3	0.99667	0.00231801	-1.98263	6.19718	0.135789	0.429734	1	1	79953	15246	72.916	7.69946e-08
AF127936.7	2	0.83312	-0.145472	1.51439	3.70976	0.339761	0.0426237	1	1	NA	NA	NA	NA
USP25	4	0.95042	0.0302482	7.00062	2.97633	-0.23753	0.163035	1	1	29761	4302	20.5749	2.41756e-06
SGSM1	2	0.20451	-1.21603	-0.329165	1.87951	-0.0843197	0.624887	1	1	129049	16856	80.616	3.78753e-08
OPHN1	2	0.83844	0.133888	7.10961	3.17587	-0.162017	0.345142	1	1	4983	8564	40.9584	1.00098e-06
STARD8	1	0.45084	-0.894401	2.10831	2.97314	-0.182926	0.285582	1	1	9754	9027	43.1728	8.57506e-07
EDA	2	0.80349	0.162814	0.330792	6.18505	-0.277574	0.101202	1	1	1896	6573	31.4362	1.35629e-06
KIF4A	1	0.45084	-0.894401	4.93009	4.64426	-0.411911	0.0125542	1	1	24137	2981	14.257	3.24939e-06
DRP2	1	0.45084	-0.894401	-0.905398	7.29448	0.217789	0.201956	1	1	1821	15636	74.7812	6.62993e-08
COL4A6	1	0.45084	-0.894401	-2.44517	6.19296	0.18717	0.274359	1	1	1288	12914	61.7629	2.03865e-07
PLS3	2	0.20451	-1.21603	8.12394	4.05044	-0.0376253	0.827537	1	1	5358	504	2.41045	5.16063e-05
GABRE	1	0.45084	-0.894401	4.06023	5.95073	-0.184095	0.28246	1	1	2564	214	1.02348	0.000156117
SLC2A5	1	0.78211	-0.274757	0.483474	4.6648	0.348986	0.0369686	1	1	6518	13623	65.1538	1.55711e-07
EFHD2	1	0.78211	-0.274757	2.72407	4.50339	0.552454	0.000476483	1	1	79180	4807	22.9901	2.06025e-06
EIF4G3	1	0.78211	-0.274757	7.27256	2.10794	0.176075	0.304318	1	1	8672	2463	11.7796	3.86329e-06
GATAD2B	1	0.78211	-0.274757	6.54252	1.81529	-0.422747	0.0102093	1	1	57459	7078	33.8515	1.2411e-06
HMCN1	2	0.45186	-0.584703	7.885	8.58777	-0.141747	0.409575	1	1	83872	12575	60.1416	2.2942e-07
SH3YL1	1	0.78211	-0.274757	4.28194	2.89936	-0.441855	0.00697588	1	1	26751	15627	74.7382	6.6437e-08
IFT172	1	0.78211	-0.274757	3.92656	3.53273	-0.519447	0.00116813	1	1	26160	5625	26.9023	1.65459e-06
GCKR	1	0.78211	-0.274757	-2.92918	5.292	0.233831	0.16988	1	1	2646	12161	58.1616	2.6889e-07
AC109829.1	1	0.78211	-0.274757	-2.43301	5.94207	-0.34055	0.0421139	1	1	NA	NA	NA	NA
NLRC4	1	0.78211	-0.274757	0.0783093	7.87854	0.583279	0.0001888	1	1	58484	4217	20.1683	2.49424e-06
YIPF4	1	0.78211	-0.274757	4.82258	2.58033	-0.137781	0.422934	1	1	84272	10448	49.9689	5.14193e-07
BIRC6	1	0.78211	-0.274757	7.34725	1.74464	-0.310717	0.0651166	1	1	57448	6651	31.8093	1.33725e-06
TTC27	2	0.86199	-0.119334	4.35333	1.8068	-0.492272	0.00229052	1	1	55622	5114	24.4584	1.89332e-06
AC009499.1	1	0.78211	-0.274757	-3.46781	5.23102	-0.13841	0.4208	1	1	NA	NA	NA	NA
STRN	1	0.78211	-0.274757	5.92941	1.77358	-0.45581	0.00520988	1	1	6801	8619	41.2215	9.79217e-07
HEATR5B	1	0.78211	-0.274757	5.16188	1.78915	-0.458044	0.00496649	1	1	54497	4859	23.2388	2.02984e-06
GALM	1	0.78211	-0.274757	1.19202	4.61269	0.456042	0.00518419	1	1	130589	14381	68.779	1.13393e-07
EML4	3	0.31425	-0.666989	6.86657	3.26904	-0.346647	0.0383409	1	1	27436	4225	20.2066	2.48803e-06
PRKCE	2	0.47232	-0.553259	2.70602	2.52206	0.31188	0.0640646	1	1	5581	1061	5.07437	8.02093e-06
FSHR	2	0.57865	0.358157	-4.20282	3.88758	-0.00752048	0.965278	1	1	2492	5343	25.5536	1.77983e-06
AC074289.1	1	0.78211	-0.274757	2.96217	4.9916	-0.232025	0.173298	1	1	NA	NA	NA	NA
SUMF1	3	0.99683	-0.0022088	2.98269	2.829	0.561106	0.000370815	1	1	285362	8393	40.1406	1.0704e-06
ARL8B	1	0.78211	-0.274757	6.13514	3.27669	0.625205	4.56807e-05	1	1	55207	10572	50.562	4.92155e-07
LMCD1-AS1	2	0.74285	0.213509	0.00633473	4.19224	-0.170764	0.319365	1	1	NA	NA	NA	NA
TAMM41	1	0.78211	-0.274757	2.41392	2.92055	-0.179476	0.294921	1	1	132001	14568	69.6733	1.04608e-07
TBC1D5	3	0.19056	0.738634	5.18066	2.16032	0.281078	0.0967899	1	1	9779	10189	48.7302	5.68411e-07
KCNH8	1	0.78211	-0.274757	-1.08032	8.77146	-0.224355	0.188354	1	1	131096	10554	50.4759	4.94557e-07
CNTN3	15	0.02881	-0.87633	1.99976	10.9774	0.182331	0.287178	1	1	5067	12875	61.5764	2.06731e-07
ROBO1	3	0.43365	-0.490428	6.86232	4.19685	0.22868	0.179753	1	1	6091	6017	28.7771	1.51153e-06
NPHP3-AS1	1	0.78211	-0.274757	-2.89113	6.1274	0.188044	0.272083	1	1	348808	20251	96.853	5.03997e-09
PPP2R3A	1	0.78211	-0.274757	4.19925	3.71123	0.297408	0.0781408	1	1	5523	11954	57.1716	2.90065e-07
MSL2	1	0.78211	-0.274757	4.84282	1.88409	-0.201478	0.238663	1	1	55167	10072	48.1706	5.95003e-07
TFDP2	1	0.78211	-0.274757	4.04819	2.85547	-0.0896596	0.603049	1	1	7029	6361	30.4223	1.41411e-06
XRN1	1	0.78211	-0.274757	7.51162	1.94332	0.553734	0.000459327	1	1	54464	3494	16.7105	2.93216e-06
TSC22D2	1	0.78211	-0.274757	5.49027	2.02209	-0.301198	0.0742418	1	1	9819	14572	69.6925	1.04343e-07
DHX36	1	0.78211	-0.274757	6.34423	1.58359	-0.0333123	0.847058	1	1	170506	5982	28.6097	1.52036e-06
BCHE	1	0.78211	-0.274757	2.51753	11.2618	0.0366188	0.832084	1	1	590	15682	75.0012	6.51001e-08
UNC5C	2	0.74285	0.213509	4.5431	9.32099	-0.232907	0.171622	1	1	8633	11655	55.7415	3.25846e-07
STPG2	1	0.78211	-0.274757	-2.44764	5.1608	-0.139002	0.418794	1	1	285555	7993	38.2276	1.12005e-06
CDH6	1	0.78211	-0.274757	3.69723	6.58616	0.207033	0.22569	1	1	1004	16991	81.2617	3.5124e-08
AFF4	1	0.78211	-0.274757	7.98386	1.295	0.223355	0.190381	1	1	27125	11261	53.8572	3.74402e-07
ZNF318	17	0.51603	-0.203609	6.36318	3.82519	-0.252984	0.136574	1	1	24149	5100	24.3914	1.89884e-06
RUNX2	17	0.51603	-0.203609	7.68227	5.0926	-0.628485	4.05245e-05	1	1	860	943	4.51002	9.44357e-06
FBXO9	1	0.78211	-0.274757	5.36368	2.04895	-0.115815	0.501181	1	1	26268	9685	46.3198	6.85013e-07
PRIM2	4	0.59988	-0.271402	3.34891	4.10932	-0.0400792	0.816475	1	1	5558	1578	7.54699	5.43145e-06
LINC00680	1	0.78211	-0.274757	1.95388	2.95408	-0.347851	0.0376296	1	1	NA	NA	NA	NA
FAXC	2	0.62507	-0.355395	1.6675	3.6361	-0.281148	0.0967034	1	1	84553	6067	29.0162	1.49096e-06
LACE1	1	0.78211	-0.274757	1.99053	4.16558	-0.053438	0.756916	1	1	246269	12642	60.462	2.24474e-07
SEMA3C	1	0.78211	-0.274757	4.83481	9.29156	0.493816	0.00220778	1	1	10512	3535	16.9066	2.9199e-06
PDCD1LG2	1	0.78211	-0.274757	1.21571	9.91004	0.754808	1.04709e-07	1	1	80380	799	3.82132	1.27897e-05
FAM149B1	1	0.78211	-0.274757	4.8145	2.41502	0.205207	0.2299	1	1	317662	10329	49.3998	5.37447e-07
NRG3	3	0.99683	-0.0022088	-1.29162	7.38657	-0.00384914	0.982225	1	1	10718	16973	81.1756	3.54955e-08
OAT	1	0.78211	-0.274757	4.88621	8.8001	0.116762	0.497661	1	1	4942	370	1.76957	5.58958e-05
DCDC1	2	0.91789	-0.0700509	-0.308068	7.46486	0.0436346	0.800509	1	1	341019	8270	39.5523	1.09574e-06
SLC11A2	1	0.78211	-0.274757	5.51171	3.73377	0.02919	0.865801	1	1	4891	11308	54.082	3.67312e-07
TESPA1	1	0.78211	-0.274757	-0.876109	6.85138	0.689756	3.26462e-06	1	1	9840	12311	58.879	2.54551e-07
SUOX	1	0.78211	-0.274757	2.55539	2.17695	-0.160912	0.348487	1	1	6821	14871	71.1225	9.07591e-08
R3HDM2	2	0.46603	-0.562772	6.34915	3.17636	-0.215614	0.206609	1	1	22864	10777	51.5424	4.59384e-07
CTDSP2	3	0.87534	-0.0886091	6.42358	4.10534	0.0086146	0.960231	1	1	10106	2941	14.0657	3.29257e-06
RP11-620J15.2	3	0.86078	-0.0992777	0.504166	10.2792	0.0406027	0.814119	1	1	NA	NA	NA	NA
YEATS4	11	0.71077	-0.12555	4.64818	4.92212	0.00252877	0.988322	1	1	8089	2726	13.0374	3.52346e-06
RP11-588H23.3	2	0.57865	0.358157	0.929456	9.8406	0.267692	0.114467	1	1	NA	NA	NA	NA
PTPRR	4	0.99768	-0.00142243	0.0614108	8.41825	0.617215	6.08138e-05	1	1	5801	13169	62.9824	1.85475e-07
LGR5	4	0.61319	0.241352	1.75433	11.81	0.328583	0.0503906	1	1	8549	12593	60.2277	2.27861e-07
UBE2N	1	0.78211	-0.274757	4.87189	3.17266	0.0440144	0.798808	1	1	7334	2194	10.4931	4.1763e-06
TM9SF1	18	0.09506	-0.578011	3.07126	3.16881	-0.0658893	0.70261	1	1	10548	8796	42.068	9.19146e-07
KLHL28	1	0.78211	-0.274757	4.36443	1.82207	0.0907737	0.598534	1	1	54813	9868	47.195	6.43281e-07
FAM179B	1	0.78211	-0.274757	4.64112	2.56856	-0.0100609	0.95356	1	1	23116	7033	33.6362	1.24824e-06
PRPF39	1	0.78211	-0.274757	4.84094	2.44504	-0.303924	0.0715323	1	1	55015	4479	21.4214	2.28347e-06
MIS18BP1	2	0.45186	-0.584703	5.98632	2.41439	-0.229397	0.178355	1	1	55320	5453	26.0797	1.72443e-06
LINC00871	1	0.78211	-0.274757	-4.18836	5.36501	0.290817	0.085299	1	1	NA	NA	NA	NA
RP11-492D6.3	1	0.78211	-0.274757	-4.56474	4.59588	-0.0811572	0.637972	1	1	NA	NA	NA	NA
RAB8B	1	0.78211	-0.274757	4.66435	5.40086	0.581822	0.000197656	1	1	51762	2737	13.0901	3.50954e-06
HMG20A	1	0.78211	-0.274757	4.6658	2.04974	-0.123011	0.474771	1	1	10363	9779	46.7693	6.6383e-07
ADAMTS17	15	0.90175	-0.0385291	1.18674	9.14096	-0.542003	0.000639284	1	1	170691	3777	18.064	2.82262e-06
UBE2G1	2	0.96887	-0.0262914	5.72582	3.01131	0.304151	0.0713096	1	1	7326	5550	26.5436	1.68036e-06
RPS6KB1	2	0.46603	-0.562772	6.65373	1.65386	-0.365636	0.0283107	1	1	6198	1095	5.23698	7.83931e-06
TANC2	2	0.47921	-0.543004	6.72741	2.21206	-0.0528118	0.75968	1	1	26115	14883	71.1799	9.04859e-08
PRKCA	3	0.2919	-0.708339	5.28843	3.48367	0.0610173	0.723704	1	1	5578	229	1.09522	0.00015368
PIK3C3	1	0.78211	-0.274757	6.09035	1.51797	-0.106356	0.536992	1	1	5289	1176	5.62437	7.29819e-06
LINC00907	4	0.93242	0.041191	-0.821699	7.56962	-0.279126	0.0992286	1	1	284260	18028	86.2212	2.2627e-08
DYM	1	0.78211	-0.274757	3.87383	2.41231	-0.246201	0.147767	1	1	54808	7264	34.741	1.20824e-06
LIPG	1	0.78211	-0.274757	1.85263	10.4077	0.264069	0.119645	1	1	9388	17720	84.7482	2.42244e-08
ACTN4	1	0.78211	-0.274757	4.93856	2.99733	0.118341	0.491827	1	1	81	1420	6.79133	6.03404e-06
TRIB3	1	0.78211	-0.274757	-0.731373	7.00673	0.240097	0.158401	1	1	57761	461	2.20479	5.26356e-05
THBD	1	0.78211	-0.274757	5.33243	5.04415	0.063545	0.712734	1	1	7056	10867	51.9728	4.39758e-07
NCOA6	4	0.48966	-0.36678	5.62411	2.58608	-0.106427	0.536718	1	1	23054	1843	8.81439	4.74644e-06
TGM2	1	0.78211	-0.274757	3.22855	5.06994	0.666492	9.09189e-06	1	1	7052	3980	19.0349	2.70604e-06
BCAS4	1	0.78211	-0.274757	-1.74439	5.63468	-0.0428021	0.804241	1	1	55653	3416	16.3375	2.95992e-06
ATRX	9	0.48003	0.249729	8.02394	4.5648	-0.00315995	0.985407	1	1	546	7875	37.6632	1.13243e-06
LINC00894	2	0.86199	-0.119334	1.83155	5.47753	-0.104118	0.54564	1	1	NA	NA	NA	NA
ABCD1	1	0.78211	-0.274757	-2.3107	4.7022	0.289198	0.0871327	1	1	215	11647	55.7033	3.26699e-07
KAZN	1	0.44667	-0.905827	3.44187	4.91442	-0.251278	0.139328	1	1	23254	2307	11.0335	4.02808e-06
RAP1GAP	1	0.44667	-0.905827	-1.14917	6.45388	-0.464361	0.0043306	1	1	5909	3054	14.6062	3.19691e-06
HSPG2	1	0.44667	-0.905827	4.83134	4.44591	-0.298826	0.0766632	1	1	3339	1137	5.43785	7.54491e-06
FAF1	1	0.44667	-0.905827	4.38618	2.88091	-0.340087	0.0424124	1	1	11124	1463	6.99699	5.8833e-06
PPP1R21	1	0.44667	-0.905827	3.71123	1.7615	-0.215041	0.207846	1	1	129285	12131	58.0181	2.72436e-07
THSD7B	3	0.39003	-0.548097	-1.49024	7.07149	0.180838	0.291211	1	1	80731	16733	80.0277	4.00229e-08
SPAG16	1	0.44667	-0.905827	3.63342	3.63826	-0.0462647	0.788749	1	1	79582	7444	35.6019	1.18171e-06
PLCD4	1	0.44667	-0.905827	1.79451	2.85958	-0.0324226	0.851096	1	1	84812	5512	26.3619	1.695e-06
STK36	1	0.44667	-0.905827	3.73816	3.57863	-0.202138	0.237097	1	1	27148	6983	33.3971	1.25915e-06
ZNF142	1	0.44667	-0.905827	2.02219	2.44987	-0.130096	0.4495	1	1	7701	15159	72.4999	7.97904e-08
CYP27A1	1	0.44667	-0.905827	0.795944	5.98602	0.0961897	0.576799	1	1	1593	12932	61.849	2.02611e-07
RP11-16P6.1	1	0.44667	-0.905827	0.880279	5.8841	-0.0225958	0.895928	1	1	NA	NA	NA	NA
FARSB	2	0.27759	-0.950283	5.12746	3.39899	-0.335087	0.0457446	1	1	10056	7903	37.7971	1.12902e-06
CUL3	1	0.44667	-0.905827	6.85254	2.82253	0.0319759	0.853126	1	1	8452	13	0.0621742	0.0036047
DOCK10	2	0.84267	0.130397	6.03919	4.48636	0.482735	0.00286443	1	1	55619	1280	6.12177	6.61886e-06
ATG16L1	1	0.44667	-0.905827	2.93653	3.08392	0.00387058	0.982126	1	1	55054	842	4.02697	1.16109e-05
SAG	1	0.44667	-0.905827	-0.308605	2.22629	-0.211945	0.214624	1	1	6295	15387	73.5903	7.26419e-08
USP40	2	0.2029	-1.22348	4.17366	2.20433	-0.289123	0.0872187	1	1	55230	14821	70.8834	9.29924e-08
UGT1A8	1	0.44667	-0.905827	-4.09595	5.75092	-0.120962	0.482214	1	1	54576	17244	82.4717	3.09346e-08
AC092415.1	1	0.44667	-0.905827	4.82216	5.62759	-0.252853	0.136784	1	1	NA	NA	NA	NA
LINC00693	2	0.35312	-0.763856	-1.44913	6.33795	-0.0966756	0.574867	1	1	NA	NA	NA	NA
MAGI1	1	0.44667	-0.905827	4.28441	4.03233	0.144589	0.400151	1	1	9223	2699	12.9083	3.55192e-06
LRIG1	1	0.44667	-0.905827	3.35381	6.44048	0.559789	0.000385412	1	1	26018	4485	21.4501	2.2808e-06
FAM19A1	1	0.44667	-0.905827	-1.53066	8.06743	0.327031	0.0515532	1	1	407738	18497	88.4643	1.62416e-08
FOXP1	2	0.82185	0.147605	6.10783	4.43094	0.660256	1.17865e-05	1	1	27086	5227	24.9988	1.83718e-06
CRYBG3	1	0.44667	-0.905827	4.21215	2.92855	0.1795	0.294856	1	1	131544	15249	72.9303	7.69723e-08
SNX4	1	0.44667	-0.905827	5.88521	2.76085	-0.424405	0.00988567	1	1	8723	10930	52.2741	4.26396e-07
OSBPL11	1	0.44667	-0.905827	4.83101	2.27862	0.45807	0.00496379	1	1	114885	5505	26.3284	1.69701e-06
TFP1	1	0.44667	-0.905827	-2.60164	6.88361	-0.293041	0.0828291	1	1	100129696	13136	62.8246	1.87731e-07
CLSTN2	3	0.10606	-1.40098	3.08992	11.0469	0.293487	0.0823402	1	1	64084	16957	81.099	3.60473e-08
ATR	1	0.44667	-0.905827	5.67931	1.36854	0.100381	0.560228	1	1	545	2275	10.8805	4.06111e-06
LPHN3	4	0.51171	-0.346383	3.5447	11.9077	0.155184	0.366137	1	1	NA	NA	NA	NA
ARHGAP18	16	0.08929	-0.602287	5.72145	3.87495	0.768656	4.38136e-08	1	1	93663	8628	41.2645	9.76669e-07
IMMP2L	3	0.25438	-0.787081	0.776188	4.17606	-0.200888	0.240069	1	1	83943	12633	60.419	2.2485e-07
FAM167A	1	0.44667	-0.905827	1.07184	10.1292	0.0554277	0.748153	1	1	83648	17724	84.7673	2.41861e-08
CYP7B1	21	0.07699	-0.621451	2.32109	9.57542	0.129184	0.45271	1	1	9420	13656	65.3116	1.53854e-07
LAPTM4B	2	0.82185	0.147605	6.66459	8.24701	-0.285017	0.0920084	1	1	55353	10749	51.4085	4.64392e-07
MATN2	3	0.23525	-0.833026	5.94761	5.75215	-0.31331	0.0627901	1	1	4147	13231	63.279	1.80794e-07
C8orf47	2	0.35312	-0.763856	-1.82564	7.06986	-0.0961821	0.576829	1	1	NA	NA	NA	NA
[truncated: 4,091 more rows]
