# Supplementary material for: Immuno-genomic landscape of osteosarcoma
Source: Nat Commun. 2020 Feb 21;11:1008. doi: 10.1038/s41467-020-14646-w (PMC7035358; doi:10.1038/s41467-020-14646-w)
Supplement: Supplementary file 21 — Supplementary Data 11 [file 41467_2020_14646_MOESM21_ESM.xlsx]

## Sheet: Suppl. Data 11
Supplemental Data 11: RNASeq coverage
sample	Manuscript.ID	total_reads(million)	mapping_rate(%)	duplicate_rate_mapped_reads(%)	PurityFiltered_totalReads(million)	PuFiltered_Duplicate_Rate	Genes_Detected	Exonic_Rate	Intronic_Rate	Intergenic_Rate	rRNA_Rate
ALazar-LargematcTNOS-NA-415-OS-N34-N_C8M3YACXX-1-TGGTGA	WGS 11-28	41.74	100	30.23	33.16	0.380459	14543	0.773826	0.166462	0.0588468	0
ALazar-LargematcTNOS-NA-415-OS-N42-N_C8M3YACXX-1-GCACTA	WGS 16-3	67.93	100	45.41	44.55	0.692484	15099	0.67076	0.175848	0.152716	0
ALazar-LargematcTNOS-NA-415-OS-N43-N_C8M3YACXX-1-GTGCTT	WGS 11-29	44.71	100	23.62	36.97	0.285742	19064	0.591928	0.31632	0.0908357	0
ALazar-LargematcTNOS-NA-415-OS-N44-N_C8M3YACXX-1-GTCGTA	WGS 11-30	44.41	100	26.64	36.9	0.320677	16219	0.819307	0.123104	0.056842	0
ALazar-LargematcTNOS-NA-415-OS-N48-N_C8M3YACXX-1-GGAGAA	WGS 11-31	31.11	100	16.06	27.38	0.182559	17936	0.594956	0.319506	0.0846097	0
ALazar-LargematcTNOS-NA-415-OS-T34-T_C8M3YACXX-1-AACCAG	WGS 12-30	40.69	100	18.3	34.04	0.218773	17781	0.676086	0.222585	0.100379	0
ALazar-LargematcTNOS-NA-415-OS-T42-T_C8M3YACXX-1-AGTGAG	WGS 15-3	43.42	100	21.14	33.78	0.271751	18320	0.435776	0.298913	0.263852	0
ALazar-LargematcTNOS-NA-415-OS-T43-T_C8M3YACXX-1-ACCTCA	WGS 12-31	49.91	100	20.92	42.86	0.243692	18614	0.713996	0.213245	0.0718645	0
ALazar-LargematcTNOS-NA-415-OS-T44-T_C8M3YACXX-1-AAGCCT	WGS 12-32	58.01	100	21.22	47.61	0.258607	19576	0.596432	0.284943	0.11756	0
ALazar-LargematcTNOS-NA-415-OS-T48-T_C8M3YACXX-1-AAGAGG	WGS 12-33	32.38	100	19.53	27.86	0.227016	17315	0.763176	0.161825	0.0741089	0
ALazar-LargematcTNOS-NA-415-OS-T61-T_C8M3YACXX-1-CGTAGA	WGS 12-36	30.7	100	19.13	25.87	0.22704	18110	0.489126	0.384252	0.125594	0
ALazar-LargematcTNOS-NA-740621-3-T_C8M3YACXX-1-AGCATG	WGS 12-34	52.68	100	30.45	39.91	0.40193	17548	0.542699	0.334026	0.122445	0
ALazar-LargematcTNOS-NA-78823-1-T_C8M3YACXX-1-GAGTCA	WGS 12-35	41.66	100	21.03	35.78	0.244867	18803	0.591454	0.318981	0.0885272	0
ALazar-LargematcTNOS-NA-108348-7-T_160328_0337_0388_0264_0265_0387_MERGE_MERGE-AACGCCTT	WGS 15-1	110.44	100	18.9	94.04	0.222051	21366	0.71401	0.185459	0.099571	0
ALazar-LargematcTNOS-NA-108348-9-N_160328_0337_0388_0264_0265_0387_MERGE_MERGE-GTAAGGTG	duplicate	128.54	100	29.71	103.54	0.368816	17906	0.820681	0.113609	0.0650809	0
ALazar-LargematcTNOS-NA-128784-3-T_160328_0337_0388_0264_0265_0387_MERGE_MERGE-TGTCGACT	WGS 12-2	146.69	100	20.5	126.82	0.237115	22424	0.667977	0.256833	0.0742466	0
ALazar-LargematcTNOS-NA-128784-6-N_160328_0337_0388_0264_0265_0387_MERGE_MERGE-ACTCTGAG	WGS 11-1	102.65	100	32.35	81.73	0.406433	17425	0.825436	0.115325	0.0586594	0
ALazar-LargematcTNOS-NA-136433-1-T_160328_0337_0388_0264_0265_0387_MERGE_MERGE-GATGGAGT	WGS 12-3	169.04	100	38.12	111.32	0.578957	18932	0.530493	0.19649	0.272086	0
ALazar-LargematcTNOS-NA-136433-3-N_160328_0337_0388_0264_0265_0387_MERGE_MERGE-CTAGCTCA	WGS 11-2	146.95	100	44.19	92.4	0.702804	15900	0.686478	0.136192	0.176424	0
ALazar-LargematcTNOS-NA-197184-11-N_160328_0337_0388_0264_0265_0387_MERGE_MERGE-CCTGTCAA	WGS 11-3	108.17	100	19.85	93.03	0.230921	22071	0.647555	0.265495	0.0860079	0
ALazar-LargematcTNOS-NA-197184-1-T_160328_0337_0388_0264_0265_0387_MERGE_MERGE-CTGTACCA	WGS 12-4	131.21	100	23.86	105.47	0.296931	22665	0.576418	0.268267	0.154244	0
ALazar-LargematcTNOS-NA-197184-8-T_160328_0337_0388_0264_0265_0387_MERGE_MERGE-GGTCGTAT	WGS 12-5	103.86	100	23.01	85.26	0.280395	21560	0.648543	0.216587	0.133886	0
ALazar-LargematcTNOS-NA-202875-1-N_160328_0337_0388_0264_0265_0387_MERGE_MERGE-CGCTGATA	WGS 11-4	142.6	100	29.96	115.74	0.369168	19082	0.823932	0.118776	0.0565034	0
ALazar-LargematcTNOS-NA-202875-3-T_160328_0337_0388_0264_0265_0387_MERGE_MERGE-TAGCTTCC	WGS 12-6	132.51	100	11.91	117.54	0.134307	25030	0.433129	0.441767	0.123835	0
ALazar-LargematcTNOS-NA-205612-5-N_160328_0337_0388_0264_0265_0387_MERGE_MERGE-CAAGTCGT	WGS 11-5	166.59	100	30.66	132.56	0.38537	20297	0.775111	0.133205	0.0908502	0
ALazar-LargematcTNOS-NA-205612-8-T_160328_0337_0388_0264_0265_0387_MERGE_MERGE-GTCTCATC	WGS 12-7	173.85	100	37.8	133.15	0.49363	21830	0.645475	0.277961	0.0756233	0
ALazar-LargematcTNOS-NA-268582-1-N_160328_0337_0388_0264_0265_0387_MERGE_MERGE-ACCAAGCA	WGS 11-6	119.18	100	28.1	96.63	0.34664	18241	0.814866	0.121486	0.0629453	0
ALazar-LargematcTNOS-NA-268582-3-T_160328_0337_0388_0264_0265_0387_MERGE_MERGE-AGTCAGGT	WGS 12-8	122.6	100	19.9	105.46	0.231378	22523	0.464345	0.428687	0.10576	0
ALazar-LargematcTNOS-NA-317060-1-N_160328_0337_0388_0264_0265_0387_MERGE_MERGE-TATCGCGA	WGS 11-7	119.87	100	25.82	98.86	0.313122	21946	0.5772	0.324867	0.0970501	0
ALazar-LargematcTNOS-NA-317060-3-T_160328_0337_0388_0264_0265_0387_MERGE_MERGE-TAGCAGGA	WGS 12-9	116.9	100	23.57	99.73	0.276314	21302	0.653359	0.260758	0.0849693	0
ALazar-LargematcTNOS-NA-33464-10-N_160328_0337_0388_0264_0265_0387_MERGE_MERGE-AGAAGGAC	WGS 16-2	157.4	100	21.67	132.54	0.257444	23612	0.581597	0.321931	0.0955388	0
ALazar-LargematcTNOS-NA-33464-22-T_160328_0337_0388_0264_0265_0387_MERGE_MERGE-TGAGCTGT	WGS 15-2	166.24	100	24.69	135.9	0.302123	23039	0.586827	0.296972	0.115164	0
ALazar-LargematcTNOS-NA-36018-13-T_160328_0337_0388_0264_0265_0387_MERGE_MERGE-CAGAGTGA	WGS 12-10	121.13	100	24.38	97.74	0.302225	20990	0.627891	0.254307	0.116822	0
ALazar-LargematcTNOS-NA-36018-6-N_160328_0337_0388_0264_0265_0387_MERGE_MERGE-AGGTTCCT	WGS 11-8	69.96	100	33.17	56.17	0.413197	15839	0.814407	0.083366	0.101397	0
ALazar-LargematcTNOS-NA-415-OS-N11-N_160328_0337_0388_0264_0265_0387_MERGE_MERGE-TGGAAGCA	WGS 11-32	153.8	100	25.21	124.53	0.31141	22980	0.571186	0.28893	0.138735	0
ALazar-LargematcTNOS-NA-415-OS-N12-N_160328_0337_0388_0264_0265_0387_MERGE_MERGE-CATACGGA	WGS 11-23	156.39	100	25.46	128.85	0.309082	19418	0.791796	0.142799	0.0646118	0
ALazar-LargematcTNOS-NA-415-OS-N15-N_160328_0337_0388_0264_0265_0387_MERGE_MERGE-AAGCTGGT	WGS 11-24	145.58	100	21.76	124.85	0.253762	23479	0.580981	0.325789	0.0922564	0
ALazar-LargematcTNOS-NA-415-OS-N17-N_160328_0337_0388_0264_0265_0387_MERGE_MERGE-AGGTCTGT	WGS 11-25	133.76	100	26.64	111.77	0.318894	23238	0.522918	0.381348	0.0946845	0
ALazar-LargematcTNOS-NA-415-OS-N23-N_160328_0337_0388_0264_0265_0387_MERGE_MERGE-CTCACCAA	WGS 11-26	147.43	100	37.71	109.45	0.508011	20521	0.715976	0.198263	0.085081	0
ALazar-LargematcTNOS-NA-415-OS-N28-N_160328_0337_0388_0264_0265_0387_MERGE_MERGE-ATACGCAG	WGS 11-27	116.2	100	18.16	100.84	0.209351	22774	0.663	0.242486	0.0934658	0
ALazar-LargematcTNOS-NA-415-OS-N3-N_160328_0337_0388_0264_0265_0387_MERGE_MERGE-CCTCGAAT	WGS 11-19	142.81	100	36.41	107.69	0.48286	17735	0.803168	0.143742	0.0525643	0
ALazar-LargematcTNOS-NA-415-OS-N4-N_160328_0337_0388_0264_0265_0387_MERGE_MERGE-CTGTGGTA	WGS 11-20	131.7	100	29.34	106.35	0.363342	17884	0.822782	0.114523	0.0619493	0
ALazar-LargematcTNOS-NA-415-OS-N7-N_160328_0337_0388_0264_0265_0387_MERGE_MERGE-ACTCCTAC	WGS 11-21	141.48	100	24.7	116.63	0.299743	23310	0.49118	0.392839	0.114876	0
ALazar-LargematcTNOS-NA-415-OS-N8-N_160328_0337_0388_0264_0265_0387_MERGE_MERGE-CCGCTTAA	WGS 11-33	110.64	100	15.12	98.19	0.170402	22429	0.579416	0.344573	0.0750736	0
ALazar-LargematcTNOS-NA-415-OS-N9-N_160328_0337_0388_0264_0265_0387_MERGE_MERGE-GGTGTACA	WGS 11-22	115.27	100	15.49	102.18	0.174754	23246	0.532116	0.379124	0.0876981	0
ALazar-LargematcTNOS-NA-415-OS-T11-T_160328_0337_0388_0264_0265_0387_MERGE_MERGE-TCTAGGAG	WGS 12-38	86.92	100	17.19	75.77	0.197224	20123	0.607671	0.29143	0.0998282	0
ALazar-LargematcTNOS-NA-415-OS-T12-T_160328_0337_0388_0264_0265_0387_MERGE_MERGE-AACACCAC	WGS 12-25	185.42	100	24.11	144.35	0.309695	23716	0.423285	0.39453	0.180884	0
ALazar-LargematcTNOS-NA-415-OS-T15-T_160328_0337_0388_0264_0265_0387_MERGE_MERGE-CTCTCAGA	WGS 12-26	128.6	100	24.47	107.47	0.292902	21210	0.600931	0.301264	0.0968063	0
ALazar-LargematcTNOS-NA-415-OS-T17-T_160328_0337_0388_0264_0265_0387_MERGE_MERGE-GTGTCCTT	WGS 12-27	135.7	100	14.84	116.9	0.172356	22857	0.612091	0.259741	0.127085	0
ALazar-LargematcTNOS-NA-415-OS-T23-T_160328_0337_0388_0264_0265_0387_MERGE_MERGE-CATTCGTC	WGS 12-28	202.82	100	32.4	151.13	0.434838	22171	0.553908	0.289615	0.155459	0
ALazar-LargematcTNOS-NA-415-OS-T28-T_160328_0337_0388_0264_0265_0387_MERGE_MERGE-GACTACGA	WGS 12-29	122.44	100	19.39	107.09	0.221784	22808	0.695432	0.21368	0.0897968	0
ALazar-LargematcTNOS-NA-415-OS-T3-T_160328_0337_0388_0264_0265_0387_MERGE_MERGE-TGCTGTGA	WGS 12-21	127.18	100	19.23	109.71	0.222987	23238	0.487655	0.406538	0.104623	0
ALazar-LargematcTNOS-NA-415-OS-T4-T_160328_0337_0388_0264_0265_0387_MERGE_MERGE-TGTGGCTT	WGS 12-22	156.74	100	22.5	135.37	0.260594	22752	0.663887	0.250578	0.0845998	0
ALazar-LargematcTNOS-NA-415-OS-T7-T_160328_0337_0388_0264_0265_0387_MERGE_MERGE-TCACTCGA	WGS 12-23	128.72	100	22.05	108.48	0.26168	22139	0.614689	0.275445	0.10877	0
ALazar-LargematcTNOS-NA-415-OS-T8-T_160328_0337_0388_0264_0265_0387_MERGE_MERGE-CCACAACA	WGS 12-37	135.97	100	18.78	117.64	0.217176	22977	0.638251	0.285045	0.0758095	0
ALazar-LargematcTNOS-NA-415-OS-T9-T_160328_0337_0388_0264_0265_0387_MERGE_MERGE-GTGGTATG	WGS 12-24	111.31	100	14.33	98.51	0.161936	23836	0.529533	0.36174	0.107613	0
ALazar-LargematcTNOS-NA-42214-13-N_160328_0337_0388_0264_0265_0387_MERGE_MERGE-AGACCTTG	WGS 11-9	115.99	100	25.93	94.29	0.319008	19688	0.780081	0.125909	0.0931666	0
ALazar-LargematcTNOS-NA-42214-3-T_160328_0337_0388_0264_0265_0387_MERGE_MERGE-CTTCCTTC	WGS 12-11	142.76	100	20.76	119.91	0.247238	23365	0.578651	0.317909	0.102298	0
ALazar-LargematcTNOS-NA-44132-14-T_160328_0337_0388_0264_0265_0387_MERGE_MERGE-CAGGTTCA	WGS 12-12	138.68	100	24.35	112.42	0.300488	22101	0.493545	0.370829	0.134564	0
ALazar-LargematcTNOS-NA-44132-8-N_160328_0337_0388_0264_0265_0387_MERGE_MERGE-ACTGGTGT	WGS 11-10	171.34	100	29.95	138.69	0.370104	19139	0.808225	0.124727	0.0661787	0
ALazar-LargematcTNOS-NA-44957-13-T_160328_0337_0388_0264_0265_0387_MERGE_MERGE-GGATTCAC	WGS 12-13	170.19	100	20.58	145.83	0.240191	24571	0.466483	0.395861	0.136431	0
ALazar-LargematcTNOS-NA-44957-5-N_160328_0337_0388_0264_0265_0387_MERGE_MERGE-CACGATTC	WGS 11-11	159.66	100	29.98	129.81	0.368795	20064	0.801603	0.133659	0.0639413	0
ALazar-LargematcTNOS-NA-46075-17-N_160328_0337_0388_0264_0265_0387_MERGE_MERGE-GACACAGT	WGS 11-12	170.08	100	29.12	138.08	0.358694	19046	0.81648	0.129702	0.0530943	0
ALazar-LargematcTNOS-NA-46075-1-T_160328_0337_0388_0264_0265_0387_MERGE_MERGE-AGACATGC	WGS 12-14	177.47	100	26.24	142.69	0.326453	21668	0.649907	0.241016	0.108144	0
ALazar-LargematcTNOS-NA-46534-3-N_160328_0337_0388_0264_0265_0387_MERGE_MERGE-CCAGTTGA	WGS 11-13	93.52	100	21.76	78.53	0.259201	17821	0.747951	0.1744	0.0767371	0
ALazar-LargematcTNOS-NA-46534-5-T_160328_0337_0388_0264_0265_0387_MERGE_MERGE-CATGGATC	WGS 12-15	198.65	100	32.47	146.34	0.44079	20887	0.574604	0.283341	0.14124	0
ALazar-LargematcTNOS-NA-51914-12-N_160328_0337_0388_0264_0265_0387_MERGE_MERGE-CAAGAAGC	WGS 11-14	136.21	100	21.17	115.9	0.248825	23024	0.596439	0.314893	0.0876986	0
ALazar-LargematcTNOS-NA-51914-3-T_160328_0337_0388_0264_0265_0387_MERGE_MERGE-CTGATGAG	WGS 12-16	99.35	100	21.9	84.38	0.257891	19859	0.696389	0.22939	0.0733246	0
ALazar-LargematcTNOS-NA-661866-15-T_160328_0337_0388_0264_0265_0387_MERGE_MERGE-CTCGAACA	WGS 12-17	143.74	100	25.21	120.1	0.301833	21284	0.716976	0.189558	0.0926232	0
ALazar-LargematcTNOS-NA-661866-2-N_160328_0337_0388_0264_0265_0387_MERGE_MERGE-TCGACAAG	WGS 11-15	118.37	100	33.42	95.76	0.413104	16729	0.847985	0.100571	0.0507473	0
ALazar-LargematcTNOS-NA-666627-14-T_160328_0337_0388_0264_0265_0387_MERGE_MERGE-AGTGCATC	WGS 12-18	141.14	100	18.72	119.71	0.220748	25123	0.353991	0.392797	0.251501	0
ALazar-LargematcTNOS-NA-666627-22-N_160328_0337_0388_0264_0265_0387_MERGE_MERGE-TGGCTACA	WGS 11-16	133.59	100	30.14	107.21	0.375584	17881	0.803586	0.125776	0.0699625	0
ALazar-LargematcTNOS-NA-671750-13-N_160328_0337_0388_0264_0265_0387_MERGE_MERGE-GCACACAA	WGS 11-17	120.74	100	18.57	105.17	0.213242	23376	0.582418	0.32491	0.0915075	0
ALazar-LargematcTNOS-NA-671750-23-T_160328_0337_0388_0264_0265_0387_MERGE_MERGE-GCATAGTC	WGS 12-19	174.14	100	19.32	150.95	0.222916	23057	0.603019	0.292933	0.102835	0
ALazar-LargematcTNOS-NA-672470-5-N_160328_0337_0388_0264_0265_0387_MERGE_MERGE-AACACGCT	WGS 11-18	176.77	100	31.53	133.05	0.418982	22530	0.543871	0.312512	0.142762	0
ALazar-LargematcTNOS-NA-672470-7-T_160328_0337_0388_0264_0265_0387_MERGE_MERGE-TTCACGGA	WGS 12-20	108.43	100	21.72	92.64	0.254241	22107	0.545654	0.348391	0.104952	0
