# Supplementary material for: Immuno-genomic landscape of osteosarcoma
Source: Nat Commun. 2020 Feb 21;11:1008. doi: 10.1038/s41467-020-14646-w (PMC7035358; doi:10.1038/s41467-020-14646-w)
Supplement: Supplementary file 23 — Supplementary Data 12b [file 41467_2020_14646_MOESM23_ESM.xlsx]

## Sheet: Suppl. Data 12b
Supplemental Data 12b: RPPA proteins used for developing pathway scores
Pathway	Protein	Direction	Weight
Apoptosis	BADPS112	-	1
Apoptosis	BAK	+	1
Apoptosis	BAX	+	1
Apoptosis	BCL2	-	1
Apoptosis	BCLXL	-	1
Apoptosis	BID	+	1
Apoptosis	BIM	+	1
Apoptosis	CASPASE7CLEAVEDD198	+	1
Apoptosis	CIAP	-	1
Cell cycle	CDK1	+	1
Cell cycle	CYCLINB1	+	1
Cell cycle	CYCLIND1	+	1
Cell cycle	CYCLINE1	+	1
Cell cycle	CYCLINE2	+	1
Cell cycle	P27PT157	+	1
Cell cycle	P27PT198	+	1
Cell cycle	PCNA	+	1
Core reactive	BETACATENIN	-	1
Core reactive	CAVEOLIN1	+	1
Core reactive	CLAUDIN7	-	1
Core reactive	ECADHERIN	-	1
Core reactive	RBM15	-	1
DNA damage response	X53BP1	+	1
DNA damage response	ATM	+	1
DNA damage response	BRCA2	+	1
DNA damage response	CHK1PS345	+	1
DNA damage response	CHK2PT68	+	1
DNA damage response	KU80	+	1
DNA damage response	MRE11	+	1
DNA damage response	P53	+	1
DNA damage response	RAD50	+	1
DNA damage response	RAD51	+	1
DNA damage response	XRCC1	+	1
EMT	CLAUDIN7	-	1
EMT	COLLAGENVI	+	1
EMT	ECADHERIN	-	1
EMT	FIBRONECTIN	+	1
EMT	NCADHERIN	+	1
Hormone_a	ERALPHA	+	1
Hormone_a	ERALPHAPS118	+	1
Hormone_a	PR	+	1
Hormone_b	AR	+	1
Hormone_b	BCL2	+	1
Hormone_b	GATA3	+	1
Hormone_b	INPP4B	+	1
PI3K/Akt	AKTPS473	+	1
PI3K/Akt	AKTPT308	+	1
PI3K/Akt	GSK3ALPHABETAPS21S9	+	1
PI3K/Akt	GSK3PS9	+	1
PI3K/Akt	INPP4B	-	1
PI3K/Akt	P27PT157	+	1
PI3K/Akt	P27PT198	+	1
PI3K/Akt	PRAS40PT246	+	1
PI3K/Akt	PTEN	-	1
PI3K/Akt	TUBERINPT1462	+	1
Ras/MAPK	ARAFPS299	+	1
Ras/MAPK	CJUNPS73	+	1
Ras/MAPK	CRAFPS338	+	1
Ras/MAPK	JNKPT183Y185	+	1
Ras/MAPK	MAPKPT202Y204	+	1
Ras/MAPK	MEK1PS217S221	+	1
Ras/MAPK	P38PT180Y182	+	1
Ras/MAPK	P90RSKPT359S363	+	1
Ras/MAPK	SHCPY317	+	1
Ras/MAPK	YB1PS102	+	1
RTK	EGFRPY1068	+	1
RTK	EGFRPY1173	+	1
RTK	HER2PY1248	+	1
RTK	HER3PY1289	+	1
RTK	SHCPY317	+	1
RTK	SRCPY416	+	1
RTK	SRCPY527	+	1
TSC/mTOR	X4EBP1PS65	+	1
TSC/mTOR	X4EBP1PT37T46	+	1
TSC/mTOR	X4EBP1PT70	+	1
TSC/mTOR	MTORPS2448	+	1
TSC/mTOR	P70S6KPT389	+	1
TSC/mTOR	RICTORPT1135	+	1
TSC/mTOR	S6PS235S236	+	1
TSC/mTOR	S6PS240S244	+	1
Immune_Signature_v1029	Caspase-7 (cleaved D198)	+	1
Immune_Signature_v1029	Lck	+	1
Immune_Signature_v1029	Syk	+	1
Immune_Signature_v1029	Pdcd-1L1	+	1
