# Supplementary material for: Immuno-genomic landscape of osteosarcoma
Source: Nat Commun. 2020 Feb 21;11:1008. doi: 10.1038/s41467-020-14646-w (PMC7035358; doi:10.1038/s41467-020-14646-w)
Supplement: Supplementary file 24 — Supplementary Data 13 [file 41467_2020_14646_MOESM24_ESM.xlsx]

## Sheet: Suppl. Data 13
Supplemental Data 13: Antibody information and dilution schemes for immunohistochemical stains
Marker	Clone	Titer	Manufacturer
CD3	Rabbit Polyclonal	1:100	Dako
CD4	4B12 (Mouse Monoclonal)	1:80	Leica (Novocastra)
CD8	C8/144B (Mouse Monoclonal)	1:25	Thermo Scientific
PD-1	EPR4877(2) (Rabbit Monoclonal)	1:250	Abcam
PD-L1	22C3 (Mouse Monoclonal)	Prediluted	Dako
Pax5	IEW (Mouse Monoclonal)	Prediluted	Leica Biosystems
CD163	10D6 (Mouse Monoclonal)	1:100	Leica Biosystems
FoxP3	206D (Mouse Monoclonal)	1:50	Biolegend
CD73	D79A (Rabbit Monoclonal)	1;200	Cell Signaling
